# Supplementary material for: Metabolic traits specific for lipid-overproducing strain of Mucor circinelloides WJ11 identified by genome-scale modeling approach
Source: PeerJ. 2019 Jun 7;7:e7015. doi: 10.7717/peerj.7015 (PMC6613434; doi:10.7717/peerj.7015)
Supplement: File S3 — Table S3.1: Biomass composition of M. circinelloides WJ11. Table S3.2: Biomass composition of M. circinelloides CBS277.49 modified from (Vongsangnak et al., 2016). [file peerj-07-7015-s003.xlsx]

## Sheet: Biomass of mucor WJ11
Supplementary File 3: Biomass compositions of M. circinelloides strain WJ11 (iNI1159) and CBS277.49 (iWV1213).
TableS3.1: Biomass composition of M. circinelloides WJ11
Cellular Composition								References
Items	Composition (% w/w)	Real composition (% w/w)	Normalized composition (% w/w)	Biomass Stoichiometry
Protein	37.5297	33.12	37.5297	2.76177				Zhao et al., 2015
Nucleiotide	8.29462	7.32	8.29462					Zhao et al., 2015
-DNA	2.96884	2.62	2.96884	0.0891008				Zhao et al., 2015
-RNA	5.32578	4.7	5.32578	0.156365
Lipid	25.4051	22.42	25.4051	0.331672				Zhao et al., 2015
Carbohydrate	28.7705	25.39	28.7705					Zhao et al., 2015
-Glycogen	0.12							Pedersen et al., 1999
-Chitin	8.9							Peter., 2005
-Chitosan	7.3							Peter., 2005
-Others	12.4505							Orlowski., 1991
Total	100	88.25	100
Protein								Genome database (JGI)
Amino acid	Count (all ORFs)	Prevalence (%)	MW (g/mol)	P*MW (%)	By weight (%)	mmol/gDW	Polymerization Stoichiometry (mol/mol)
Alanine (A)	361458	7.19285	89.05	640.524	4.85443	0.204588	0.0719285
Arginine (R)	239329	4.76254	175.11	833.969	6.32052	0.135462	0.0476254
Asparagine (N)	248478	4.9446	132.05	652.935	4.9485	0.14064	0.049446
Aspartic acid (D)	297104	5.91224	132.04	780.652	5.91644	0.168163	0.0591224
Cysteine (C)	64399	1.28151	121.02	155.089	1.17539	0.0364503	0.0128151
Glutamate (E)	314599	6.26038	146.05	914.329	6.92956	0.178065	0.0626038
Glutamine (Q)	247740	4.92992	146.07	720.113	5.45763	0.140223	0.0492992
Glycine (G)	255702	5.08836	75.03	381.779	2.89345	0.144729	0.0508836
Histidine (H)	127990	2.54694	155.07	394.955	2.9933	0.0724433	0.0254694
Isoleucine (I)	291053	5.79183	131.09	759.251	5.75425	0.164738	0.0579183
Leucine (L)	442556	8.80667	131.09	1154.47	8.74953	0.25049	0.0880667
Lysine (K)	313667	6.24183	147.11	918.236	6.95918	0.177538	0.0624183
Methionine (M)	125145	2.49033	149.05	371.184	2.81315	0.070833	0.0249033
Phenylalanine (F)	195697	3.89428	165.08	642.868	4.8722	0.110766	0.0389428
Proline (P)	247567	4.92647	115.06	566.84	4.296	0.140125	0.0492647
Serine (S)	419242	8.34273	105.04	876.32	6.6415	0.237294	0.0834273
Threonine (T)	313309	6.23471	119.06	742.305	5.62582	0.177335	0.0623471
Tryptophan (W)	55541	1.10524	204.09	225.569	1.70955	0.0314366	0.0110524
Tyrosine (Y)	298926	5.9485	181.07	1077.09	8.16314	0.169194	0.059485
Valine (V)	165735	3.29805	117.08	386.136	2.92647	0.0938073	0.0329805
	5025237	100	2736.31	13194.6	100	2.84432	1
DNA								Genome database (JGI)
DNA	Count	Prevalence (%)	MW (g/mol)	P*MW (%)	By weight (%)	mmol/gDW	Polymerization Stoichiometry (mol/mol)
dATP	4515985	29.8902	487.001	14556.5	30.1568	0.0183841	0.298902
dCTP	3354825	22.2048	462.99	10280.6	21.2983	0.0136572	0.222048
dGTP	3227747	21.3637	502.996	10745.8	22.2622	0.0131398	0.213637
dTTP	4010033	26.5414	477.989	12686.5	26.2827	0.0163244	0.265414
	15108590	100		48269.4	100	0.0615055	1
RNA								Genome database (JGI)
RNA	Count	Prevalence (%)	MW (g/mol)	P*MW (%)	By weight (%)	mmol/gDW	Polymerization Stoichiometry (mol/mol)
ATP	3879912	28.147	502.996	141.578	28.5676	0.0302478	0.28147
CTP	3485878	25.2884	478.985	121.128	24.4412	0.0271759	0.252884
GTP	3316105	24.0568	518.991	124.853	25.1928	0.0258523	0.240568
UTP	3102589	22.5078	479.969	108.031	21.7984	0.0241878	0.225078
	13784484	100		495.589	100	0.107464	1
Lipids								Jackson et al., 1998
Components	Content % (w/w)	MW (g/mol)	P*MW (%)			mmol/gDW	Biomass Stoichiometry
Triacylglycerol	78.5	804.052	631.181			0.248031	0.725001
Diacylglycerol	1.5	569.653	8.54479			0.00668963	0.0195539
Free fatty acids	1.8	255.697	4.60255			0.0178841	0.0522757
Sterol ester	10	630.107	63.0107			0.0403187	0.117852
Phosphatidylethanolamine	4	696.615	27.8646			0.0145877	0.0426403
Phosphatidylcholine	3.2	745.357	23.8514			0.010907	0.0318815
Phosphatidylinositol	0.1	799.186	0.799186			0.000317887	0.000929191
Phosphatidylserine	0.3	736.564	2.20969			0.00103474	0.00302457
Phosphatidic acid	0.6	651.258	3.90755			0.00234056	0.0068415
	100		765.971			0.342112	1
Subclasses: free fatty acids								Jackson et al., 1998
Free fatty acid	Molar composition (%)	MW (g/mol)	MW*yi	Averaged MW (g/mol)		Mole fraction (yi)
C16:0	34.9	239.2	80.6578	255.697		0.337198
C18:3	10.7	267.5	27.6546			0.103382
C18:2	14.5	265.3	37.1676			0.140097
C18:1	35.7	263.2	90.7849			0.344928
C18:0	7.7	261.2	19.4323			0.0743961
	103.5		255.697			1
Subclasses: triacylglycerol fatty acids								Jackson et al., 1998
Triacylglycerol fatty acids	Molar composition (%)	MW (g/mol)	MW*yi	Averaged MW (g/mol)		Mole fraction (yi)
C16:0	35.4	239.2	84.7616	804.052		0.354354
C18:0	4.1	267.5	10.9785			0.041041
C18:1	34.2	265.3	90.8234			0.342342
C18:2	14.2	263.2	37.4118			0.142142
C18:3	12	261.2	31.3754			0.12012
	99.9		255.351			1
Subclasses: diacylglycerol fatty acids								Jackson et al., 1998
Diacylglycerol fatty acids	Molar composition (%)	MW (g/mol)	MW*yi	Averaged MW (g/mol)		Mole fraction (yi)
C16:0	29.5	239.2	70.2829	569.653		0.293825
C18:0	2.3	267.5	6.12799			0.0229084
C18:1	40.1	265.3	105.961			0.399402
C18:2	15.5	263.2	40.6335			0.154382
C18:3	13	261.2	33.8207			0.129482
	100.4		256.826			1
Subclasses: sterol esters								Jackson et al., 1998
Sterol esters	Molar composition (%)	MW (g/mol)	MW*yi	Averaged MW (g/mol)		Mole fraction (yi)
C16:0	7.6	239.2	18.1792	630.107		0.076
C18:0	1.4	267.5	3.745			0.014
C18:1	31.2	265.3	82.7736			0.312
C18:2	28.1	263.2	73.9592			0.281
C18:3	31.7	261.2	82.8004			0.317
	100		261.457			1
Subclasses: phosphatidylethanolamine								Jackson et al., 1998
Phosphatidylethanolamine	Molar composition (%)	MW (g/mol)	MW*yi	Averaged MW (g/mol)		Mole fraction (yi)
C16:0	18.9	239.2	45.3904	696.615		0.189759
C18:0	0.5	267.5	1.34287			0.00502008
C18:1	31.8	265.3	84.7042			0.319277
C18:2	21	263.2	55.494			0.210843
C18:3	27.4	261.2	71.8562			0.2751
	99.6		258.788			1
Subclasses: phosphatidylcholine								Jackson et al., 1998
Phosphatidylcholine	Molar composition (%)	MW (g/mol)	MW*yi	Averaged MW (g/mol)		Mole fraction (yi)
C16:0	5.7	239.2	13.6344	745.357		0.057
C18:0	1.4	267.5	3.745			0.014
C18:1	21.1	265.3	55.9783			0.211
C18:2	35.7	263.2	93.9624			0.357
C18:3	36.1	261.2	94.2932			0.361
	100		261.613			1
Subclasses: phosphatidylinositol								Jackson et al., 1998
Phosphatidylinositol	Molar composition (%)	MW (g/mol)	MW*yi	Averaged MW (g/mol)		Mole fraction (yi)
C16:0	54.5	239.2	131.283	799.186		0.548842
C18:0	2.2	267.5	5.92649			0.0221551
C18:1	23.2	265.3	61.9835			0.233635
C18:2	14.4	263.2	38.168			0.145015
C18:3	5	261.2	13.1521			0.0503525
	99.3		250.513			1
Subclasses: phosphatidylserine								Jackson et al., 1998
Phosphatidylserine	Molar composition (%)	MW (g/mol)	MW*yi	Averaged MW (g/mol)		Mole fraction (yi)
C16:0	27.9	239.2	67.6158	736.564		0.282675
C18:0	1.1	267.5	2.98126			0.0111449
C18:1	33.9	265.3	91.1213			0.343465
C18:2	13.7	263.2	36.5333			0.138804
C18:3	22.1	261.2	58.4855			0.223911
	98.7		256.737			1
Subclasses: phosphatidic acid								Jackson et al., 1998
Phosphatidic acid	molar composition (%)	MW (g/mol)	MW*yi	Averaged MW (g/mol)		Mole fraction (yi)
C16:0	24.3	239.2	58.1256	651.258		0.243
C18:0	2.9	267.5	7.7575			0.029
C18:1	26.4	265.3	70.0392			0.264
C18:2	25.5	263.2	67.116			0.255
C18:3	20.9	261.2	54.5908			0.209
	100		257.629			1
Glycogen								Pedersen et al., 1999
Components	Content % (w/w) *	MW (g/mol)	P*MW (%)	By weight (%)		mmol/gDW
Glycogen	100	666.6	666.6	100		0.00180018
	100	666.6	666.6	100
Chitin								Pedersen et al., 1999
Components	Content % (w/w) *	MW (g/mol)	P*MW (%)	By weight (%)		mmol/gDW
Chitin	100	34500	34500	5175.52		0.00257971
	100	34500	34500	5175.52
Chitosan								Pedersen et al., 1999
Components	Content % (w/w) *	MW (g/mol)	P*MW (%)	By weight (%)		mmol/gDW
Chitosan	100	1200000	1200000	180018		6.08333e-05
	100	1200000	1200000	180018
Other Carbohydrate								Orlowski., 1991		Other Carbohydrate
Components	Content % (w/w) *	Normalized	MW (g/mol)	P*MW (%)	% (mole)	mmol/gDW				Components	Content % (w/w) *	Normalized	MW (g/mol)	P*MW (%)	% (mole)	mmol/gDW
Mannose	2.62726	9.30233	180.16	16.7591	8.9998	0.0642867				Mannose	2.62726	9.30233	180.16	16.7591	8.9998	0.113863
Fucose	6.23974	22.093	164.16	36.2679	19.4763	0.167562				Fucose	6.23974	22.093	164.16	36.2679	19.4763	0.296782
Galactose	0	0	180.15	0	0	0				Galactose	0	0	180.15	0	0	0
Glucuronic acid	19.376	68.6047	194.14	133.189	71.5239	0.439974				Glucuronic acid	19.376	68.6047	194.14	133.189	71.5239	0.779271
	28.243	100		186.216	100						28.243	100		186.216	100
Note:
Numbers that corresponding to the unit mmol/gDW were used as the coefficients of the components in the biomass function.
Numbers that corresponding to the unit molar composition (%) were used as the coefficients of the components in the formation of the subclasses of lipid that defined in this model.
References:
Zhao L, Zhang H, Wang L, Chen H, Chen YQ, Chen W, and Song Y., 2015, "13C-metabolic 435 flux analysis of lipid accumulation in the oleaginous fungus Mucor circinelloides", Bioresource technology, Vol. 197, pp. 23-29.
Jackson, F.M., Fraser, T.C.M., Smith, M.A., Lazarus, C., Stobart, A.K., and Griffiths, G., 1998, "Biosynthesis of C18 Polyunsaturated Fatty Acids in Microsomal Membrane Preparations from the Filamentous Fungus Mucor Circinelloides", European Journal of Biochemistry, Vol. 252, No. 3, pp. 513-519.
Pedersen, H., Carlsen, M. & Nielsen, J. (1999). Identification of enzymes and quantification of metabolic fluxes in the wild type and in a recombinant Aspergillus oryzae strain. Applied and Environmental Microbiology, 65, 11-19.
Orlowski M. 1991, "Mucor dimorphism", Microbiol Rev, Vol. 55, pp. 234–258.
Peter, M.G., 2005, "Chitin and Chitosan in Fungi", In Biopolymers Online, Wiley-VCH Verlag GmbH & Co. KGaA, pp. 123-132.
Genome Database(JGI): https://gold.jgi.doe.gov/project?id=124580

## Sheet: Biomass of mucor CBS277.49
Supplementary File 3: Biomass compositions of M. circinelloides strain WJ11 (iNI1159) and CBS277.49 (iWV1213).
TableS3.2: Biomass composition of M. circinelloides CBS277.49 modified from Vongsangnak et al., 2016
Cellular Composition								References
Items	Composition (% w/w)	Real composition (% w/w)	Normalized composition (% w/w)	Biomass Stoichiometry
Protein	44.7752	38.05	44.7752	3.29496				Zhao et al., 2015
Nucleiotide	9.56696	8.13	9.56696					Zhao et al., 2015
-DNA	3.3302	2.83	3.3302	0.0999458				Zhao et al., 2015
-RNA	6.23676	5.3	6.23676	0.183111
Lipid	14.7564	12.54	14.7564	0.19265				Zhao et al., 2015
Carbohydrate	30.9014	26.26	30.9014					Zhao et al., 2015
-Glycogen	0.12							Pedersen et al., 1999
-Chitin	8.9							Peter., 2005
-Chitosan	7.3							Peter., 2005
-Others	14.5814							Orlowski., 1991
Total	100	84.98	100
Protein								Genome database (JGI)
Amino acid	Count (all ORFs)	Prevalence (%)	MW (g/mol)	P*MW (%)	By weight (%)	mmol/gDW	Polymerization Stoichiometry (mol/mol)
Alanine (A)	326566	7.27186	89.05	647.559	4.97249	0.250022	0.0727186
Arginine (R)	215193	4.79185	175.11	839.1	6.4433	0.164754	0.0479185
Asparagine (N)	205824	4.58322	132.05	605.214	4.64733	0.157581	0.0458322
Aspartic acid (D)	259321	5.77447	132.04	762.462	5.85481	0.198539	0.0577447
Cysteine (C)	64858	1.44424	121.02	174.781	1.34212	0.0496559	0.0144424
Glutamate (E)	264259	5.88443	146.05	859.421	6.59934	0.202319	0.0588443
Glutamine (Q)	207101	4.61166	146.07	673.625	5.17264	0.158558	0.0461166
Glycine (G)	233103	5.19066	75.03	389.455	2.99056	0.178466	0.0519066
Histidine (H)	118390	2.63627	155.07	408.806	3.13915	0.0906405	0.0263627
Isoleucine (I)	260922	5.81012	131.09	761.649	5.84857	0.199764	0.0581012
Leucine (L)	407993	9.08505	131.09	1190.96	9.14516	0.312363	0.0908505
Lysine (K)	271592	6.04772	147.11	889.68	6.83169	0.207933	0.0604772
Methionine (M)	112683	2.50919	149.05	373.994	2.87184	0.0862712	0.0250919
Phenylalanine (F)	182205	4.05728	165.08	669.776	5.14309	0.139498	0.0405728
Proline (P)	209277	4.66011	115.06	536.192	4.11732	0.160224	0.0466011
Serine (S)	349384	7.77997	105.04	817.208	6.27519	0.267492	0.0777997
Threonine (T)	268201	5.97221	119.06	711.051	5.46004	0.205337	0.0597221
Tryptophan (W)	52782	1.17533	204.09	239.874	1.84195	0.0404104	0.0117533
Tyrosine (Y)	152703	3.40034	181.07	615.7	4.72785	0.116911	0.0340034
Valine (V)	328459	7.31402	117.08	856.325	6.57557	0.251471	0.0731402
	4490816	100	2736.31	13022.8	100	3.43821	1
DNA								Genome database (JGI)
DNA	Count	Prevalence (%)	MW (g/mol)	P*MW (%)	By weight (%)	mmol/gDW	Polymerization Stoichiometry (mol/mol)
dATP	10320010	30.2333	487.001	14723.6	30.5027	0.0208583	0.302333
dCTP	6731530	19.7205	462.99	9130.4	18.9153	0.0136054	0.197205
dGTP	6747611	19.7676	502.996	9943.04	20.5988	0.0136379	0.197676
dTTP	10335465	30.2785	477.989	14472.8	29.9831	0.0208895	0.302785
	34134616	100		48269.9	100	0.0689911	1
RNA								Genome database (JGI)
RNA	Count	Prevalence (%)	MW (g/mol)	P*MW (%)	By weight (%)	mmol/gDW	Polymerization Stoichiometry (mol/mol)
ATP	3879912	28.147	502.996	141.578	28.5676	0.0354217	0.28147
CTP	3485878	25.2884	478.985	121.128	24.4412	0.0318243	0.252884
GTP	3316105	24.0568	518.991	124.853	25.1928	0.0302744	0.240568
UTP	3102589	22.5078	479.969	108.031	21.7984	0.0283251	0.225078
	13784484	100		495.589	100	0.125846	1
Lipids								Jackson et al., 1998
Components	Content % (w/w)	MW (g/mol)	P*MW (%)			mmol/gDW	Biomass Stoichiometry
Triacylglycerol	78.5	804.052	631.181			0.144068	0.725001
Diacylglycerol	1.5	569.653	8.54479			0.00388563	0.0195539
Free fatty acids	1.8	255.697	4.60255			0.0103879	0.0522757
Sterol ester	10	630.107	63.0107			0.0234189	0.117852
Phosphatidylethanolamine	4	696.615	27.8646			0.00847321	0.0426403
Phosphatidylcholine	3.2	745.357	23.8514			0.00633529	0.0318815
Phosphatidylinositol	0.1	799.186	0.799186			0.000184643	0.000929191
Phosphatidylserine	0.3	736.564	2.20969			0.000601023	0.00302457
Phosphatidic acid	0.6	651.258	3.90755			0.0013595	0.0068415
	100		765.971			0.198714	1
Subclasses: free fatty acids								Jackson et al., 1998
Free fatty acid	Molar composition (%)	MW (g/mol)	MW*yi	Averaged MW (g/mol)		Mole fraction (yi)
C16:0	34.9	239.2	80.6578	255.697		0.337198
C18:3	10.7	267.5	27.6546			0.103382
C18:2	14.5	265.3	37.1676			0.140097
C18:1	35.7	263.2	90.7849			0.344928
C18:0	7.7	261.2	19.4323			0.0743961
	103.5		255.697			1
Subclasses: triacylglycerol fatty acids								Jackson et al., 1998
Triacylglycerol fatty acids	Molar composition (%)	MW (g/mol)	MW*yi	Averaged MW (g/mol)		Mole fraction (yi)
C16:0	35.4	239.2	84.7616	804.052		0.354354
C18:0	4.1	267.5	10.9785			0.041041
C18:1	34.2	265.3	90.8234			0.342342
C18:2	14.2	263.2	37.4118			0.142142
C18:3	12	261.2	31.3754			0.12012
	99.9		255.351			1
Subclasses: diacylglycerol fatty acids								Jackson et al., 1998
Diacylglycerol fatty acids	Molar composition (%)	MW (g/mol)	MW*yi	Averaged MW (g/mol)		Mole fraction (yi)
C16:0	29.5	239.2	70.2829	569.653		0.293825
C18:0	2.3	267.5	6.12799			0.0229084
C18:1	40.1	265.3	105.961			0.399402
C18:2	15.5	263.2	40.6335			0.154382
C18:3	13	261.2	33.8207			0.129482
	100.4		256.826			1
Subclasses: sterol esters								Jackson et al., 1998
Sterol esters	Molar composition (%)	MW (g/mol)	MW*yi	Averaged MW (g/mol)		Mole fraction (yi)
C16:0	7.6	239.2	18.1792	630.107		0.076
C18:0	1.4	267.5	3.745			0.014
C18:1	31.2	265.3	82.7736			0.312
C18:2	28.1	263.2	73.9592			0.281
C18:3	31.7	261.2	82.8004			0.317
	100		261.457			1
Subclasses: phosphatidylethanolamine								Jackson et al., 1998
Phosphatidylethanolamine	Molar composition (%)	MW (g/mol)	MW*yi	Averaged MW (g/mol)		Mole fraction (yi)
C16:0	18.9	239.2	45.3904	696.615		0.189759
C18:0	0.5	267.5	1.34287			0.00502008
C18:1	31.8	265.3	84.7042			0.319277
C18:2	21	263.2	55.494			0.210843
C18:3	27.4	261.2	71.8562			0.2751
	99.6		258.788			1
Subclasses: phosphatidylcholine								Jackson et al., 1998
Phosphatidylcholine	Molar composition (%)	MW (g/mol)	MW*yi	Averaged MW (g/mol)		Mole fraction (yi)
C16:0	5.7	239.2	13.6344	745.357		0.057
C18:0	1.4	267.5	3.745			0.014
C18:1	21.1	265.3	55.9783			0.211
C18:2	35.7	263.2	93.9624			0.357
C18:3	36.1	261.2	94.2932			0.361
	100		261.613			1
Subclasses: phosphatidylinositol								Jackson et al., 1998
Phosphatidylinositol	Molar composition (%)	MW (g/mol)	MW*yi	Averaged MW (g/mol)		Mole fraction (yi)
C16:0	54.5	239.2	131.283	799.186		0.548842
C18:0	2.2	267.5	5.92649			0.0221551
C18:1	23.2	265.3	61.9835			0.233635
C18:2	14.4	263.2	38.168			0.145015
C18:3	5	261.2	13.1521			0.0503525
	99.3		250.513			1
Subclasses: phosphatidylserine								Jackson et al., 1998
Phosphatidylserine	Molar composition (%)	MW (g/mol)	MW*yi	Averaged MW (g/mol)		Mole fraction (yi)
C16:0	27.9	239.2	67.6158	736.564		0.282675
C18:0	1.1	267.5	2.98126			0.0111449
C18:1	33.9	265.3	91.1213			0.343465
C18:2	13.7	263.2	36.5333			0.138804
C18:3	22.1	261.2	58.4855			0.223911
	98.7		256.737			1
Subclasses: phosphatidic acid								Jackson et al., 1998
Phosphatidic acid	molar composition (%)	MW (g/mol)	MW*yi	Averaged MW (g/mol)		Mole fraction (yi)
C16:0	24.3	239.2	58.1256	651.258		0.243
C18:0	2.9	267.5	7.7575			0.029
C18:1	26.4	265.3	70.0392			0.264
C18:2	25.5	263.2	67.116			0.255
C18:3	20.9	261.2	54.5908			0.209
	100		257.629			1
Glycogen								Pedersen et al., 1999
Components	Content % (w/w) *	MW (g/mol)	P*MW (%)	By weight (%)		mmol/gDW
Glycogen	100	666.6	666.6	100		0.00180018
	100	666.6	666.6	100
Chitin								Pedersen et al., 1999
Components	Content % (w/w) *	MW (g/mol)	P*MW (%)	By weight (%)		mmol/gDW
Chitin	100	34500	34500	5175.52		0.00257971	0.00257971
	100	34500	34500	5175.52
Chitosan								Pedersen et al., 1999
Components	Content % (w/w) *	MW (g/mol)	P*MW (%)	By weight (%)		mmol/gDW
Chitosan	100	1200000	1200000	180018		6.08333e-05
	100	1200000	1200000	180018
Other Carbohydrate								Orlowski., 1991
Components	Content % (w/w) *	Normalized	MW (g/mol)	P*MW (%)	% (mole)	mmol/gDW
Mannose	2.62726	9.30233	180.16	16.7591	8.9998	0.0752891
Fucose	6.23974	22.093	164.16	36.2679	19.4763	0.19624
Galactose	0	0	180.15	0	0	0
Glucuronic acid	19.376	68.6047	194.14	133.189	71.5239	0.515273
	28.243	100		186.216	100
Note:
Numbers that corresponding to the unit mmol/gDW were used as the coefficients of the components in the biomass function.
Numbers that corresponding to the unit molar composition (%) were used as the coefficients of the components in the formation of the subclasses of lipid that defined in this model.
References:
Zhao L, Zhang H, Wang L, Chen H, Chen YQ, Chen W, and Song Y., 2015, "13C-metabolic flux analysis of lipid accumulation in the oleaginous fungus Mucor circinelloides", Bioresource technology, Vol. 197, pp. 23-29.
Jackson, F.M., Fraser, T.C.M., Smith, M.A., Lazarus, C., Stobart, A.K., and Griffiths, G., 1998, "Biosynthesis of C18 Polyunsaturated Fatty Acids in Microsomal Membrane Preparations from the Filamentous Fungus Mucor Circinelloides", European Journal of Biochemistry, Vol. 252, No. 3, pp. 513-519.
Pedersen, H., Carlsen, M. & Nielsen, J. (1999). Identification of enzymes and quantification of metabolic fluxes in the wild type and in a recombinant Aspergillus oryzae strain. Applied and Environmental Microbiology, 65, 11-19.
Orlowski M. 1991, "Mucor dimorphism", Microbiol Rev, Vol. 55, pp. 234–258.
Peter, M.G., 2005, "Chitin and Chitosan in Fungi", In Biopolymers Online, Wiley-VCH Verlag GmbH & Co. KGaA, pp. 123-132.
Genome Database(JGI): https://gold.jgi.doe.gov/project?id=124580
Vongsangnak W, Klanchui A, Tawornsamretkit I, Tatiyaborwornchai W, Laoteng K, Meechai A. Genome-scale metabolic modeling of Mucor circinelloides and comparative analysis with other oleaginous species. Gene. 2016;583(2):121-9.
