# Supplementary material for: Metabolic traits specific for lipid-overproducing strain of Mucor circinelloides WJ11 identified by genome-scale modeling approach
Source: PeerJ. 2019 Jun 7;7:e7015. doi: 10.7717/peerj.7015 (PMC6613434; doi:10.7717/peerj.7015)
Supplement: File S4 — Note: SBML model was converted using COBRA Toolbox version 3. [file peerj-07-7015-s004.xml.zip]

Archive with 1 entries (1 files):
- peerj-07-7015-s004.xml
