# Supplementary material for: Metabolic traits specific for lipid-overproducing strain of Mucor circinelloides WJ11 identified by genome-scale modeling approach
Source: PeerJ. 2019 Jun 7;7:e7015. doi: 10.7717/peerj.7015 (PMC6613434; doi:10.7717/peerj.7015)
Supplement: File S4 — Note: SBML model was converted using COBRA Toolbox version 3. [file peerj-07-7015-s004.xml.zip › peerj-07-7015-s004.xml]

<?xml version="1.0" encoding="UTF-8"?>
<sbml xmlns="http://www.sbml.org/sbml/level3/version1/core" xmlns:fbc="http://www.sbml.org/sbml/level3/version1/fbc/version2" xmlns:groups="http://www.sbml.org/sbml/level3/version1/groups/version1" level="3" version="1" fbc:required="false" groups:required="false">
  <model metaid="Final_iNI11xx.xlsx" id="COBRAModel" name="Model Exported from COBRA Toolbox" fbc:strict="true">
    <listOfUnitDefinitions>
      <unitDefinition id="mmol_per_gDW_per_hr">
        <listOfUnits>
          <unit kind="mole" exponent="1" scale="-3" multiplier="1"/>
          <unit kind="gram" exponent="-1" scale="0" multiplier="1"/>
          <unit kind="second" exponent="-1" scale="0" multiplier="3600"/>
        </listOfUnits>
      </unitDefinition>
    </listOfUnitDefinitions>
    <listOfCompartments>
      <compartment metaid="b" id="b" name="plasma membrane" constant="false"/>
      <compartment metaid="c" id="c" name="cytoplasm" constant="false"/>
      <compartment metaid="e" id="e" name="extracellular" constant="false"/>
      <compartment metaid="m" id="m" name="mitochondria or peroxisome" constant="false"/>
      <compartment metaid="p" id="p" name="unknownCompartment5" constant="false"/>
      <compartment metaid="x" id="x" name="unknownCompartment6" constant="false"/>
    </listOfCompartments>
    <listOfSpecies>
      <species metaid="M_DGLC__91__e__93__" id="M_DGLC__91__e__93__" name="D-glucose" compartment="e" hasOnlySubstanceUnits="false" boundaryCondition="false" constant="false"/>
      <species metaid="M_GLC__91__e__93__" id="M_GLC__91__e__93__" name="alpha-D-glucose" compartment="e" hasOnlySubstanceUnits="false" boundaryCondition="false" constant="false"/>
      <species metaid="M_bDGLC__91__e__93__" id="M_bDGLC__91__e__93__" name="beta-D-glucose" compartment="e" hasOnlySubstanceUnits="false" boundaryCondition="false" constant="false"/>
      <species metaid="M_DGLC__91__c__93__" id="M_DGLC__91__c__93__" name="D-glucose" compartment="c" hasOnlySubstanceUnits="false" boundaryCondition="false" constant="false"/>
      <species metaid="M_GLC__91__c__93__" id="M_GLC__91__c__93__" name="alpha-D-glucose" compartment="c" hasOnlySubstanceUnits="false" boundaryCondition="false" constant="false"/>
      <species metaid="M_bDGLC__91__c__93__" id="M_bDGLC__91__c__93__" name="beta-D-glucose" compartment="c" hasOnlySubstanceUnits="false" boundaryCondition="false" constant="false"/>
      <species metaid="M_GLC__91__b__93__" id="M_GLC__91__b__93__" name="alpha-D-glucose" compartment="b" hasOnlySubstanceUnits="false" boundaryCondition="false" constant="false"/>
      <species metaid="M_ATP__91__b__93__" id="M_ATP__91__b__93__" name="ATP" compartment="b" hasOnlySubstanceUnits="false" boundaryCondition="false" constant="false"/>
      <species metaid="M_ADP__91__b__93__" id="M_ADP__91__b__93__" name="ADP" compartment="b" hasOnlySubstanceUnits="false" boundaryCondition="false" constant="false"/>
      <species metaid="M_G6P__91__b__93__" id="M_G6P__91__b__93__" name="alpha-D-glucose 6-phosphate" compartment="b" hasOnlySubstanceUnits="false" boundaryCondition="false" constant="false"/>
      <species metaid="M_ATP__91__c__93__" id="M_ATP__91__c__93__" name="ATP" compartment="c" hasOnlySubstanceUnits="false" boundaryCondition="false" constant="false"/>
      <species metaid="M_ADP__91__c__93__" id="M_ADP__91__c__93__" name="ADP" compartment="c" hasOnlySubstanceUnits="false" boundaryCondition="false" constant="false"/>
      <species metaid="M_G6P__91__c__93__" id="M_G6P__91__c__93__" name="alpha-D-glucose 6-phosphate" compartment="c" hasOnlySubstanceUnits="false" boundaryCondition="false" constant="false"/>
      <species metaid="M_FRU__91__c__93__" id="M_FRU__91__c__93__" name="D-fructose" compartment="c" hasOnlySubstanceUnits="false" boundaryCondition="false" constant="false"/>
      <species metaid="M_FRU1P__91__c__93__" id="M_FRU1P__91__c__93__" name="D-fructose 1-phosphate" compartment="c" hasOnlySubstanceUnits="false" boundaryCondition="false" constant="false"/>
      <species metaid="M_FRU__91__b__93__" id="M_FRU__91__b__93__" name="D-fructose" compartment="b" hasOnlySubstanceUnits="false" boundaryCondition="false" constant="false"/>
      <species metaid="M_FRU1P__91__b__93__" id="M_FRU1P__91__b__93__" name="D-fructose 1-phosphate" compartment="b" hasOnlySubstanceUnits="false" boundaryCondition="false" constant="false"/>
      <species metaid="M_F6P__91__c__93__" id="M_F6P__91__c__93__" name="D-fructose 6-phosphate" compartment="c" hasOnlySubstanceUnits="false" boundaryCondition="false" constant="false"/>
      <species metaid="M_bDG6P__91__c__93__" id="M_bDG6P__91__c__93__" name="beta-D-glucose 6-phosphate" compartment="c" hasOnlySubstanceUnits="false" boundaryCondition="false" constant="false"/>
      <species metaid="M_FDP__91__c__93__" id="M_FDP__91__c__93__" name="beta-D-fructofuranose 1,6-bisphosphate" compartment="c" hasOnlySubstanceUnits="false" boundaryCondition="false" constant="false"/>
      <species metaid="M_T3P2__91__c__93__" id="M_T3P2__91__c__93__" name="glycerone phosphate" compartment="c" hasOnlySubstanceUnits="false" boundaryCondition="false" constant="false"/>
      <species metaid="M_T3P1__91__c__93__" id="M_T3P1__91__c__93__" name="D-glyceraldehyde 3-phosphate" compartment="c" hasOnlySubstanceUnits="false" boundaryCondition="false" constant="false"/>
      <species metaid="M_PI__91__c__93__" id="M_PI__91__c__93__" name="phosphate" compartment="c" hasOnlySubstanceUnits="false" boundaryCondition="false" constant="false"/>
      <species metaid="M_NAD__91__c__93__" id="M_NAD__91__c__93__" name="NAD(+)" compartment="c" hasOnlySubstanceUnits="false" boundaryCondition="false" constant="false"/>
      <species metaid="M_13PDG__91__c__93__" id="M_13PDG__91__c__93__" name="3-phospho-D-glyceroyl phosphate" compartment="c" hasOnlySubstanceUnits="false" boundaryCondition="false" constant="false"/>
      <species metaid="M_NADH__91__c__93__" id="M_NADH__91__c__93__" name="NADH" compartment="c" hasOnlySubstanceUnits="false" boundaryCondition="false" constant="false"/>
      <species metaid="M_3PG__91__c__93__" id="M_3PG__91__c__93__" name="3-phospho-D-glycerate" compartment="c" hasOnlySubstanceUnits="false" boundaryCondition="false" constant="false"/>
      <species metaid="M_2PG__91__c__93__" id="M_2PG__91__c__93__" name="2-phospho-D-glycerate" compartment="c" hasOnlySubstanceUnits="false" boundaryCondition="false" constant="false"/>
      <species metaid="M_PEP__91__c__93__" id="M_PEP__91__c__93__" name="phosphoenolpyruvate" compartment="c" hasOnlySubstanceUnits="false" boundaryCondition="false" constant="false"/>
      <species metaid="M_H2O__91__c__93__" id="M_H2O__91__c__93__" name="H2O" compartment="c" hasOnlySubstanceUnits="false" boundaryCondition="false" constant="false"/>
      <species metaid="M_PYR__91__c__93__" id="M_PYR__91__c__93__" name="pyruvate" compartment="c" hasOnlySubstanceUnits="false" boundaryCondition="false" constant="false"/>
      <species metaid="M_OA__91__c__93__" id="M_OA__91__c__93__" name="oxaloacetate" compartment="c" hasOnlySubstanceUnits="false" boundaryCondition="false" constant="false"/>
      <species metaid="M_CO2__91__c__93__" id="M_CO2__91__c__93__" name="CO2" compartment="c" hasOnlySubstanceUnits="false" boundaryCondition="false" constant="false"/>
      <species metaid="M_ETH__91__c__93__" id="M_ETH__91__c__93__" name="ethanol" compartment="c" hasOnlySubstanceUnits="false" boundaryCondition="false" constant="false"/>
      <species metaid="M_NADP__91__c__93__" id="M_NADP__91__c__93__" name="NADP(+)" compartment="c" hasOnlySubstanceUnits="false" boundaryCondition="false" constant="false"/>
      <species metaid="M_ACAL__91__c__93__" id="M_ACAL__91__c__93__" name="acetaldehyde" compartment="c" hasOnlySubstanceUnits="false" boundaryCondition="false" constant="false"/>
      <species metaid="M_NADPH__91__c__93__" id="M_NADPH__91__c__93__" name="NADPH" compartment="c" hasOnlySubstanceUnits="false" boundaryCondition="false" constant="false"/>
      <species metaid="M_ETH__91__m__93__" id="M_ETH__91__m__93__" name="ethanol" compartment="m" hasOnlySubstanceUnits="false" boundaryCondition="false" constant="false"/>
      <species metaid="M_NAD__91__m__93__" id="M_NAD__91__m__93__" name="NAD(+)" compartment="m" hasOnlySubstanceUnits="false" boundaryCondition="false" constant="false"/>
      <species metaid="M_ACAL__91__m__93__" id="M_ACAL__91__m__93__" name="acetaldehyde" compartment="m" hasOnlySubstanceUnits="false" boundaryCondition="false" constant="false"/>
      <species metaid="M_NADH__91__m__93__" id="M_NADH__91__m__93__" name="NADH" compartment="m" hasOnlySubstanceUnits="false" boundaryCondition="false" constant="false"/>
      <species metaid="M_GL__91__c__93__" id="M_GL__91__c__93__" name="glycerol" compartment="c" hasOnlySubstanceUnits="false" boundaryCondition="false" constant="false"/>
      <species metaid="M_GLYAL__91__c__93__" id="M_GLYAL__91__c__93__" name="D-glyceraldehyde" compartment="c" hasOnlySubstanceUnits="false" boundaryCondition="false" constant="false"/>
      <species metaid="M_GL__91__m__93__" id="M_GL__91__m__93__" name="glycerol" compartment="m" hasOnlySubstanceUnits="false" boundaryCondition="false" constant="false"/>
      <species metaid="M_GLYAL__91__m__93__" id="M_GLYAL__91__m__93__" name="D-glyceraldehyde" compartment="m" hasOnlySubstanceUnits="false" boundaryCondition="false" constant="false"/>
      <species metaid="M_GL__91__e__93__" id="M_GL__91__e__93__" name="glycerol" compartment="e" hasOnlySubstanceUnits="false" boundaryCondition="false" constant="false"/>
      <species metaid="M_NAD__91__e__93__" id="M_NAD__91__e__93__" name="NAD(+)" compartment="e" hasOnlySubstanceUnits="false" boundaryCondition="false" constant="false"/>
      <species metaid="M_GLYAL__91__e__93__" id="M_GLYAL__91__e__93__" name="D-glyceraldehyde" compartment="e" hasOnlySubstanceUnits="false" boundaryCondition="false" constant="false"/>
      <species metaid="M_NADH__91__e__93__" id="M_NADH__91__e__93__" name="NADH" compartment="e" hasOnlySubstanceUnits="false" boundaryCondition="false" constant="false"/>
      <species metaid="M_PYR__91__m__93__" id="M_PYR__91__m__93__" name="pyruvate" compartment="m" hasOnlySubstanceUnits="false" boundaryCondition="false" constant="false"/>
      <species metaid="M_COA__91__m__93__" id="M_COA__91__m__93__" name="coenzyme A" compartment="m" hasOnlySubstanceUnits="false" boundaryCondition="false" constant="false"/>
      <species metaid="M_ACCOA__91__m__93__" id="M_ACCOA__91__m__93__" name="acetyl-CoA" compartment="m" hasOnlySubstanceUnits="false" boundaryCondition="false" constant="false"/>
      <species metaid="M_CO2__91__m__93__" id="M_CO2__91__m__93__" name="CO2" compartment="m" hasOnlySubstanceUnits="false" boundaryCondition="false" constant="false"/>
      <species metaid="M_D6PGL__91__c__93__" id="M_D6PGL__91__c__93__" name="6-O-phosphono-D-glucono-1,5-lactone" compartment="c" hasOnlySubstanceUnits="false" boundaryCondition="false" constant="false"/>
      <species metaid="M_D6PGC__91__c__93__" id="M_D6PGC__91__c__93__" name="6-phospho-D-gluconate" compartment="c" hasOnlySubstanceUnits="false" boundaryCondition="false" constant="false"/>
      <species metaid="M_D6PGL__91__e__93__" id="M_D6PGL__91__e__93__" name="6-O-phosphono-D-glucono-1,5-lactone" compartment="e" hasOnlySubstanceUnits="false" boundaryCondition="false" constant="false"/>
      <species metaid="M_H2O__91__e__93__" id="M_H2O__91__e__93__" name="H2O" compartment="e" hasOnlySubstanceUnits="false" boundaryCondition="false" constant="false"/>
      <species metaid="M_D6PGC__91__e__93__" id="M_D6PGC__91__e__93__" name="6-phospho-D-gluconate" compartment="e" hasOnlySubstanceUnits="false" boundaryCondition="false" constant="false"/>
      <species metaid="M_RL5P__91__c__93__" id="M_RL5P__91__c__93__" name="D-ribulose 5-phosphate" compartment="c" hasOnlySubstanceUnits="false" boundaryCondition="false" constant="false"/>
      <species metaid="M_XUL5P__91__c__93__" id="M_XUL5P__91__c__93__" name="D-xylulose 5-phosphate" compartment="c" hasOnlySubstanceUnits="false" boundaryCondition="false" constant="false"/>
      <species metaid="M_R5P__91__c__93__" id="M_R5P__91__c__93__" name="D-ribose 5-phosphate" compartment="c" hasOnlySubstanceUnits="false" boundaryCondition="false" constant="false"/>
      <species metaid="M_S7P__91__c__93__" id="M_S7P__91__c__93__" name="sedoheptulose 7-phosphate" compartment="c" hasOnlySubstanceUnits="false" boundaryCondition="false" constant="false"/>
      <species metaid="M_E4P__91__c__93__" id="M_E4P__91__c__93__" name="D-erythrose 4-phosphate" compartment="c" hasOnlySubstanceUnits="false" boundaryCondition="false" constant="false"/>
      <species metaid="M_DEORIPI__91__c__93__" id="M_DEORIPI__91__c__93__" name="2-deoxy-D-ribose 5-phosphate" compartment="c" hasOnlySubstanceUnits="false" boundaryCondition="false" constant="false"/>
      <species metaid="M_RIB__91__c__93__" id="M_RIB__91__c__93__" name="D-ribose" compartment="c" hasOnlySubstanceUnits="false" boundaryCondition="false" constant="false"/>
      <species metaid="M_GLCNT__91__c__93__" id="M_GLCNT__91__c__93__" name="D-gluconate" compartment="c" hasOnlySubstanceUnits="false" boundaryCondition="false" constant="false"/>
      <species metaid="M_R1P__91__c__93__" id="M_R1P__91__c__93__" name="D-ribose 1-phosphate" compartment="c" hasOnlySubstanceUnits="false" boundaryCondition="false" constant="false"/>
      <species metaid="M_DR1P__91__c__93__" id="M_DR1P__91__c__93__" name="2-deoxyribose 1-phosphate" compartment="c" hasOnlySubstanceUnits="false" boundaryCondition="false" constant="false"/>
      <species metaid="M_H2O__91__m__93__" id="M_H2O__91__m__93__" name="H2O" compartment="m" hasOnlySubstanceUnits="false" boundaryCondition="false" constant="false"/>
      <species metaid="M_OA__91__m__93__" id="M_OA__91__m__93__" name="oxaloacetate" compartment="m" hasOnlySubstanceUnits="false" boundaryCondition="false" constant="false"/>
      <species metaid="M_CIT__91__m__93__" id="M_CIT__91__m__93__" name="citrate" compartment="m" hasOnlySubstanceUnits="false" boundaryCondition="false" constant="false"/>
      <species metaid="M_ACO__91__m__93__" id="M_ACO__91__m__93__" name="cis-aconitate" compartment="m" hasOnlySubstanceUnits="false" boundaryCondition="false" constant="false"/>
      <species metaid="M_CIT__91__c__93__" id="M_CIT__91__c__93__" name="citrate" compartment="c" hasOnlySubstanceUnits="false" boundaryCondition="false" constant="false"/>
      <species metaid="M_ACO__91__c__93__" id="M_ACO__91__c__93__" name="cis-aconitate" compartment="c" hasOnlySubstanceUnits="false" boundaryCondition="false" constant="false"/>
      <species metaid="M_ICIT__91__m__93__" id="M_ICIT__91__m__93__" name="isocitrate" compartment="m" hasOnlySubstanceUnits="false" boundaryCondition="false" constant="false"/>
      <species metaid="M_ICIT__91__c__93__" id="M_ICIT__91__c__93__" name="isocitrate" compartment="c" hasOnlySubstanceUnits="false" boundaryCondition="false" constant="false"/>
      <species metaid="M_AKG__91__m__93__" id="M_AKG__91__m__93__" name="2-oxoglutarate" compartment="m" hasOnlySubstanceUnits="false" boundaryCondition="false" constant="false"/>
      <species metaid="M_AKG__91__c__93__" id="M_AKG__91__c__93__" name="2-oxoglutarate" compartment="c" hasOnlySubstanceUnits="false" boundaryCondition="false" constant="false"/>
      <species metaid="M_SUCCOA__91__m__93__" id="M_SUCCOA__91__m__93__" name="succinyl-CoA" compartment="m" hasOnlySubstanceUnits="false" boundaryCondition="false" constant="false"/>
      <species metaid="M_COA__91__c__93__" id="M_COA__91__c__93__" name="coenzyme A" compartment="c" hasOnlySubstanceUnits="false" boundaryCondition="false" constant="false"/>
      <species metaid="M_SUCCOA__91__c__93__" id="M_SUCCOA__91__c__93__" name="succinyl-CoA" compartment="c" hasOnlySubstanceUnits="false" boundaryCondition="false" constant="false"/>
      <species metaid="M_PI__91__m__93__" id="M_PI__91__m__93__" name="phosphate" compartment="m" hasOnlySubstanceUnits="false" boundaryCondition="false" constant="false"/>
      <species metaid="M_ADP__91__m__93__" id="M_ADP__91__m__93__" name="ADP" compartment="m" hasOnlySubstanceUnits="false" boundaryCondition="false" constant="false"/>
      <species metaid="M_SUCC__91__m__93__" id="M_SUCC__91__m__93__" name="succinate" compartment="m" hasOnlySubstanceUnits="false" boundaryCondition="false" constant="false"/>
      <species metaid="M_ATP__91__m__93__" id="M_ATP__91__m__93__" name="ATP" compartment="m" hasOnlySubstanceUnits="false" boundaryCondition="false" constant="false"/>
      <species metaid="M_Q__91__m__93__" id="M_Q__91__m__93__" name="ubiquinone" compartment="m" hasOnlySubstanceUnits="false" boundaryCondition="false" constant="false"/>
      <species metaid="M_FUM__91__m__93__" id="M_FUM__91__m__93__" name="fumarate" compartment="m" hasOnlySubstanceUnits="false" boundaryCondition="false" constant="false"/>
      <species metaid="M_QH2__91__m__93__" id="M_QH2__91__m__93__" name="ubiquinol" compartment="m" hasOnlySubstanceUnits="false" boundaryCondition="false" constant="false"/>
      <species metaid="M_FUM__91__c__93__" id="M_FUM__91__c__93__" name="fumarate" compartment="c" hasOnlySubstanceUnits="false" boundaryCondition="false" constant="false"/>
      <species metaid="M_FADH2__91__m__93__" id="M_FADH2__91__m__93__" name="FADH2" compartment="m" hasOnlySubstanceUnits="false" boundaryCondition="false" constant="false"/>
      <species metaid="M_SUCC__91__c__93__" id="M_SUCC__91__c__93__" name="succinate" compartment="c" hasOnlySubstanceUnits="false" boundaryCondition="false" constant="false"/>
      <species metaid="M_FAD__91__m__93__" id="M_FAD__91__m__93__" name="FAD" compartment="m" hasOnlySubstanceUnits="false" boundaryCondition="false" constant="false"/>
      <species metaid="M_MAL__91__c__93__" id="M_MAL__91__c__93__" name="(S)-malate" compartment="c" hasOnlySubstanceUnits="false" boundaryCondition="false" constant="false"/>
      <species metaid="M_MAL__91__m__93__" id="M_MAL__91__m__93__" name="(S)-malate" compartment="m" hasOnlySubstanceUnits="false" boundaryCondition="false" constant="false"/>
      <species metaid="M_NAD__91__p__93__" id="M_NAD__91__p__93__" name="NAD(+)" compartment="p" hasOnlySubstanceUnits="false" boundaryCondition="false" constant="false"/>
      <species metaid="M_MAL__91__p__93__" id="M_MAL__91__p__93__" name="(S)-malate" compartment="p" hasOnlySubstanceUnits="false" boundaryCondition="false" constant="false"/>
      <species metaid="M_NADH__91__p__93__" id="M_NADH__91__p__93__" name="NADH" compartment="p" hasOnlySubstanceUnits="false" boundaryCondition="false" constant="false"/>
      <species metaid="M_OA__91__p__93__" id="M_OA__91__p__93__" name="oxaloacetate" compartment="p" hasOnlySubstanceUnits="false" boundaryCondition="false" constant="false"/>
      <species metaid="M_AC__91__c__93__" id="M_AC__91__c__93__" name="acetate" compartment="c" hasOnlySubstanceUnits="false" boundaryCondition="false" constant="false"/>
      <species metaid="M_ACCOA__91__c__93__" id="M_ACCOA__91__c__93__" name="acetyl-CoA" compartment="c" hasOnlySubstanceUnits="false" boundaryCondition="false" constant="false"/>
      <species metaid="M_ACCOA__91__p__93__" id="M_ACCOA__91__p__93__" name="acetyl-CoA" compartment="p" hasOnlySubstanceUnits="false" boundaryCondition="false" constant="false"/>
      <species metaid="M_H2O__91__p__93__" id="M_H2O__91__p__93__" name="H2O" compartment="p" hasOnlySubstanceUnits="false" boundaryCondition="false" constant="false"/>
      <species metaid="M_GLX__91__p__93__" id="M_GLX__91__p__93__" name="glyoxylate" compartment="p" hasOnlySubstanceUnits="false" boundaryCondition="false" constant="false"/>
      <species metaid="M_COA__91__p__93__" id="M_COA__91__p__93__" name="coenzyme A" compartment="p" hasOnlySubstanceUnits="false" boundaryCondition="false" constant="false"/>
      <species metaid="M_GLX__91__m__93__" id="M_GLX__91__m__93__" name="glyoxylate" compartment="m" hasOnlySubstanceUnits="false" boundaryCondition="false" constant="false"/>
      <species metaid="M_GLX__91__c__93__" id="M_GLX__91__c__93__" name="glyoxylate" compartment="c" hasOnlySubstanceUnits="false" boundaryCondition="false" constant="false"/>
      <species metaid="M_ICIT__91__p__93__" id="M_ICIT__91__p__93__" name="isocitrate" compartment="p" hasOnlySubstanceUnits="false" boundaryCondition="false" constant="false"/>
      <species metaid="M_SUCC__91__p__93__" id="M_SUCC__91__p__93__" name="succinate" compartment="p" hasOnlySubstanceUnits="false" boundaryCondition="false" constant="false"/>
      <species metaid="M_ICIT__91__b__93__" id="M_ICIT__91__b__93__" name="hypoxanthine" compartment="b" hasOnlySubstanceUnits="false" boundaryCondition="false" constant="false"/>
      <species metaid="M_GLX__91__b__93__" id="M_GLX__91__b__93__" name="D-alpha-glutamyl phosphate" compartment="b" hasOnlySubstanceUnits="false" boundaryCondition="false" constant="false"/>
      <species metaid="M_SUCC__91__b__93__" id="M_SUCC__91__b__93__" name="sucrose" compartment="b" hasOnlySubstanceUnits="false" boundaryCondition="false" constant="false"/>
      <species metaid="M_GLYCOLA__91__c__93__" id="M_GLYCOLA__91__c__93__" name="glycolate" compartment="c" hasOnlySubstanceUnits="false" boundaryCondition="false" constant="false"/>
      <species metaid="M_HXPYR__91__c__93__" id="M_HXPYR__91__c__93__" name="Hydroxypyruvate" compartment="c" hasOnlySubstanceUnits="false" boundaryCondition="false" constant="false"/>
      <species metaid="M_GLYCTE__91__c__93__" id="M_GLYCTE__91__c__93__" name="glycerate" compartment="c" hasOnlySubstanceUnits="false" boundaryCondition="false" constant="false"/>
      <species metaid="M_PYR__91__b__93__" id="M_PYR__91__b__93__" name="pseudouridine 5&apos;-phosphate" compartment="b" hasOnlySubstanceUnits="false" boundaryCondition="false" constant="false"/>
      <species metaid="M_CO2__91__b__93__" id="M_CO2__91__b__93__" name="CO2" compartment="b" hasOnlySubstanceUnits="false" boundaryCondition="false" constant="false"/>
      <species metaid="M_ACAL__91__b__93__" id="M_ACAL__91__b__93__" name="acetaldehyde" compartment="b" hasOnlySubstanceUnits="false" boundaryCondition="false" constant="false"/>
      <species metaid="M_RGT__91__c__93__" id="M_RGT__91__c__93__" name="glutathione" compartment="c" hasOnlySubstanceUnits="false" boundaryCondition="false" constant="false"/>
      <species metaid="M_MTHGXL__91__c__93__" id="M_MTHGXL__91__c__93__" name="methylglyoxal" compartment="c" hasOnlySubstanceUnits="false" boundaryCondition="false" constant="false"/>
      <species metaid="M_LGT__91__c__93__" id="M_LGT__91__c__93__" name="(R)-S-lactoylglutathione" compartment="c" hasOnlySubstanceUnits="false" boundaryCondition="false" constant="false"/>
      <species metaid="M_LAC__91__c__93__" id="M_LAC__91__c__93__" name="(R)-lactate" compartment="c" hasOnlySubstanceUnits="false" boundaryCondition="false" constant="false"/>
      <species metaid="M_LGT__91__e__93__" id="M_LGT__91__e__93__" name="(R)-S-lactoylglutathione" compartment="e" hasOnlySubstanceUnits="false" boundaryCondition="false" constant="false"/>
      <species metaid="M_RGT__91__e__93__" id="M_RGT__91__e__93__" name="glutathione" compartment="e" hasOnlySubstanceUnits="false" boundaryCondition="false" constant="false"/>
      <species metaid="M_LAC__91__e__93__" id="M_LAC__91__e__93__" name="(R)-lactate" compartment="e" hasOnlySubstanceUnits="false" boundaryCondition="false" constant="false"/>
      <species metaid="M_AMP__91__c__93__" id="M_AMP__91__c__93__" name="AMP" compartment="c" hasOnlySubstanceUnits="false" boundaryCondition="false" constant="false"/>
      <species metaid="M_PPI__91__c__93__" id="M_PPI__91__c__93__" name="diphosphate" compartment="c" hasOnlySubstanceUnits="false" boundaryCondition="false" constant="false"/>
      <species metaid="M_ATP__91__p__93__" id="M_ATP__91__p__93__" name="ATP" compartment="p" hasOnlySubstanceUnits="false" boundaryCondition="false" constant="false"/>
      <species metaid="M_AC__91__p__93__" id="M_AC__91__p__93__" name="acetate" compartment="p" hasOnlySubstanceUnits="false" boundaryCondition="false" constant="false"/>
      <species metaid="M_AMP__91__p__93__" id="M_AMP__91__p__93__" name="AMP" compartment="p" hasOnlySubstanceUnits="false" boundaryCondition="false" constant="false"/>
      <species metaid="M_PPI__91__p__93__" id="M_PPI__91__p__93__" name="diphosphate" compartment="p" hasOnlySubstanceUnits="false" boundaryCondition="false" constant="false"/>
      <species metaid="M_AC__91__m__93__" id="M_AC__91__m__93__" name="acetate" compartment="m" hasOnlySubstanceUnits="false" boundaryCondition="false" constant="false"/>
      <species metaid="M_ACAL__91__e__93__" id="M_ACAL__91__e__93__" name="acetaldehyde" compartment="e" hasOnlySubstanceUnits="false" boundaryCondition="false" constant="false"/>
      <species metaid="M_AC__91__e__93__" id="M_AC__91__e__93__" name="acetate" compartment="e" hasOnlySubstanceUnits="false" boundaryCondition="false" constant="false"/>
      <species metaid="M_NADP__91__b__93__" id="M_NADP__91__b__93__" name="NADP(+)" compartment="b" hasOnlySubstanceUnits="false" boundaryCondition="false" constant="false"/>
      <species metaid="M_H2O__91__b__93__" id="M_H2O__91__b__93__" name="H2O" compartment="b" hasOnlySubstanceUnits="false" boundaryCondition="false" constant="false"/>
      <species metaid="M_AC__91__b__93__" id="M_AC__91__b__93__" name="acetate" compartment="b" hasOnlySubstanceUnits="false" boundaryCondition="false" constant="false"/>
      <species metaid="M_NADPH__91__b__93__" id="M_NADPH__91__b__93__" name="NADPH" compartment="b" hasOnlySubstanceUnits="false" boundaryCondition="false" constant="false"/>
      <species metaid="M_NADP__91__m__93__" id="M_NADP__91__m__93__" name="NADP(+)" compartment="m" hasOnlySubstanceUnits="false" boundaryCondition="false" constant="false"/>
      <species metaid="M_NADPH__91__m__93__" id="M_NADPH__91__m__93__" name="NADPH" compartment="m" hasOnlySubstanceUnits="false" boundaryCondition="false" constant="false"/>
      <species metaid="M_HYGTA__91__c__93__" id="M_HYGTA__91__c__93__" name="S-(hydroxymethyl)glutathione" compartment="c" hasOnlySubstanceUnits="false" boundaryCondition="false" constant="false"/>
      <species metaid="M_FGT__91__c__93__" id="M_FGT__91__c__93__" name="S-formylglutathione" compartment="c" hasOnlySubstanceUnits="false" boundaryCondition="false" constant="false"/>
      <species metaid="M_METHOL__91__c__93__" id="M_METHOL__91__c__93__" name="methanol" compartment="c" hasOnlySubstanceUnits="false" boundaryCondition="false" constant="false"/>
      <species metaid="M_FALD__91__c__93__" id="M_FALD__91__c__93__" name="formaldehyde" compartment="c" hasOnlySubstanceUnits="false" boundaryCondition="false" constant="false"/>
      <species metaid="M_METHOL__91__m__93__" id="M_METHOL__91__m__93__" name="methanol" compartment="m" hasOnlySubstanceUnits="false" boundaryCondition="false" constant="false"/>
      <species metaid="M_FALD__91__m__93__" id="M_FALD__91__m__93__" name="formaldehyde" compartment="m" hasOnlySubstanceUnits="false" boundaryCondition="false" constant="false"/>
      <species metaid="M_METHOL__91__e__93__" id="M_METHOL__91__e__93__" name="methanol" compartment="e" hasOnlySubstanceUnits="false" boundaryCondition="false" constant="false"/>
      <species metaid="M_FALD__91__e__93__" id="M_FALD__91__e__93__" name="formaldehyde" compartment="e" hasOnlySubstanceUnits="false" boundaryCondition="false" constant="false"/>
      <species metaid="M_HCO3__91__c__93__" id="M_HCO3__91__c__93__" name="HCO3" compartment="c" hasOnlySubstanceUnits="false" boundaryCondition="false" constant="false"/>
      <species metaid="M_NADH__91__m__93____91__m__93____43____91__c__93__" id="M_NADH__91__m__93____91__m__93____43____91__c__93__" name="NADH" compartment="c" hasOnlySubstanceUnits="false" boundaryCondition="false" constant="false"/>
      <species metaid="M_LLAC__91__c__93__" id="M_LLAC__91__c__93__" name="(S)-lactate" compartment="c" hasOnlySubstanceUnits="false" boundaryCondition="false" constant="false"/>
      <species metaid="M_FERI__91__c__93__" id="M_FERI__91__c__93__" name="ferricytochrome c" compartment="c" hasOnlySubstanceUnits="false" boundaryCondition="false" constant="false"/>
      <species metaid="M_FERO__91__c__93__" id="M_FERO__91__c__93__" name="ferrocytochrome c" compartment="c" hasOnlySubstanceUnits="false" boundaryCondition="false" constant="false"/>
      <species metaid="M_UDPG__91__c__93__" id="M_UDPG__91__c__93__" name="UDP-glucose" compartment="c" hasOnlySubstanceUnits="false" boundaryCondition="false" constant="false"/>
      <species metaid="M_UDPGE__91__c__93__" id="M_UDPGE__91__c__93__" name="UDP-D-glucuronate" compartment="c" hasOnlySubstanceUnits="false" boundaryCondition="false" constant="false"/>
      <species metaid="M_UDP__91__c__93__" id="M_UDP__91__c__93__" name="UDP" compartment="c" hasOnlySubstanceUnits="false" boundaryCondition="false" constant="false"/>
      <species metaid="M_GLUCRE__91__c__93__" id="M_GLUCRE__91__c__93__" name="beta-D-glucosiduronic acids" compartment="c" hasOnlySubstanceUnits="false" boundaryCondition="false" constant="false"/>
      <species metaid="M_UDPGE__91__m__93__" id="M_UDPGE__91__m__93__" name="UDP-D-glucuronate" compartment="m" hasOnlySubstanceUnits="false" boundaryCondition="false" constant="false"/>
      <species metaid="M_UDP__91__m__93__" id="M_UDP__91__m__93__" name="UDP" compartment="m" hasOnlySubstanceUnits="false" boundaryCondition="false" constant="false"/>
      <species metaid="M_GLUCRE__91__m__93__" id="M_GLUCRE__91__m__93__" name="beta-D-glucosiduronic acids" compartment="m" hasOnlySubstanceUnits="false" boundaryCondition="false" constant="false"/>
      <species metaid="M_UDPGE__91__p__93__" id="M_UDPGE__91__p__93__" name="UDP-D-glucuronate" compartment="p" hasOnlySubstanceUnits="false" boundaryCondition="false" constant="false"/>
      <species metaid="M_UDP__91__p__93__" id="M_UDP__91__p__93__" name="UDP" compartment="p" hasOnlySubstanceUnits="false" boundaryCondition="false" constant="false"/>
      <species metaid="M_GLUCRE__91__p__93__" id="M_GLUCRE__91__p__93__" name="beta-D-glucosiduronic acids" compartment="p" hasOnlySubstanceUnits="false" boundaryCondition="false" constant="false"/>
      <species metaid="M_UDPGE__91__b__93__" id="M_UDPGE__91__b__93__" name="UDP-D-glucuronate" compartment="b" hasOnlySubstanceUnits="false" boundaryCondition="false" constant="false"/>
      <species metaid="M_UDP__91__b__93__" id="M_UDP__91__b__93__" name="UDP" compartment="b" hasOnlySubstanceUnits="false" boundaryCondition="false" constant="false"/>
      <species metaid="M_GLUCRE__91__b__93__" id="M_GLUCRE__91__b__93__" name="beta-D-glucosiduronic acids" compartment="b" hasOnlySubstanceUnits="false" boundaryCondition="false" constant="false"/>
      <species metaid="M_DEXG__91__e__93__" id="M_DEXG__91__e__93__" name="2-deoxy-D-gluconic acid" compartment="e" hasOnlySubstanceUnits="false" boundaryCondition="false" constant="false"/>
      <species metaid="M_DEHXG__91__e__93__" id="M_DEHXG__91__e__93__" name="3-dehydro-2-deoxy-D-gluconate" compartment="e" hasOnlySubstanceUnits="false" boundaryCondition="false" constant="false"/>
      <species metaid="M_DEXG__91__m__93__" id="M_DEXG__91__m__93__" name="2-deoxy-D-gluconic acid" compartment="m" hasOnlySubstanceUnits="false" boundaryCondition="false" constant="false"/>
      <species metaid="M_DEHXG__91__m__93__" id="M_DEHXG__91__m__93__" name="3-dehydro-2-deoxy-D-gluconate" compartment="m" hasOnlySubstanceUnits="false" boundaryCondition="false" constant="false"/>
      <species metaid="M_DEXG__91__c__93__" id="M_DEXG__91__c__93__" name="2-deoxy-D-gluconic acid" compartment="c" hasOnlySubstanceUnits="false" boundaryCondition="false" constant="false"/>
      <species metaid="M_DEHXG__91__c__93__" id="M_DEHXG__91__c__93__" name="3-dehydro-2-deoxy-D-gluconate" compartment="c" hasOnlySubstanceUnits="false" boundaryCondition="false" constant="false"/>
      <species metaid="M_FOR__91__c__93__" id="M_FOR__91__c__93__" name="formate" compartment="c" hasOnlySubstanceUnits="false" boundaryCondition="false" constant="false"/>
      <species metaid="M_LAC__91__m__93__" id="M_LAC__91__m__93__" name="(R)-lactate" compartment="m" hasOnlySubstanceUnits="false" boundaryCondition="false" constant="false"/>
      <species metaid="M_FERI__91__m__93__" id="M_FERI__91__m__93__" name="ferricytochrome c" compartment="m" hasOnlySubstanceUnits="false" boundaryCondition="false" constant="false"/>
      <species metaid="M_FERO__91__m__93__" id="M_FERO__91__m__93__" name="ferrocytochrome c" compartment="m" hasOnlySubstanceUnits="false" boundaryCondition="false" constant="false"/>
      <species metaid="M_PTATE__91__e__93__" id="M_PTATE__91__e__93__" name="pectate" compartment="e" hasOnlySubstanceUnits="false" boundaryCondition="false" constant="false"/>
      <species metaid="M_GALUNT__91__e__93__" id="M_GALUNT__91__e__93__" name="D-galacturonate" compartment="e" hasOnlySubstanceUnits="false" boundaryCondition="false" constant="false"/>
      <species metaid="M_DGALNT__91__e__93__" id="M_DGALNT__91__e__93__" name="deoxyguanosine" compartment="e" hasOnlySubstanceUnits="false" boundaryCondition="false" constant="false"/>
      <species metaid="M_PROP__91__c__93__" id="M_PROP__91__c__93__" name="propionate" compartment="c" hasOnlySubstanceUnits="false" boundaryCondition="false" constant="false"/>
      <species metaid="M_PROPCOA__91__c__93__" id="M_PROPCOA__91__c__93__" name="propionyl-CoA" compartment="c" hasOnlySubstanceUnits="false" boundaryCondition="false" constant="false"/>
      <species metaid="M_PROPCOA__91__m__93__" id="M_PROPCOA__91__m__93__" name="propionyl-CoA" compartment="m" hasOnlySubstanceUnits="false" boundaryCondition="false" constant="false"/>
      <species metaid="M_HCO3__91__m__93__" id="M_HCO3__91__m__93__" name="HCO3" compartment="m" hasOnlySubstanceUnits="false" boundaryCondition="false" constant="false"/>
      <species metaid="M_MMCOA__91__m__93__" id="M_MMCOA__91__m__93__" name="(S)-methylmalonyl-CoA" compartment="m" hasOnlySubstanceUnits="false" boundaryCondition="false" constant="false"/>
      <species metaid="M_PROPCOA__91__p__93__" id="M_PROPCOA__91__p__93__" name="propionyl-CoA" compartment="p" hasOnlySubstanceUnits="false" boundaryCondition="false" constant="false"/>
      <species metaid="M_HCO3__91__p__93__" id="M_HCO3__91__p__93__" name="HCO3" compartment="p" hasOnlySubstanceUnits="false" boundaryCondition="false" constant="false"/>
      <species metaid="M_ADP__91__p__93__" id="M_ADP__91__p__93__" name="ADP" compartment="p" hasOnlySubstanceUnits="false" boundaryCondition="false" constant="false"/>
      <species metaid="M_PI__91__p__93__" id="M_PI__91__p__93__" name="phosphate" compartment="p" hasOnlySubstanceUnits="false" boundaryCondition="false" constant="false"/>
      <species metaid="M_MMCOA__91__p__93__" id="M_MMCOA__91__p__93__" name="(S)-methylmalonyl-CoA" compartment="p" hasOnlySubstanceUnits="false" boundaryCondition="false" constant="false"/>
      <species metaid="M_SAM__91__c__93__" id="M_SAM__91__c__93__" name="S-adenosyl-L-methionine" compartment="c" hasOnlySubstanceUnits="false" boundaryCondition="false" constant="false"/>
      <species metaid="M_ACPC__91__c__93__" id="M_ACPC__91__c__93__" name="1-aminocyclopropanecarboxylate" compartment="c" hasOnlySubstanceUnits="false" boundaryCondition="false" constant="false"/>
      <species metaid="M_5MTA__91__c__93__" id="M_5MTA__91__c__93__" name="5&apos;-S-methyl-5&apos;-thioadenosine" compartment="c" hasOnlySubstanceUnits="false" boundaryCondition="false" constant="false"/>
      <species metaid="M_SAM__91__b__93__" id="M_SAM__91__b__93__" name="S-adenosyl-L-methionine" compartment="b" hasOnlySubstanceUnits="false" boundaryCondition="false" constant="false"/>
      <species metaid="M_ACPC__91__b__93__" id="M_ACPC__91__b__93__" name="1-aminocyclopropanecarboxylate" compartment="b" hasOnlySubstanceUnits="false" boundaryCondition="false" constant="false"/>
      <species metaid="M_5MTA__91__b__93__" id="M_5MTA__91__b__93__" name="5&apos;-S-methyl-5&apos;-thioadenosine" compartment="b" hasOnlySubstanceUnits="false" boundaryCondition="false" constant="false"/>
      <species metaid="M_ACTAC__91__c__93__" id="M_ACTAC__91__c__93__" name="acetoacetate" compartment="c" hasOnlySubstanceUnits="false" boundaryCondition="false" constant="false"/>
      <species metaid="M_AACCOA__91__c__93__" id="M_AACCOA__91__c__93__" name="acetoacetyl-CoA" compartment="c" hasOnlySubstanceUnits="false" boundaryCondition="false" constant="false"/>
      <species metaid="M_C4HCOA__91__m__93__" id="M_C4HCOA__91__m__93__" name="(S)-3-hydroxybutanoyl-CoA" compartment="m" hasOnlySubstanceUnits="false" boundaryCondition="false" constant="false"/>
      <species metaid="M_AACCOA__91__m__93__" id="M_AACCOA__91__m__93__" name="acetoacetyl-CoA" compartment="m" hasOnlySubstanceUnits="false" boundaryCondition="false" constant="false"/>
      <species metaid="M_HYDGLR__91__m__93__" id="M_HYDGLR__91__m__93__" name="(S)-2-hydroxyglutarate" compartment="m" hasOnlySubstanceUnits="false" boundaryCondition="false" constant="false"/>
      <species metaid="M_CRONYLCOA__91__m__93__" id="M_CRONYLCOA__91__m__93__" name="crotonoyl-CoA" compartment="m" hasOnlySubstanceUnits="false" boundaryCondition="false" constant="false"/>
      <species metaid="M_C4HCOA_R__91__m__93__" id="M_C4HCOA_R__91__m__93__" name="(R)-3-hydroxybutanoyl-CoA" compartment="m" hasOnlySubstanceUnits="false" boundaryCondition="false" constant="false"/>
      <species metaid="M_CRONYLCOA__91__c__93__" id="M_CRONYLCOA__91__c__93__" name="crotonoyl-CoA" compartment="c" hasOnlySubstanceUnits="false" boundaryCondition="false" constant="false"/>
      <species metaid="M_C4HCOA__91__c__93__" id="M_C4HCOA__91__c__93__" name="(S)-3-hydroxybutanoyl-CoA" compartment="c" hasOnlySubstanceUnits="false" boundaryCondition="false" constant="false"/>
      <species metaid="M_MALCOA__91__c__93__" id="M_MALCOA__91__c__93__" name="malonyl-CoA" compartment="c" hasOnlySubstanceUnits="false" boundaryCondition="false" constant="false"/>
      <species metaid="M_MICIT__91__p__93__" id="M_MICIT__91__p__93__" name="1D-myo-inositol 3-phosphate" compartment="p" hasOnlySubstanceUnits="false" boundaryCondition="false" constant="false"/>
      <species metaid="M_PYR__91__p__93__" id="M_PYR__91__p__93__" name="pyruvate" compartment="p" hasOnlySubstanceUnits="false" boundaryCondition="false" constant="false"/>
      <species metaid="M_GLAC__91__c__93__" id="M_GLAC__91__c__93__" name="D-galactose" compartment="c" hasOnlySubstanceUnits="false" boundaryCondition="false" constant="false"/>
      <species metaid="M_GAL1P__91__c__93__" id="M_GAL1P__91__c__93__" name="alpha-D-galactose 1-phosphate" compartment="c" hasOnlySubstanceUnits="false" boundaryCondition="false" constant="false"/>
      <species metaid="M_UDPGAL__91__c__93__" id="M_UDPGAL__91__c__93__" name="UDP-D-galactose" compartment="c" hasOnlySubstanceUnits="false" boundaryCondition="false" constant="false"/>
      <species metaid="M_UDPGAL__91__m__93__" id="M_UDPGAL__91__m__93__" name="UDP-D-galactose" compartment="m" hasOnlySubstanceUnits="false" boundaryCondition="false" constant="false"/>
      <species metaid="M_UDPG__91__m__93__" id="M_UDPG__91__m__93__" name="UDP-glucose" compartment="m" hasOnlySubstanceUnits="false" boundaryCondition="false" constant="false"/>
      <species metaid="M_G1P__91__c__93__" id="M_G1P__91__c__93__" name="alpha-D-glucose 1-phosphate" compartment="c" hasOnlySubstanceUnits="false" boundaryCondition="false" constant="false"/>
      <species metaid="M_UTP__91__c__93__" id="M_UTP__91__c__93__" name="UTP" compartment="c" hasOnlySubstanceUnits="false" boundaryCondition="false" constant="false"/>
      <species metaid="M_UDPXYL__91__m__93__" id="M_UDPXYL__91__m__93__" name="UDP-D-xylose " compartment="m" hasOnlySubstanceUnits="false" boundaryCondition="false" constant="false"/>
      <species metaid="M_UDPXYL__91__c__93__" id="M_UDPXYL__91__c__93__" name="UDP-D-xylose " compartment="c" hasOnlySubstanceUnits="false" boundaryCondition="false" constant="false"/>
      <species metaid="M_O2__91__c__93__" id="M_O2__91__c__93__" name="oxygen" compartment="c" hasOnlySubstanceUnits="false" boundaryCondition="false" constant="false"/>
      <species metaid="M_GALNT__91__c__93__" id="M_GALNT__91__c__93__" name="D-galactonate" compartment="c" hasOnlySubstanceUnits="false" boundaryCondition="false" constant="false"/>
      <species metaid="M_H2O2__91__c__93__" id="M_H2O2__91__c__93__" name="hydrogen peroxide" compartment="c" hasOnlySubstanceUnits="false" boundaryCondition="false" constant="false"/>
      <species metaid="M_XUL__91__c__93__" id="M_XUL__91__c__93__" name="D-xylulose" compartment="c" hasOnlySubstanceUnits="false" boundaryCondition="false" constant="false"/>
      <species metaid="M_RL__91__c__93__" id="M_RL__91__c__93__" name="D-ribulose" compartment="c" hasOnlySubstanceUnits="false" boundaryCondition="false" constant="false"/>
      <species metaid="M_XOL__91__c__93__" id="M_XOL__91__c__93__" name="xylitol" compartment="c" hasOnlySubstanceUnits="false" boundaryCondition="false" constant="false"/>
      <species metaid="M_XYL__91__c__93__" id="M_XYL__91__c__93__" name="D-xylose" compartment="c" hasOnlySubstanceUnits="false" boundaryCondition="false" constant="false"/>
      <species metaid="M_XYLLAC__91__c__93__" id="M_XYLLAC__91__c__93__" name="D-xylono-1,5-lactone" compartment="c" hasOnlySubstanceUnits="false" boundaryCondition="false" constant="false"/>
      <species metaid="M_ARAB__91__c__93__" id="M_ARAB__91__c__93__" name="D-arabinose" compartment="c" hasOnlySubstanceUnits="false" boundaryCondition="false" constant="false"/>
      <species metaid="M_ARABLAC__91__c__93__" id="M_ARABLAC__91__c__93__" name="D-arabinono-1,4-lactone" compartment="c" hasOnlySubstanceUnits="false" boundaryCondition="false" constant="false"/>
      <species metaid="M_LARAB__91__e__93__" id="M_LARAB__91__e__93__" name="L-arabinose" compartment="e" hasOnlySubstanceUnits="false" boundaryCondition="false" constant="false"/>
      <species metaid="M_ATP__91__e__93__" id="M_ATP__91__e__93__" name="ATP" compartment="e" hasOnlySubstanceUnits="false" boundaryCondition="false" constant="false"/>
      <species metaid="M_LARABP__91__e__93__" id="M_LARABP__91__e__93__" name="beta-L-arabinose 1-phosphate" compartment="e" hasOnlySubstanceUnits="false" boundaryCondition="false" constant="false"/>
      <species metaid="M_ADP__91__e__93__" id="M_ADP__91__e__93__" name="ADP" compartment="e" hasOnlySubstanceUnits="false" boundaryCondition="false" constant="false"/>
      <species metaid="M_MAN6P__91__c__93__" id="M_MAN6P__91__c__93__" name="D-mannose 6-phosphate" compartment="c" hasOnlySubstanceUnits="false" boundaryCondition="false" constant="false"/>
      <species metaid="M_F6P__91__b__93__" id="M_F6P__91__b__93__" name="D-fructose 6-phosphate" compartment="b" hasOnlySubstanceUnits="false" boundaryCondition="false" constant="false"/>
      <species metaid="M_F26P__91__c__93__" id="M_F26P__91__c__93__" name="D-fructose 2,6-bisphosphate" compartment="c" hasOnlySubstanceUnits="false" boundaryCondition="false" constant="false"/>
      <species metaid="M_FUCUL1P__91__c__93__" id="M_FUCUL1P__91__c__93__" name="L-fuculose 1-phosphate" compartment="c" hasOnlySubstanceUnits="false" boundaryCondition="false" constant="false"/>
      <species metaid="M_LACAL__91__c__93__" id="M_LACAL__91__c__93__" name="(R)-lactaldehyde" compartment="c" hasOnlySubstanceUnits="false" boundaryCondition="false" constant="false"/>
      <species metaid="M_FUCUL1P__91__m__93__" id="M_FUCUL1P__91__m__93__" name="L-fuculose 1-phosphate" compartment="m" hasOnlySubstanceUnits="false" boundaryCondition="false" constant="false"/>
      <species metaid="M_T3P2__91__m__93__" id="M_T3P2__91__m__93__" name="glycerone phosphate" compartment="m" hasOnlySubstanceUnits="false" boundaryCondition="false" constant="false"/>
      <species metaid="M_LACAL__91__m__93__" id="M_LACAL__91__m__93__" name="(R)-lactaldehyde" compartment="m" hasOnlySubstanceUnits="false" boundaryCondition="false" constant="false"/>
      <species metaid="M_MAN1P__91__c__93__" id="M_MAN1P__91__c__93__" name="D-mannose 1-phosphate" compartment="c" hasOnlySubstanceUnits="false" boundaryCondition="false" constant="false"/>
      <species metaid="M_MAN1P__91__m__93__" id="M_MAN1P__91__m__93__" name="D-mannose 1-phosphate" compartment="m" hasOnlySubstanceUnits="false" boundaryCondition="false" constant="false"/>
      <species metaid="M_MAN6P__91__m__93__" id="M_MAN6P__91__m__93__" name="D-mannose 6-phosphate" compartment="m" hasOnlySubstanceUnits="false" boundaryCondition="false" constant="false"/>
      <species metaid="M_GTP__91__c__93__" id="M_GTP__91__c__93__" name="GTP" compartment="c" hasOnlySubstanceUnits="false" boundaryCondition="false" constant="false"/>
      <species metaid="M_GDPMAN__91__c__93__" id="M_GDPMAN__91__c__93__" name="GDP-mannose" compartment="c" hasOnlySubstanceUnits="false" boundaryCondition="false" constant="false"/>
      <species metaid="M_GTP__91__m__93__" id="M_GTP__91__m__93__" name="GTP" compartment="m" hasOnlySubstanceUnits="false" boundaryCondition="false" constant="false"/>
      <species metaid="M_PPI__91__m__93__" id="M_PPI__91__m__93__" name="diphosphate" compartment="m" hasOnlySubstanceUnits="false" boundaryCondition="false" constant="false"/>
      <species metaid="M_GDPMAN__91__m__93__" id="M_GDPMAN__91__m__93__" name="GDP-mannose" compartment="m" hasOnlySubstanceUnits="false" boundaryCondition="false" constant="false"/>
      <species metaid="M_GDPDDMAN__91__c__93__" id="M_GDPDDMAN__91__c__93__" name="GDP-4-dehydro-6-deoxy-D-mannose" compartment="c" hasOnlySubstanceUnits="false" boundaryCondition="false" constant="false"/>
      <species metaid="M_GDPFUC__91__c__93__" id="M_GDPFUC__91__c__93__" name="GDP-L-fucose" compartment="c" hasOnlySubstanceUnits="false" boundaryCondition="false" constant="false"/>
      <species metaid="M_SOT__91__c__93__" id="M_SOT__91__c__93__" name="D-sorbitol" compartment="c" hasOnlySubstanceUnits="false" boundaryCondition="false" constant="false"/>
      <species metaid="M_SOT__91__m__93__" id="M_SOT__91__m__93__" name="D-sorbitol" compartment="m" hasOnlySubstanceUnits="false" boundaryCondition="false" constant="false"/>
      <species metaid="M_FRU__91__m__93__" id="M_FRU__91__m__93__" name="D-fructose" compartment="m" hasOnlySubstanceUnits="false" boundaryCondition="false" constant="false"/>
      <species metaid="M_MAN__91__c__93__" id="M_MAN__91__c__93__" name="D-mannose" compartment="c" hasOnlySubstanceUnits="false" boundaryCondition="false" constant="false"/>
      <species metaid="M_MAN__91__b__93__" id="M_MAN__91__b__93__" name="D-mannose" compartment="b" hasOnlySubstanceUnits="false" boundaryCondition="false" constant="false"/>
      <species metaid="M_MAN6P__91__b__93__" id="M_MAN6P__91__b__93__" name="D-mannose 6-phosphate" compartment="b" hasOnlySubstanceUnits="false" boundaryCondition="false" constant="false"/>
      <species metaid="M_FRU__91__e__93__" id="M_FRU__91__e__93__" name="D-fructose" compartment="e" hasOnlySubstanceUnits="false" boundaryCondition="false" constant="false"/>
      <species metaid="M_GLCLACNE__91__e__93__" id="M_GLCLACNE__91__e__93__" name="D-gluconolactone " compartment="e" hasOnlySubstanceUnits="false" boundaryCondition="false" constant="false"/>
      <species metaid="M_GLCOL__91__e__93__" id="M_GLCOL__91__e__93__" name="D-glucitol" compartment="e" hasOnlySubstanceUnits="false" boundaryCondition="false" constant="false"/>
      <species metaid="M_GLCLACNE__91__c__93__" id="M_GLCLACNE__91__c__93__" name="D-gluconolactone " compartment="c" hasOnlySubstanceUnits="false" boundaryCondition="false" constant="false"/>
      <species metaid="M_GLCOL__91__c__93__" id="M_GLCOL__91__c__93__" name="D-glucitol" compartment="c" hasOnlySubstanceUnits="false" boundaryCondition="false" constant="false"/>
      <species metaid="M_14MNAN__91__c__93__" id="M_14MNAN__91__c__93__" name="14-demethyl-lanosterol" compartment="c" hasOnlySubstanceUnits="false" boundaryCondition="false" constant="false"/>
      <species metaid="M_MELI__91__c__93__" id="M_MELI__91__c__93__" name="melibiose" compartment="c" hasOnlySubstanceUnits="false" boundaryCondition="false" constant="false"/>
      <species metaid="M_STAOSE__91__c__93__" id="M_STAOSE__91__c__93__" name="stachyose" compartment="c" hasOnlySubstanceUnits="false" boundaryCondition="false" constant="false"/>
      <species metaid="M_GLACMYOI__91__e__93__" id="M_GLACMYOI__91__e__93__" name="alpha-D-galactosyl-(1-&gt;3)-1D-myo-inositol" compartment="e" hasOnlySubstanceUnits="false" boundaryCondition="false" constant="false"/>
      <species metaid="M_RAF__91__e__93__" id="M_RAF__91__e__93__" name="raffinose" compartment="e" hasOnlySubstanceUnits="false" boundaryCondition="false" constant="false"/>
      <species metaid="M_MYOI__91__e__93__" id="M_MYOI__91__e__93__" name="myo-inositol" compartment="e" hasOnlySubstanceUnits="false" boundaryCondition="false" constant="false"/>
      <species metaid="M_STAOSE__91__e__93__" id="M_STAOSE__91__e__93__" name="stachyose" compartment="e" hasOnlySubstanceUnits="false" boundaryCondition="false" constant="false"/>
      <species metaid="M_TRE6P__91__c__93__" id="M_TRE6P__91__c__93__" name="alpha,alpha&apos;-trehalose 6-phosphate" compartment="c" hasOnlySubstanceUnits="false" boundaryCondition="false" constant="false"/>
      <species metaid="M_TRE__91__c__93__" id="M_TRE__91__c__93__" name="alpha,alpha-trehalose" compartment="c" hasOnlySubstanceUnits="false" boundaryCondition="false" constant="false"/>
      <species metaid="M_TRE__91__e__93__" id="M_TRE__91__e__93__" name="alpha,alpha-trehalose" compartment="e" hasOnlySubstanceUnits="false" boundaryCondition="false" constant="false"/>
      <species metaid="M_MLT__91__c__93__" id="M_MLT__91__c__93__" name="maltose" compartment="c" hasOnlySubstanceUnits="false" boundaryCondition="false" constant="false"/>
      <species metaid="M_MLT__91__e__93__" id="M_MLT__91__e__93__" name="maltose" compartment="e" hasOnlySubstanceUnits="false" boundaryCondition="false" constant="false"/>
      <species metaid="M_SUC__91__c__93__" id="M_SUC__91__c__93__" name="sucrose" compartment="c" hasOnlySubstanceUnits="false" boundaryCondition="false" constant="false"/>
      <species metaid="M_SUC__91__e__93__" id="M_SUC__91__e__93__" name="sucrose" compartment="e" hasOnlySubstanceUnits="false" boundaryCondition="false" constant="false"/>
      <species metaid="M_SUC__91__p__93__" id="M_SUC__91__p__93__" name="sucrose" compartment="p" hasOnlySubstanceUnits="false" boundaryCondition="false" constant="false"/>
      <species metaid="M_GLC__91__p__93__" id="M_GLC__91__p__93__" name="alpha-D-glucose" compartment="p" hasOnlySubstanceUnits="false" boundaryCondition="false" constant="false"/>
      <species metaid="M_FRU__91__p__93__" id="M_FRU__91__p__93__" name="D-fructose" compartment="p" hasOnlySubstanceUnits="false" boundaryCondition="false" constant="false"/>
      <species metaid="M_LACT__91__c__93__" id="M_LACT__91__c__93__" name="lactose" compartment="c" hasOnlySubstanceUnits="false" boundaryCondition="false" constant="false"/>
      <species metaid="M_LACT__91__b__93__" id="M_LACT__91__b__93__" name="lactose" compartment="b" hasOnlySubstanceUnits="false" boundaryCondition="false" constant="false"/>
      <species metaid="M_GLAC__91__b__93__" id="M_GLAC__91__b__93__" name="D-galactose" compartment="b" hasOnlySubstanceUnits="false" boundaryCondition="false" constant="false"/>
      <species metaid="M_NAGA6P__91__c__93__" id="M_NAGA6P__91__c__93__" name="N-acetyl-D-glucosamine 6-phosphate" compartment="c" hasOnlySubstanceUnits="false" boundaryCondition="false" constant="false"/>
      <species metaid="M_NAGA1P__91__c__93__" id="M_NAGA1P__91__c__93__" name="N-acetyl-D-glucosamine 1-phosphate" compartment="c" hasOnlySubstanceUnits="false" boundaryCondition="false" constant="false"/>
      <species metaid="M_UDPNAG__91__c__93__" id="M_UDPNAG__91__c__93__" name="UDP-N-acetyl-D-glucosamine" compartment="c" hasOnlySubstanceUnits="false" boundaryCondition="false" constant="false"/>
      <species metaid="M_13GLUCAN__91__c__93__" id="M_13GLUCAN__91__c__93__" name="1,3-beta-D-glucan" compartment="c" hasOnlySubstanceUnits="false" boundaryCondition="false" constant="false"/>
      <species metaid="M_UDPG__91__b__93__" id="M_UDPG__91__b__93__" name="UDP-glucose" compartment="b" hasOnlySubstanceUnits="false" boundaryCondition="false" constant="false"/>
      <species metaid="M_13GLUCAN__91__b__93__" id="M_13GLUCAN__91__b__93__" name="1,3-beta-D-glucan" compartment="b" hasOnlySubstanceUnits="false" boundaryCondition="false" constant="false"/>
      <species metaid="M_CELLU__91__e__93__" id="M_CELLU__91__e__93__" name="cellulose" compartment="e" hasOnlySubstanceUnits="false" boundaryCondition="false" constant="false"/>
      <species metaid="M_14GLUCAN__91__e__93__" id="M_14GLUCAN__91__e__93__" name="1,4-beta-D-glucan" compartment="e" hasOnlySubstanceUnits="false" boundaryCondition="false" constant="false"/>
      <species metaid="M_CELLOB__91__e__93__" id="M_CELLOB__91__e__93__" name="cellobiose" compartment="e" hasOnlySubstanceUnits="false" boundaryCondition="false" constant="false"/>
      <species metaid="M_CELLU__91__b__93__" id="M_CELLU__91__b__93__" name="cellobiose" compartment="b" hasOnlySubstanceUnits="false" boundaryCondition="false" constant="false"/>
      <species metaid="M_14GLUCAN__91__b__93__" id="M_14GLUCAN__91__b__93__" name="3-phospho-D-glyceroyl phosphate" compartment="b" hasOnlySubstanceUnits="false" boundaryCondition="false" constant="false"/>
      <species metaid="M_CELLOB__91__b__93__" id="M_CELLOB__91__b__93__" name="CDP-ethanolamine" compartment="b" hasOnlySubstanceUnits="false" boundaryCondition="false" constant="false"/>
      <species metaid="M_13GLUCAN__91__e__93__" id="M_13GLUCAN__91__e__93__" name="1,3-beta-D-glucan" compartment="e" hasOnlySubstanceUnits="false" boundaryCondition="false" constant="false"/>
      <species metaid="M_CELLOB__91__c__93__" id="M_CELLOB__91__c__93__" name="cellobiose" compartment="c" hasOnlySubstanceUnits="false" boundaryCondition="false" constant="false"/>
      <species metaid="M_14GLUCAN__91__c__93__" id="M_14GLUCAN__91__c__93__" name="1,4-beta-D-glucan" compartment="c" hasOnlySubstanceUnits="false" boundaryCondition="false" constant="false"/>
      <species metaid="M_MANNAN__91__c__93__" id="M_MANNAN__91__c__93__" name="mannan" compartment="c" hasOnlySubstanceUnits="false" boundaryCondition="false" constant="false"/>
      <species metaid="M_STAR__91__c__93__" id="M_STAR__91__c__93__" name="starch" compartment="c" hasOnlySubstanceUnits="false" boundaryCondition="false" constant="false"/>
      <species metaid="M_STAR__91__b__93__" id="M_STAR__91__b__93__" name="starch" compartment="b" hasOnlySubstanceUnits="false" boundaryCondition="false" constant="false"/>
      <species metaid="M_STAR__91__e__93__" id="M_STAR__91__e__93__" name="starch" compartment="e" hasOnlySubstanceUnits="false" boundaryCondition="false" constant="false"/>
      <species metaid="M_GLYNIN__91__c__93__" id="M_GLYNIN__91__c__93__" name="glycogenin" compartment="c" hasOnlySubstanceUnits="false" boundaryCondition="false" constant="false"/>
      <species metaid="M_ADPGLC__91__c__93__" id="M_ADPGLC__91__c__93__" name="ADP-glucose" compartment="c" hasOnlySubstanceUnits="false" boundaryCondition="false" constant="false"/>
      <species metaid="M_ADPGLC__91__m__93__" id="M_ADPGLC__91__m__93__" name="ADP-glucose" compartment="m" hasOnlySubstanceUnits="false" boundaryCondition="false" constant="false"/>
      <species metaid="M_GLYNIN__91__m__93__" id="M_GLYNIN__91__m__93__" name="glycogenin" compartment="m" hasOnlySubstanceUnits="false" boundaryCondition="false" constant="false"/>
      <species metaid="M_ADPGLC__91__p__93__" id="M_ADPGLC__91__p__93__" name="ADP-glucose" compartment="p" hasOnlySubstanceUnits="false" boundaryCondition="false" constant="false"/>
      <species metaid="M_GLYNIN__91__p__93__" id="M_GLYNIN__91__p__93__" name="glycogenin" compartment="p" hasOnlySubstanceUnits="false" boundaryCondition="false" constant="false"/>
      <species metaid="M_GLYCODEX__91__c__93__" id="M_GLYCODEX__91__c__93__" name="limited dextrin-[glycogen phosphorylase]" compartment="c" hasOnlySubstanceUnits="false" boundaryCondition="false" constant="false"/>
      <species metaid="M_PI__91__e__93__" id="M_PI__91__e__93__" name="phosphate" compartment="e" hasOnlySubstanceUnits="false" boundaryCondition="false" constant="false"/>
      <species metaid="M_G1P__91__e__93__" id="M_G1P__91__e__93__" name="alpha-D-glucose 1-phosphate" compartment="e" hasOnlySubstanceUnits="false" boundaryCondition="false" constant="false"/>
      <species metaid="M_GLYCODEX__91__e__93__" id="M_GLYCODEX__91__e__93__" name="limited dextrin-[glycogen phosphorylase]" compartment="e" hasOnlySubstanceUnits="false" boundaryCondition="false" constant="false"/>
      <species metaid="M_MLTOSE__91__c__93__" id="M_MLTOSE__91__c__93__" name="maltotetraose" compartment="c" hasOnlySubstanceUnits="false" boundaryCondition="false" constant="false"/>
      <species metaid="M_MLTIOSE__91__c__93__" id="M_MLTIOSE__91__c__93__" name="maltotriose" compartment="c" hasOnlySubstanceUnits="false" boundaryCondition="false" constant="false"/>
      <species metaid="M_MLTIOSE__91__e__93__" id="M_MLTIOSE__91__e__93__" name="maltotriose" compartment="e" hasOnlySubstanceUnits="false" boundaryCondition="false" constant="false"/>
      <species metaid="M_CHIB__91__c__93__" id="M_CHIB__91__c__93__" name="chitobiose" compartment="c" hasOnlySubstanceUnits="false" boundaryCondition="false" constant="false"/>
      <species metaid="M_NAG__91__c__93__" id="M_NAG__91__c__93__" name="N-acetyl-D-glucosamine" compartment="c" hasOnlySubstanceUnits="false" boundaryCondition="false" constant="false"/>
      <species metaid="M_CHIB__91__e__93__" id="M_CHIB__91__e__93__" name="chitobiose" compartment="e" hasOnlySubstanceUnits="false" boundaryCondition="false" constant="false"/>
      <species metaid="M_NAG__91__e__93__" id="M_NAG__91__e__93__" name="N-acetyl-D-glucosamine" compartment="e" hasOnlySubstanceUnits="false" boundaryCondition="false" constant="false"/>
      <species metaid="M_CHIT__91__c__93__" id="M_CHIT__91__c__93__" name="chitin" compartment="c" hasOnlySubstanceUnits="false" boundaryCondition="false" constant="false"/>
      <species metaid="M_CHIT__91__b__93__" id="M_CHIT__91__b__93__" name="chitin" compartment="b" hasOnlySubstanceUnits="false" boundaryCondition="false" constant="false"/>
      <species metaid="M_CHIB__91__b__93__" id="M_CHIB__91__b__93__" name="chitobiose" compartment="b" hasOnlySubstanceUnits="false" boundaryCondition="false" constant="false"/>
      <species metaid="M_CHIT__91__e__93__" id="M_CHIT__91__e__93__" name="chitin" compartment="e" hasOnlySubstanceUnits="false" boundaryCondition="false" constant="false"/>
      <species metaid="M_NAG__91__b__93__" id="M_NAG__91__b__93__" name="N-acetyl-D-glucosamine" compartment="b" hasOnlySubstanceUnits="false" boundaryCondition="false" constant="false"/>
      <species metaid="M_GA6P__91__c__93__" id="M_GA6P__91__c__93__" name="D-glucosamine 6-phosphate" compartment="c" hasOnlySubstanceUnits="false" boundaryCondition="false" constant="false"/>
      <species metaid="M_NH3__91__c__93__" id="M_NH3__91__c__93__" name="NH3" compartment="c" hasOnlySubstanceUnits="false" boundaryCondition="false" constant="false"/>
      <species metaid="M_GLCN__91__c__93__" id="M_GLCN__91__c__93__" name="D-glucosamine" compartment="c" hasOnlySubstanceUnits="false" boundaryCondition="false" constant="false"/>
      <species metaid="M_GLCN__91__b__93__" id="M_GLCN__91__b__93__" name="D-glucosamine" compartment="b" hasOnlySubstanceUnits="false" boundaryCondition="false" constant="false"/>
      <species metaid="M_GA6P__91__b__93__" id="M_GA6P__91__b__93__" name="D-glucosamine 6-phosphate" compartment="b" hasOnlySubstanceUnits="false" boundaryCondition="false" constant="false"/>
      <species metaid="M_UDPNAG__91__b__93__" id="M_UDPNAG__91__b__93__" name="UDP-N-acetyl-D-glucosamine" compartment="b" hasOnlySubstanceUnits="false" boundaryCondition="false" constant="false"/>
      <species metaid="M_UDPNAG__91__e__93__" id="M_UDPNAG__91__e__93__" name="UDP-N-acetyl-D-glucosamine" compartment="e" hasOnlySubstanceUnits="false" boundaryCondition="false" constant="false"/>
      <species metaid="M_UDP__91__e__93__" id="M_UDP__91__e__93__" name="UDP" compartment="e" hasOnlySubstanceUnits="false" boundaryCondition="false" constant="false"/>
      <species metaid="M_UDPNAG__91__m__93__" id="M_UDPNAG__91__m__93__" name="UDP-N-acetyl-D-glucosamine" compartment="m" hasOnlySubstanceUnits="false" boundaryCondition="false" constant="false"/>
      <species metaid="M_CHIT__91__m__93__" id="M_CHIT__91__m__93__" name="chitin" compartment="m" hasOnlySubstanceUnits="false" boundaryCondition="false" constant="false"/>
      <species metaid="M_CHITO__91__c__93__" id="M_CHITO__91__c__93__" name="chitosan" compartment="c" hasOnlySubstanceUnits="false" boundaryCondition="false" constant="false"/>
      <species metaid="M_CHITO__91__e__93__" id="M_CHITO__91__e__93__" name="chitosan" compartment="e" hasOnlySubstanceUnits="false" boundaryCondition="false" constant="false"/>
      <species metaid="M_GLCMNIDE__91__e__93__" id="M_GLCMNIDE__91__e__93__" name="Glucosaminide" compartment="e" hasOnlySubstanceUnits="false" boundaryCondition="false" constant="false"/>
      <species metaid="M_GA1P__91__c__93__" id="M_GA1P__91__c__93__" name="alpha-D-glucosamine 1-phosphate" compartment="c" hasOnlySubstanceUnits="false" boundaryCondition="false" constant="false"/>
      <species metaid="M_MANNAN__91__b__93__" id="M_MANNAN__91__b__93__" name="D-Man-alpha-(1-&gt;2)-D-Man-alpha-(1-&gt;2)-D-Man-alpha-(1-&gt;3)-[D-Man-alpha-(1-&gt;6)]-D-Man-beta-(1-&gt;4)-D-GlcNAc-beta-(1-&gt;4)-D-GlcNAc-diphosphodolichol" compartment="b" hasOnlySubstanceUnits="false" boundaryCondition="false" constant="false"/>
      <species metaid="M_ASCOBATE__91__c__93__" id="M_ASCOBATE__91__c__93__" name="L-ascorbate" compartment="c" hasOnlySubstanceUnits="false" boundaryCondition="false" constant="false"/>
      <species metaid="M_MASCORBATE__91__c__93__" id="M_MASCORBATE__91__c__93__" name="monodehydroascorbate" compartment="c" hasOnlySubstanceUnits="false" boundaryCondition="false" constant="false"/>
      <species metaid="M_ASCOBATE__91__m__93__" id="M_ASCOBATE__91__m__93__" name="L-ascorbate" compartment="m" hasOnlySubstanceUnits="false" boundaryCondition="false" constant="false"/>
      <species metaid="M_O2__91__m__93__" id="M_O2__91__m__93__" name="oxygen" compartment="m" hasOnlySubstanceUnits="false" boundaryCondition="false" constant="false"/>
      <species metaid="M_MASCORBATE__91__m__93__" id="M_MASCORBATE__91__m__93__" name="monodehydroascorbate" compartment="m" hasOnlySubstanceUnits="false" boundaryCondition="false" constant="false"/>
      <species metaid="M_ASCOBATE__91__e__93__" id="M_ASCOBATE__91__e__93__" name="L-ascorbate" compartment="e" hasOnlySubstanceUnits="false" boundaryCondition="false" constant="false"/>
      <species metaid="M_O2__91__e__93__" id="M_O2__91__e__93__" name="oxygen" compartment="e" hasOnlySubstanceUnits="false" boundaryCondition="false" constant="false"/>
      <species metaid="M_MASCORBATE__91__e__93__" id="M_MASCORBATE__91__e__93__" name="monodehydroascorbate" compartment="e" hasOnlySubstanceUnits="false" boundaryCondition="false" constant="false"/>
      <species metaid="M_GULACNE__91__m__93__" id="M_GULACNE__91__m__93__" name="L-gulono-1,4-lactone" compartment="m" hasOnlySubstanceUnits="false" boundaryCondition="false" constant="false"/>
      <species metaid="M_XYLACNE__91__m__93__" id="M_XYLACNE__91__m__93__" name="L-xylo-hex-2-ulono-1,4-lactone " compartment="m" hasOnlySubstanceUnits="false" boundaryCondition="false" constant="false"/>
      <species metaid="M_H2O2__91__m__93__" id="M_H2O2__91__m__93__" name="hydrogen peroxide" compartment="m" hasOnlySubstanceUnits="false" boundaryCondition="false" constant="false"/>
      <species metaid="M_RGTDS__91__c__93__" id="M_RGTDS__91__c__93__" name="glutathione disulfide" compartment="c" hasOnlySubstanceUnits="false" boundaryCondition="false" constant="false"/>
      <species metaid="M_CDPDG__91__b__93__" id="M_CDPDG__91__b__93__" name="CDP-diacylglycerols" compartment="b" hasOnlySubstanceUnits="false" boundaryCondition="false" constant="false"/>
      <species metaid="M_MYOI__91__b__93__" id="M_MYOI__91__b__93__" name="myo-inositol" compartment="b" hasOnlySubstanceUnits="false" boundaryCondition="false" constant="false"/>
      <species metaid="M_CMP__91__b__93__" id="M_CMP__91__b__93__" name="CMP" compartment="b" hasOnlySubstanceUnits="false" boundaryCondition="false" constant="false"/>
      <species metaid="M_PINS__91__b__93__" id="M_PINS__91__b__93__" name="1-phosphatidyl-1D-myo-inositols" compartment="b" hasOnlySubstanceUnits="false" boundaryCondition="false" constant="false"/>
      <species metaid="M_MI1P__91__c__93__" id="M_MI1P__91__c__93__" name="1D-myo-inositol 3-phosphate" compartment="c" hasOnlySubstanceUnits="false" boundaryCondition="false" constant="false"/>
      <species metaid="M_MYOI__91__c__93__" id="M_MYOI__91__c__93__" name="myo-inositol" compartment="c" hasOnlySubstanceUnits="false" boundaryCondition="false" constant="false"/>
      <species metaid="M_KEMYOI__91__c__93__" id="M_KEMYOI__91__c__93__" name="2-keto-myo-inositol" compartment="c" hasOnlySubstanceUnits="false" boundaryCondition="false" constant="false"/>
      <species metaid="M_PINS__91__c__93__" id="M_PINS__91__c__93__" name="1-phosphatidyl-1D-myo-inositols" compartment="c" hasOnlySubstanceUnits="false" boundaryCondition="false" constant="false"/>
      <species metaid="M_PINSP__91__c__93__" id="M_PINSP__91__c__93__" name="1-phosphatidyl-1D-myo-inositol 3-phosphates" compartment="c" hasOnlySubstanceUnits="false" boundaryCondition="false" constant="false"/>
      <species metaid="M_PINS4P__91__c__93__" id="M_PINS4P__91__c__93__" name="1-phosphatidyl-1D-myo-inositol 4-phosphates" compartment="c" hasOnlySubstanceUnits="false" boundaryCondition="false" constant="false"/>
      <species metaid="M_PINS4P__91__b__93__" id="M_PINS4P__91__b__93__" name="1-phosphatidyl-1D-myo-inositol 4-phosphates" compartment="b" hasOnlySubstanceUnits="false" boundaryCondition="false" constant="false"/>
      <species metaid="M_D45PI__91__c__93__" id="M_D45PI__91__c__93__" name="1-phosphatidyl-1D-myo-inositol 4,5-bisphosphates" compartment="c" hasOnlySubstanceUnits="false" boundaryCondition="false" constant="false"/>
      <species metaid="M_PINS4P__91__m__93__" id="M_PINS4P__91__m__93__" name="1-phosphatidyl-1D-myo-inositol 4-phosphates" compartment="m" hasOnlySubstanceUnits="false" boundaryCondition="false" constant="false"/>
      <species metaid="M_D45PI__91__m__93__" id="M_D45PI__91__m__93__" name="1-phosphatidyl-1D-myo-inositol 4,5-bisphosphates" compartment="m" hasOnlySubstanceUnits="false" boundaryCondition="false" constant="false"/>
      <species metaid="M_TPI__91__b__93__" id="M_TPI__91__b__93__" name="1D-myo-inositol 1,4,5-trisphosphate" compartment="b" hasOnlySubstanceUnits="false" boundaryCondition="false" constant="false"/>
      <species metaid="M_MYOBISPI__91__b__93__" id="M_MYOBISPI__91__b__93__" name="1D-myo-inositol 1,4-bisphosphate" compartment="b" hasOnlySubstanceUnits="false" boundaryCondition="false" constant="false"/>
      <species metaid="M_PI__91__b__93__" id="M_PI__91__b__93__" name="phosphate" compartment="b" hasOnlySubstanceUnits="false" boundaryCondition="false" constant="false"/>
      <species metaid="M_D45PI__91__b__93__" id="M_D45PI__91__b__93__" name="1-phosphatidyl-1D-myo-inositol 4,5-bisphosphates" compartment="b" hasOnlySubstanceUnits="false" boundaryCondition="false" constant="false"/>
      <species metaid="M_GLUCN__91__e__93__" id="M_GLUCN__91__e__93__" name="D-glucuronate" compartment="e" hasOnlySubstanceUnits="false" boundaryCondition="false" constant="false"/>
      <species metaid="M_DOLP__91__b__93__" id="M_DOLP__91__b__93__" name="dolichyl phosphate " compartment="b" hasOnlySubstanceUnits="false" boundaryCondition="false" constant="false"/>
      <species metaid="M_UMP__91__b__93__" id="M_UMP__91__b__93__" name="UMP" compartment="b" hasOnlySubstanceUnits="false" boundaryCondition="false" constant="false"/>
      <species metaid="M_NAGDPD__91__b__93__" id="M_NAGDPD__91__b__93__" name="N-acetyl-D-glucosaminyl-diphosphodolichol" compartment="b" hasOnlySubstanceUnits="false" boundaryCondition="false" constant="false"/>
      <species metaid="M_NAGDPD__91__c__93__" id="M_NAGDPD__91__c__93__" name="N-acetyl-D-glucosaminyl-diphosphodolichol" compartment="c" hasOnlySubstanceUnits="false" boundaryCondition="false" constant="false"/>
      <species metaid="M_CHIBDPD__91__c__93__" id="M_CHIBDPD__91__c__93__" name="chitobiosyldiphosphodolichol" compartment="c" hasOnlySubstanceUnits="false" boundaryCondition="false" constant="false"/>
      <species metaid="M_GDP__91__c__93__" id="M_GDP__91__c__93__" name="GDP" compartment="c" hasOnlySubstanceUnits="false" boundaryCondition="false" constant="false"/>
      <species metaid="M_MANCHIBDPD__91__c__93__" id="M_MANCHIBDPD__91__c__93__" name="beta-(1-&gt;4)-D-mannosylchitobiosyldiphosphodolichol" compartment="c" hasOnlySubstanceUnits="false" boundaryCondition="false" constant="false"/>
      <species metaid="M_MANDPP__91__c__93__" id="M_MANDPP__91__c__93__" name="D-Man-alpha-(1-&gt;3)-D-Man-beta-(1-&gt;4)-D-GlcNAc-beta-(1-&gt;4)-D-GlcNAc-diphosphodolichol" compartment="c" hasOnlySubstanceUnits="false" boundaryCondition="false" constant="false"/>
      <species metaid="M_MANDPPD__91__c__93__" id="M_MANDPPD__91__c__93__" name="D-Man-alpha-(1-&gt;3)-[D-Man-alpha-(1-&gt;6)]-D-Man-beta-(1-&gt;4)-D-GlcNAc-beta-(1-&gt;4)-D-GlcNAc-diphosphodolichol" compartment="c" hasOnlySubstanceUnits="false" boundaryCondition="false" constant="false"/>
      <species metaid="M_GDPMAN__91__b__93__" id="M_GDPMAN__91__b__93__" name="GDP-mannose" compartment="b" hasOnlySubstanceUnits="false" boundaryCondition="false" constant="false"/>
      <species metaid="M_MANDPPD__91__b__93__" id="M_MANDPPD__91__b__93__" name="D-Man-alpha-(1-&gt;3)-[D-Man-alpha-(1-&gt;6)]-D-Man-beta-(1-&gt;4)-D-GlcNAc-beta-(1-&gt;4)-D-GlcNAc-diphosphodolichol" compartment="b" hasOnlySubstanceUnits="false" boundaryCondition="false" constant="false"/>
      <species metaid="M_GDP__91__b__93__" id="M_GDP__91__b__93__" name="GDP" compartment="b" hasOnlySubstanceUnits="false" boundaryCondition="false" constant="false"/>
      <species metaid="M_MANNACD__91__b__93__" id="M_MANNACD__91__b__93__" name="D-Man-alpha-(1-&gt;2)-D-Man-alpha-(1-&gt;2)-D-Man-alpha-(1-&gt;3)-[D-Man-alpha-(1-&gt;6)]-D-Man-beta-(1-&gt;4)-D-GlcNAc-beta-(1-&gt;4)-D-GlcNAc-diphosphodolichol" compartment="b" hasOnlySubstanceUnits="false" boundaryCondition="false" constant="false"/>
      <species metaid="M_DOLP__91__c__93__" id="M_DOLP__91__c__93__" name="dolichyl phosphate " compartment="c" hasOnlySubstanceUnits="false" boundaryCondition="false" constant="false"/>
      <species metaid="M_DOLMANP__91__c__93__" id="M_DOLMANP__91__c__93__" name="dolichyl beta-D-mannosyl phosphate" compartment="c" hasOnlySubstanceUnits="false" boundaryCondition="false" constant="false"/>
      <species metaid="M_DOLMANP__91__b__93__" id="M_DOLMANP__91__b__93__" name="dolichyl beta-D-mannosyl phosphate" compartment="b" hasOnlySubstanceUnits="false" boundaryCondition="false" constant="false"/>
      <species metaid="M_MANNACDD__91__b__93__" id="M_MANNACDD__91__b__93__" name="D-Man-alpha-(1-&gt;2)-D-Man-alpha-(1-&gt;2)-D-Man-alpha-(1-&gt;3)-[D-Man-alpha-(1-&gt;6)]-D-Man-beta-(1-&gt;4)-D-GlcNAc-beta-(1-&gt;4)-D-GlcNAc-diphosphodolichol" compartment="b" hasOnlySubstanceUnits="false" boundaryCondition="false" constant="false"/>
      <species metaid="M_DOLGPI__91__b__93__" id="M_DOLGPI__91__b__93__" name="dolichyl beta-D-glucosyl phosphate" compartment="b" hasOnlySubstanceUnits="false" boundaryCondition="false" constant="false"/>
      <species metaid="M_MANNACDDD__91__b__93__" id="M_MANNACDDD__91__b__93__" name="D-Man-alpha-(1-&gt;2)-D-Man-alpha-(1-&gt;2)-D-Man-alpha-(1-&gt;3)-[D-Man-alpha-(1-&gt;6)]-D-Man-beta-(1-&gt;4)-D-GlcNAc-beta-(1-&gt;4)-D-GlcNAc-diphosphodolichol" compartment="b" hasOnlySubstanceUnits="false" boundaryCondition="false" constant="false"/>
      <species metaid="M_GLCAADPP__91__b__93__" id="M_GLCAADPP__91__b__93__" name="D-Glc-alpha-(1-&gt;3)-D-Man-alpha-(1-&gt;2)-D-Man-alpha-(1-&gt;2)-D-Man-alpha-(1-&gt;3)-[D-Man-alpha-(1-&gt;2)-D-Man-alpha-(1-&gt;3)-[D-Man-alpha-(1-&gt;2)-D-Man-alpha-(1-&gt;6)]-D-Man-alpha-(1-&gt;6)]-D-Man-beta-(1-&gt;4)-D-GlcNAc-beta-(1-&gt;4)-D-GlcNAc-diphosphodolichol" compartment="b" hasOnlySubstanceUnits="false" boundaryCondition="false" constant="false"/>
      <species metaid="M_GLCADP__91__b__93__" id="M_GLCADP__91__b__93__" name="D-Glc-alpha-(1-&gt;3)-D-Glc-alpha-(1-&gt;3)-D-Man-alpha-(1-&gt;2)-D-Man-alpha-(1-&gt;2)-D-Man-alpha-(1-&gt;3)-[D-Man-alpha-(1-&gt;2)-D-Man-alpha-(1-&gt;3)-D-Man-alpha-(1-&gt;2)-D-Man-alpha-(1-&gt;6)]-D-Man-alpha-(1-&gt;6)]-D-Man-beta-(1-&gt;4)-D-GlcNAc-beta-(1-&gt;4)-D-GlcNAc-diphosphodolichol" compartment="b" hasOnlySubstanceUnits="false" boundaryCondition="false" constant="false"/>
      <species metaid="M_GLCADPP__91__b__93__" id="M_GLCADPP__91__b__93__" name="D-Glc-alpha-(1-&gt;2)-D-Glc-alpha-(1-&gt;3)-D-Glc-alpha-(1-&gt;3)-D-Man-alpha-(1-&gt;2)-D-Man-alpha-(1-&gt;2)-D-Man-alpha-(1-&gt;3)-[D-Man-alpha-(1-&gt;2)-D-Man-alpha-(1-&gt;3)-[D-Man-alpha-(1-&gt;2)-D-Man-alpha-(1-&gt;6)]-D-Man-alpha-(1-&gt;6)]-D-Man-beta-(1-&gt;4)-D-GlcNAc-beta-(1-&gt;4)-D-GlcNAc-diphosphodolichol" compartment="b" hasOnlySubstanceUnits="false" boundaryCondition="false" constant="false"/>
      <species metaid="M_DOLDLS__91__b__93__" id="M_DOLDLS__91__b__93__" name="dolichyl diphosphooligosaccharide" compartment="b" hasOnlySubstanceUnits="false" boundaryCondition="false" constant="false"/>
      <species metaid="M_PROTASN__91__b__93__" id="M_PROTASN__91__b__93__" compartment="b" hasOnlySubstanceUnits="false" boundaryCondition="false" constant="false"/>
      <species metaid="M_GLCPASN__91__b__93__" id="M_GLCPASN__91__b__93__" name="a glycoprotein with the oligosaccharide chain attached by N-beta-D-glycosyl linkage to a protein L-asparagine" compartment="b" hasOnlySubstanceUnits="false" boundaryCondition="false" constant="false"/>
      <species metaid="M_DOLDP__91__c__93__" id="M_DOLDP__91__c__93__" name="dolichyl diphosphate" compartment="c" hasOnlySubstanceUnits="false" boundaryCondition="false" constant="false"/>
      <species metaid="M_NAGPMIL__91__b__93__" id="M_NAGPMIL__91__b__93__" name="6-(N-acetyl-alpha-D-glucosaminyl)-1-phosphatidyl-1D-myo-inositol " compartment="b" hasOnlySubstanceUnits="false" boundaryCondition="false" constant="false"/>
      <species metaid="M_H_PO__91__m__93__" id="M_H_PO__91__m__93__" name="H(+)" compartment="m" hasOnlySubstanceUnits="false" boundaryCondition="false" constant="false"/>
      <species metaid="M_H_PO__91__c__93__" id="M_H_PO__91__c__93__" name="H(+)" compartment="c" hasOnlySubstanceUnits="false" boundaryCondition="false" constant="false"/>
      <species metaid="M_NADH__91__c__93____43____91__c__93__" id="M_NADH__91__c__93____43____91__c__93__" name="NADH" compartment="c" hasOnlySubstanceUnits="false" boundaryCondition="false" constant="false"/>
      <species metaid="M_Q__91__c__93__" id="M_Q__91__c__93__" name="ubiquinone" compartment="c" hasOnlySubstanceUnits="false" boundaryCondition="false" constant="false"/>
      <species metaid="M_NAD__91__c__93____43____91__c__93__" id="M_NAD__91__c__93____43____91__c__93__" name="NAD(+)" compartment="c" hasOnlySubstanceUnits="false" boundaryCondition="false" constant="false"/>
      <species metaid="M_QH2__91__c__93__" id="M_QH2__91__c__93__" name="ubiquinol" compartment="c" hasOnlySubstanceUnits="false" boundaryCondition="false" constant="false"/>
      <species metaid="M_FAD__91__c__93__" id="M_FAD__91__c__93__" name="FAD" compartment="c" hasOnlySubstanceUnits="false" boundaryCondition="false" constant="false"/>
      <species metaid="M_FADH2__91__c__93__" id="M_FADH2__91__c__93__" name="FAD" compartment="c" hasOnlySubstanceUnits="false" boundaryCondition="false" constant="false"/>
      <species metaid="M_H_PO__91__e__93__" id="M_H_PO__91__e__93__" name="H(+)" compartment="e" hasOnlySubstanceUnits="false" boundaryCondition="false" constant="false"/>
      <species metaid="M_H_PO__91__b__93__" id="M_H_PO__91__b__93__" name="H(+)" compartment="b" hasOnlySubstanceUnits="false" boundaryCondition="false" constant="false"/>
      <species metaid="M_QH2__91__b__93__" id="M_QH2__91__b__93__" name="quinolinate" compartment="b" hasOnlySubstanceUnits="false" boundaryCondition="false" constant="false"/>
      <species metaid="M_FERI__91__b__93__" id="M_FERI__91__b__93__" name="ferricytochrome c" compartment="b" hasOnlySubstanceUnits="false" boundaryCondition="false" constant="false"/>
      <species metaid="M_Q__91__b__93__" id="M_Q__91__b__93__" name="6-pyruvoyl-5,6,7,8-tetrahydropterin" compartment="b" hasOnlySubstanceUnits="false" boundaryCondition="false" constant="false"/>
      <species metaid="M_FERO__91__b__93__" id="M_FERO__91__b__93__" name="ferrocytochrome c" compartment="b" hasOnlySubstanceUnits="false" boundaryCondition="false" constant="false"/>
      <species metaid="M_FERI__91__m__93____43____91__c__93__" id="M_FERI__91__m__93____43____91__c__93__" name="ferricytochrome c" compartment="c" hasOnlySubstanceUnits="false" boundaryCondition="false" constant="false"/>
      <species metaid="M_NADPH__91__e__93__" id="M_NADPH__91__e__93__" name="NADPH" compartment="e" hasOnlySubstanceUnits="false" boundaryCondition="false" constant="false"/>
      <species metaid="M_FERI__91__e__93__" id="M_FERI__91__e__93__" name="ferricytochrome c" compartment="e" hasOnlySubstanceUnits="false" boundaryCondition="false" constant="false"/>
      <species metaid="M_NADP__91__e__93__" id="M_NADP__91__e__93__" name="NADP(+)" compartment="e" hasOnlySubstanceUnits="false" boundaryCondition="false" constant="false"/>
      <species metaid="M_FERO__91__e__93__" id="M_FERO__91__e__93__" name="ferrocytochrome c" compartment="e" hasOnlySubstanceUnits="false" boundaryCondition="false" constant="false"/>
      <species metaid="M_O2__91__b__93__" id="M_O2__91__b__93__" name="oxygen" compartment="b" hasOnlySubstanceUnits="false" boundaryCondition="false" constant="false"/>
      <species metaid="M_PAPS__91__c__93__" id="M_PAPS__91__c__93__" name="3&apos;-phospho-5&apos;-adenylyl sulfate" compartment="c" hasOnlySubstanceUnits="false" boundaryCondition="false" constant="false"/>
      <species metaid="M_RTHIO__91__c__93__" id="M_RTHIO__91__c__93__" name="thioredoxin dithiol" compartment="c" hasOnlySubstanceUnits="false" boundaryCondition="false" constant="false"/>
      <species metaid="M_OTHIO__91__c__93__" id="M_OTHIO__91__c__93__" name="thioredoxin disulfide" compartment="c" hasOnlySubstanceUnits="false" boundaryCondition="false" constant="false"/>
      <species metaid="M_H2SO3__91__c__93__" id="M_H2SO3__91__c__93__" name="sulfite" compartment="c" hasOnlySubstanceUnits="false" boundaryCondition="false" constant="false"/>
      <species metaid="M_PAP__91__c__93__" id="M_PAP__91__c__93__" name="adenosine 3&apos;,5&apos;-bisphosphate" compartment="c" hasOnlySubstanceUnits="false" boundaryCondition="false" constant="false"/>
      <species metaid="M_H2S__91__c__93__" id="M_H2S__91__c__93__" name="H2S" compartment="c" hasOnlySubstanceUnits="false" boundaryCondition="false" constant="false"/>
      <species metaid="M_H2SO3__91__m__93__" id="M_H2SO3__91__m__93__" name="sulfite" compartment="m" hasOnlySubstanceUnits="false" boundaryCondition="false" constant="false"/>
      <species metaid="M_H2S__91__m__93__" id="M_H2S__91__m__93__" name="H2S" compartment="m" hasOnlySubstanceUnits="false" boundaryCondition="false" constant="false"/>
      <species metaid="M_H2SO3__91__e__93__" id="M_H2SO3__91__e__93__" name="sulfite" compartment="e" hasOnlySubstanceUnits="false" boundaryCondition="false" constant="false"/>
      <species metaid="M_SLF__91__e__93__" id="M_SLF__91__e__93__" name="sulfate" compartment="e" hasOnlySubstanceUnits="false" boundaryCondition="false" constant="false"/>
      <species metaid="M_H2O2__91__e__93__" id="M_H2O2__91__e__93__" name="hydrogen peroxide" compartment="e" hasOnlySubstanceUnits="false" boundaryCondition="false" constant="false"/>
      <species metaid="M_PHOSLP__91__m__93__" id="M_PHOSLP__91__m__93__" name="phosphinothricin" compartment="m" hasOnlySubstanceUnits="false" boundaryCondition="false" constant="false"/>
      <species metaid="M_PHOSLP__91__c__93__" id="M_PHOSLP__91__c__93__" name="phosphinothricin" compartment="c" hasOnlySubstanceUnits="false" boundaryCondition="false" constant="false"/>
      <species metaid="M_FERRIB5__91__c__93__" id="M_FERRIB5__91__c__93__" name="ferricytochrome b5" compartment="c" hasOnlySubstanceUnits="false" boundaryCondition="false" constant="false"/>
      <species metaid="M_FERROB5__91__c__93__" id="M_FERROB5__91__c__93__" name="ferrocytochrome b5 " compartment="c" hasOnlySubstanceUnits="false" boundaryCondition="false" constant="false"/>
      <species metaid="M_Ca__91__m__93__" id="M_Ca__91__m__93__" name="3-oxooctanoyl-CoA" compartment="m" hasOnlySubstanceUnits="false" boundaryCondition="false" constant="false"/>
      <species metaid="M_HNO2__91__c__93__" id="M_HNO2__91__c__93__" name="nitrite" compartment="c" hasOnlySubstanceUnits="false" boundaryCondition="false" constant="false"/>
      <species metaid="M_NH4OH__91__c__93__" id="M_NH4OH__91__c__93__" name="ammonium hydroxide" compartment="c" hasOnlySubstanceUnits="false" boundaryCondition="false" constant="false"/>
      <species metaid="M_HNO3__91__c__93__" id="M_HNO3__91__c__93__" name="nitrate" compartment="c" hasOnlySubstanceUnits="false" boundaryCondition="false" constant="false"/>
      <species metaid="M_NITROPRO__91__m__93__" id="M_NITROPRO__91__m__93__" name="2-nitropropane" compartment="m" hasOnlySubstanceUnits="false" boundaryCondition="false" constant="false"/>
      <species metaid="M_HNO2__91__m__93__" id="M_HNO2__91__m__93__" name="nitrite" compartment="m" hasOnlySubstanceUnits="false" boundaryCondition="false" constant="false"/>
      <species metaid="M_ACET__91__m__93__" id="M_ACET__91__m__93__" name="acetone" compartment="m" hasOnlySubstanceUnits="false" boundaryCondition="false" constant="false"/>
      <species metaid="M_CYNE__91__c__93__" id="M_CYNE__91__c__93__" name="cyanate" compartment="c" hasOnlySubstanceUnits="false" boundaryCondition="false" constant="false"/>
      <species metaid="M_CABM__91__c__93__" id="M_CABM__91__c__93__" name="carbamate" compartment="c" hasOnlySubstanceUnits="false" boundaryCondition="false" constant="false"/>
      <species metaid="M_ATN__91__c__93__" id="M_ATN__91__c__93__" name="allantoin" compartment="c" hasOnlySubstanceUnits="false" boundaryCondition="false" constant="false"/>
      <species metaid="M_ATT__91__c__93__" id="M_ATT__91__c__93__" name="allantoate" compartment="c" hasOnlySubstanceUnits="false" boundaryCondition="false" constant="false"/>
      <species metaid="M_UGC__91__c__93__" id="M_UGC__91__c__93__" name="(-)-ureidoglycolate" compartment="c" hasOnlySubstanceUnits="false" boundaryCondition="false" constant="false"/>
      <species metaid="M_UREA__91__c__93__" id="M_UREA__91__c__93__" name="urea" compartment="c" hasOnlySubstanceUnits="false" boundaryCondition="false" constant="false"/>
      <species metaid="M_ATT__91__e__93__" id="M_ATT__91__e__93__" name="allantoate" compartment="e" hasOnlySubstanceUnits="false" boundaryCondition="false" constant="false"/>
      <species metaid="M_UGC__91__e__93__" id="M_UGC__91__e__93__" name="(-)-ureidoglycolate" compartment="e" hasOnlySubstanceUnits="false" boundaryCondition="false" constant="false"/>
      <species metaid="M_UREA__91__e__93__" id="M_UREA__91__e__93__" name="urea" compartment="e" hasOnlySubstanceUnits="false" boundaryCondition="false" constant="false"/>
      <species metaid="M_NITE__91__c__93__" id="M_NITE__91__c__93__" name="nitrile" compartment="c" hasOnlySubstanceUnits="false" boundaryCondition="false" constant="false"/>
      <species metaid="M_CARBO__91__c__93__" id="M_CARBO__91__c__93__" name="monocarboxylic acid anion" compartment="c" hasOnlySubstanceUnits="false" boundaryCondition="false" constant="false"/>
      <species metaid="M_GLU__91__m__93__" id="M_GLU__91__m__93__" name="L-glutamate" compartment="m" hasOnlySubstanceUnits="false" boundaryCondition="false" constant="false"/>
      <species metaid="M_ASP__91__m__93__" id="M_ASP__91__m__93__" name="L-aspartate" compartment="m" hasOnlySubstanceUnits="false" boundaryCondition="false" constant="false"/>
      <species metaid="M_GLU__91__c__93__" id="M_GLU__91__c__93__" name="L-glutamate" compartment="c" hasOnlySubstanceUnits="false" boundaryCondition="false" constant="false"/>
      <species metaid="M_ASP__91__c__93__" id="M_ASP__91__c__93__" name="L-aspartate" compartment="c" hasOnlySubstanceUnits="false" boundaryCondition="false" constant="false"/>
      <species metaid="M_ALA__91__c__93__" id="M_ALA__91__c__93__" name="L-alanine" compartment="c" hasOnlySubstanceUnits="false" boundaryCondition="false" constant="false"/>
      <species metaid="M_ALA__91__m__93__" id="M_ALA__91__m__93__" name="L-alanine" compartment="m" hasOnlySubstanceUnits="false" boundaryCondition="false" constant="false"/>
      <species metaid="M_DASP__91__c__93__" id="M_DASP__91__c__93__" name="D-aspartate" compartment="c" hasOnlySubstanceUnits="false" boundaryCondition="false" constant="false"/>
      <species metaid="M_DASP__91__e__93__" id="M_DASP__91__e__93__" name="D-aspartate" compartment="e" hasOnlySubstanceUnits="false" boundaryCondition="false" constant="false"/>
      <species metaid="M_OA__91__e__93__" id="M_OA__91__e__93__" name="oxaloacetate" compartment="e" hasOnlySubstanceUnits="false" boundaryCondition="false" constant="false"/>
      <species metaid="M_NH3__91__e__93__" id="M_NH3__91__e__93__" name="NH3" compartment="e" hasOnlySubstanceUnits="false" boundaryCondition="false" constant="false"/>
      <species metaid="M_GLY__91__c__93__" id="M_GLY__91__c__93__" name="glycine" compartment="c" hasOnlySubstanceUnits="false" boundaryCondition="false" constant="false"/>
      <species metaid="M_CYS__91__m__93__" id="M_CYS__91__m__93__" name="L-cysteine" compartment="m" hasOnlySubstanceUnits="false" boundaryCondition="false" constant="false"/>
      <species metaid="M_ECYS__91__m__93__" id="M_ECYS__91__m__93__" name="cysteine-[enzyme]" compartment="m" hasOnlySubstanceUnits="false" boundaryCondition="false" constant="false"/>
      <species metaid="M_ESULFCYS__91__m__93__" id="M_ESULFCYS__91__m__93__" name="S-sulfanylcysteine-[enzyme]" compartment="m" hasOnlySubstanceUnits="false" boundaryCondition="false" constant="false"/>
      <species metaid="M_GLN__91__c__93__" id="M_GLN__91__c__93__" name="L-glutamine" compartment="c" hasOnlySubstanceUnits="false" boundaryCondition="false" constant="false"/>
      <species metaid="M_ASN__91__c__93__" id="M_ASN__91__c__93__" name="L-asparagine" compartment="c" hasOnlySubstanceUnits="false" boundaryCondition="false" constant="false"/>
      <species metaid="M_BASP__91__c__93__" id="M_BASP__91__c__93__" name="4-phospho-L-aspartate" compartment="c" hasOnlySubstanceUnits="false" boundaryCondition="false" constant="false"/>
      <species metaid="M_ASPSA__91__c__93__" id="M_ASPSA__91__c__93__" name="L-aspartate 4-semialdehyde" compartment="c" hasOnlySubstanceUnits="false" boundaryCondition="false" constant="false"/>
      <species metaid="M_TRNA__91__c__93__" id="M_TRNA__91__c__93__" name="transfer RNA" compartment="c" hasOnlySubstanceUnits="false" boundaryCondition="false" constant="false"/>
      <species metaid="M_LAlaTRNA__91__c__93__" id="M_LAlaTRNA__91__c__93__" name="L-alanyl-tRNA(Ala)" compartment="c" hasOnlySubstanceUnits="false" boundaryCondition="false" constant="false"/>
      <species metaid="M_ASPTRNA__91__c__93__" id="M_ASPTRNA__91__c__93__" name="L-aspartyl-tRNA(Asp)" compartment="c" hasOnlySubstanceUnits="false" boundaryCondition="false" constant="false"/>
      <species metaid="M_ASNTRNA__91__c__93__" id="M_ASNTRNA__91__c__93__" name="L-asparaginyl-tRNA(Asn)" compartment="c" hasOnlySubstanceUnits="false" boundaryCondition="false" constant="false"/>
      <species metaid="M_ASN__91__m__93__" id="M_ASN__91__m__93__" name="L-asparagine" compartment="m" hasOnlySubstanceUnits="false" boundaryCondition="false" constant="false"/>
      <species metaid="M_TRNA__91__m__93__" id="M_TRNA__91__m__93__" name="transfer RNA" compartment="m" hasOnlySubstanceUnits="false" boundaryCondition="false" constant="false"/>
      <species metaid="M_AMP__91__m__93__" id="M_AMP__91__m__93__" name="AMP" compartment="m" hasOnlySubstanceUnits="false" boundaryCondition="false" constant="false"/>
      <species metaid="M_ASNTRNA__91__m__93__" id="M_ASNTRNA__91__m__93__" name="L-asparaginyl-tRNA(Asn)" compartment="m" hasOnlySubstanceUnits="false" boundaryCondition="false" constant="false"/>
      <species metaid="M_OXOGLU__91__c__93__" id="M_OXOGLU__91__c__93__" name="2-oxoglutaramate" compartment="c" hasOnlySubstanceUnits="false" boundaryCondition="false" constant="false"/>
      <species metaid="M_H2O__91__c__93____91__c__93____43____91__c__93__" id="M_H2O__91__c__93____91__c__93____43____91__c__93__" name="H2O" compartment="c" hasOnlySubstanceUnits="false" boundaryCondition="false" constant="false"/>
      <species metaid="M_O2__91__c__93____91__c__93____43____91__c__93__" id="M_O2__91__c__93____91__c__93____43____91__c__93__" name="oxygen" compartment="c" hasOnlySubstanceUnits="false" boundaryCondition="false" constant="false"/>
      <species metaid="M_OA__91__c__93____91__c__93____43____91__c__93__" id="M_OA__91__c__93____91__c__93____43____91__c__93__" name="oxaloacetate" compartment="c" hasOnlySubstanceUnits="false" boundaryCondition="false" constant="false"/>
      <species metaid="M_NH3__91__c__93____91__c__93____43____91__c__93__" id="M_NH3__91__c__93____91__c__93____43____91__c__93__" name="NH3" compartment="c" hasOnlySubstanceUnits="false" boundaryCondition="false" constant="false"/>
      <species metaid="M_H2O2__91__c__93____91__c__93____43____91__c__93__" id="M_H2O2__91__c__93____91__c__93____43____91__c__93__" name="hydrogen peroxide" compartment="c" hasOnlySubstanceUnits="false" boundaryCondition="false" constant="false"/>
      <species metaid="M_OXPPNE__91__m__93__" id="M_OXPPNE__91__m__93__" name="2-oxosuccinamate" compartment="m" hasOnlySubstanceUnits="false" boundaryCondition="false" constant="false"/>
      <species metaid="M_DSAM__91__c__93__" id="M_DSAM__91__c__93__" name="S-adenosylmethioninamine" compartment="c" hasOnlySubstanceUnits="false" boundaryCondition="false" constant="false"/>
      <species metaid="M_PTRSC__91__c__93__" id="M_PTRSC__91__c__93__" name="putrescine" compartment="c" hasOnlySubstanceUnits="false" boundaryCondition="false" constant="false"/>
      <species metaid="M_SPRMD__91__c__93__" id="M_SPRMD__91__c__93__" name="spermidine" compartment="c" hasOnlySubstanceUnits="false" boundaryCondition="false" constant="false"/>
      <species metaid="M_SPRM__91__c__93__" id="M_SPRM__91__c__93__" name="spermine" compartment="c" hasOnlySubstanceUnits="false" boundaryCondition="false" constant="false"/>
      <species metaid="M_NAGLUS__91__m__93__" id="M_NAGLUS__91__m__93__" name="N-acetyl-L-glutamate 5-semialdehyde" compartment="m" hasOnlySubstanceUnits="false" boundaryCondition="false" constant="false"/>
      <species metaid="M_NAORN__91__m__93__" id="M_NAORN__91__m__93__" name="N2-acetyl-L-ornithine" compartment="m" hasOnlySubstanceUnits="false" boundaryCondition="false" constant="false"/>
      <species metaid="M_NAGLUS__91__c__93__" id="M_NAGLUS__91__c__93__" name="N-acetyl-L-glutamate 5-semialdehyde" compartment="c" hasOnlySubstanceUnits="false" boundaryCondition="false" constant="false"/>
      <species metaid="M_NAORN__91__c__93__" id="M_NAORN__91__c__93__" name="N2-acetyl-L-ornithine" compartment="c" hasOnlySubstanceUnits="false" boundaryCondition="false" constant="false"/>
      <species metaid="M_ORN__91__c__93__" id="M_ORN__91__c__93__" name="L-ornithine" compartment="c" hasOnlySubstanceUnits="false" boundaryCondition="false" constant="false"/>
      <species metaid="M_CAP__91__c__93__" id="M_CAP__91__c__93__" name="carbamoyl phosphate" compartment="c" hasOnlySubstanceUnits="false" boundaryCondition="false" constant="false"/>
      <species metaid="M_CITR__91__c__93__" id="M_CITR__91__c__93__" name="L-citrulline" compartment="c" hasOnlySubstanceUnits="false" boundaryCondition="false" constant="false"/>
      <species metaid="M_ARGSUCC__91__c__93__" id="M_ARGSUCC__91__c__93__" name="N-(L-arginino)succinate" compartment="c" hasOnlySubstanceUnits="false" boundaryCondition="false" constant="false"/>
      <species metaid="M_ARG__91__c__93__" id="M_ARG__91__c__93__" name="L-arginine" compartment="c" hasOnlySubstanceUnits="false" boundaryCondition="false" constant="false"/>
      <species metaid="M_AGMT__91__c__93__" id="M_AGMT__91__c__93__" name="agmatine" compartment="c" hasOnlySubstanceUnits="false" boundaryCondition="false" constant="false"/>
      <species metaid="M_GLUP__91__m__93__" id="M_GLUP__91__m__93__" name="D-alpha-glutamyl phosphate" compartment="m" hasOnlySubstanceUnits="false" boundaryCondition="false" constant="false"/>
      <species metaid="M_GLU__91__b__93__" id="M_GLU__91__b__93__" name="L-glutamate" compartment="b" hasOnlySubstanceUnits="false" boundaryCondition="false" constant="false"/>
      <species metaid="M_GLUP__91__b__93__" id="M_GLUP__91__b__93__" name="D-alpha-glutamyl phosphate" compartment="b" hasOnlySubstanceUnits="false" boundaryCondition="false" constant="false"/>
      <species metaid="M_GLUP__91__c__93__" id="M_GLUP__91__c__93__" name="D-alpha-glutamyl phosphate" compartment="c" hasOnlySubstanceUnits="false" boundaryCondition="false" constant="false"/>
      <species metaid="M_GLUGSAL__91__c__93__" id="M_GLUGSAL__91__c__93__" name="L-glutamate 5-semialdehyde" compartment="c" hasOnlySubstanceUnits="false" boundaryCondition="false" constant="false"/>
      <species metaid="M_PRO__91__c__93__" id="M_PRO__91__c__93__" name="L-proline" compartment="c" hasOnlySubstanceUnits="false" boundaryCondition="false" constant="false"/>
      <species metaid="M_P5C__91__c__93__" id="M_P5C__91__c__93__" name="(S)-1-pyrroline-5-carboxylate" compartment="c" hasOnlySubstanceUnits="false" boundaryCondition="false" constant="false"/>
      <species metaid="M_GLUGSAL__91__m__93__" id="M_GLUGSAL__91__m__93__" name="L-glutamate 5-semialdehyde" compartment="m" hasOnlySubstanceUnits="false" boundaryCondition="false" constant="false"/>
      <species metaid="M_P5C__91__m__93__" id="M_P5C__91__m__93__" name="(S)-1-pyrroline-5-carboxylate" compartment="m" hasOnlySubstanceUnits="false" boundaryCondition="false" constant="false"/>
      <species metaid="M_NAGLU__91__c__93__" id="M_NAGLU__91__c__93__" name="N-acetyl-L-glutamate" compartment="c" hasOnlySubstanceUnits="false" boundaryCondition="false" constant="false"/>
      <species metaid="M_ORN__91__m__93__" id="M_ORN__91__m__93__" name="L-ornithine" compartment="m" hasOnlySubstanceUnits="false" boundaryCondition="false" constant="false"/>
      <species metaid="M_NAGLU__91__m__93__" id="M_NAGLU__91__m__93__" name="N-acetyl-L-glutamate" compartment="m" hasOnlySubstanceUnits="false" boundaryCondition="false" constant="false"/>
      <species metaid="M_APRUT__91__c__93__" id="M_APRUT__91__c__93__" name="N-acetylputrescine" compartment="c" hasOnlySubstanceUnits="false" boundaryCondition="false" constant="false"/>
      <species metaid="M_AABUTNOL__91__c__93__" id="M_AABUTNOL__91__c__93__" name="Acetyl amino butanol" compartment="c" hasOnlySubstanceUnits="false" boundaryCondition="false" constant="false"/>
      <species metaid="M_ALTRNA__91__c__93__" id="M_ALTRNA__91__c__93__" name="L-arginyl-tRNA(Arg)" compartment="c" hasOnlySubstanceUnits="false" boundaryCondition="false" constant="false"/>
      <species metaid="M_ARG__91__m__93__" id="M_ARG__91__m__93__" name="L-arginine" compartment="m" hasOnlySubstanceUnits="false" boundaryCondition="false" constant="false"/>
      <species metaid="M_ALTRNA__91__m__93__" id="M_ALTRNA__91__m__93__" name="L-arginyl-tRNA(Arg)" compartment="m" hasOnlySubstanceUnits="false" boundaryCondition="false" constant="false"/>
      <species metaid="M_LPROTRNA__91__c__93__" id="M_LPROTRNA__91__c__93__" name="L-prolyl-tRNA(Pro)" compartment="c" hasOnlySubstanceUnits="false" boundaryCondition="false" constant="false"/>
      <species metaid="M_PRO__91__m__93__" id="M_PRO__91__m__93__" name="L-proline" compartment="m" hasOnlySubstanceUnits="false" boundaryCondition="false" constant="false"/>
      <species metaid="M_LPROTRNA__91__m__93__" id="M_LPROTRNA__91__m__93__" name="L-prolyl-tRNA(Pro)" compartment="m" hasOnlySubstanceUnits="false" boundaryCondition="false" constant="false"/>
      <species metaid="M_NH3__91__m__93__" id="M_NH3__91__m__93__" name="NH3" compartment="m" hasOnlySubstanceUnits="false" boundaryCondition="false" constant="false"/>
      <species metaid="M_NAGLUP__91__m__93__" id="M_NAGLUP__91__m__93__" name="N-acetyl-L-gamma-glutamyl phosphate" compartment="m" hasOnlySubstanceUnits="false" boundaryCondition="false" constant="false"/>
      <species metaid="M_ACGLU5PI__91__m__93__" id="M_ACGLU5PI__91__m__93__" name="N-acetyl-L-glutamyl 5-phosphate" compartment="m" hasOnlySubstanceUnits="false" boundaryCondition="false" constant="false"/>
      <species metaid="M_HYPRO__91__m__93__" id="M_HYPRO__91__m__93__" name="trans-4-hydroxy-L-proline" compartment="m" hasOnlySubstanceUnits="false" boundaryCondition="false" constant="false"/>
      <species metaid="M_CYS__91__c__93__" id="M_CYS__91__c__93__" name="L-cysteine" compartment="c" hasOnlySubstanceUnits="false" boundaryCondition="false" constant="false"/>
      <species metaid="M_LCysTRNA__91__c__93__" id="M_LCysTRNA__91__c__93__" name="L-cysteinyl-tRNA(Cys)" compartment="c" hasOnlySubstanceUnits="false" boundaryCondition="false" constant="false"/>
      <species metaid="M_3SULALA__91__c__93__" id="M_3SULALA__91__c__93__" name="3-sulfino-L-alanine" compartment="c" hasOnlySubstanceUnits="false" boundaryCondition="false" constant="false"/>
      <species metaid="M_SER__91__m__93__" id="M_SER__91__m__93__" name="L-serine" compartment="m" hasOnlySubstanceUnits="false" boundaryCondition="false" constant="false"/>
      <species metaid="M_SER__91__c__93__" id="M_SER__91__c__93__" name="L-serine" compartment="c" hasOnlySubstanceUnits="false" boundaryCondition="false" constant="false"/>
      <species metaid="M_HSER__91__c__93__" id="M_HSER__91__c__93__" name="L-homoserine" compartment="c" hasOnlySubstanceUnits="false" boundaryCondition="false" constant="false"/>
      <species metaid="M_OAHSER__91__c__93__" id="M_OAHSER__91__c__93__" name="O-acetyl-L-homoserine" compartment="c" hasOnlySubstanceUnits="false" boundaryCondition="false" constant="false"/>
      <species metaid="M_ASER__91__c__93__" id="M_ASER__91__c__93__" name="O-acetyl-L-serine" compartment="c" hasOnlySubstanceUnits="false" boundaryCondition="false" constant="false"/>
      <species metaid="M_ASER__91__m__93__" id="M_ASER__91__m__93__" name="O-acetyl-L-serine" compartment="m" hasOnlySubstanceUnits="false" boundaryCondition="false" constant="false"/>
      <species metaid="M_MECPYR__91__c__93__" id="M_MECPYR__91__c__93__" name="mercaptopyruvate" compartment="c" hasOnlySubstanceUnits="false" boundaryCondition="false" constant="false"/>
      <species metaid="M_MECPYR__91__m__93__" id="M_MECPYR__91__m__93__" name="mercaptopyruvate" compartment="m" hasOnlySubstanceUnits="false" boundaryCondition="false" constant="false"/>
      <species metaid="M_DNACYS__91__c__93__" id="M_DNACYS__91__c__93__" name="DNA containing cytosine" compartment="c" hasOnlySubstanceUnits="false" boundaryCondition="false" constant="false"/>
      <species metaid="M_SAH__91__c__93__" id="M_SAH__91__c__93__" name="S-adenosyl-L-homocysteine" compartment="c" hasOnlySubstanceUnits="false" boundaryCondition="false" constant="false"/>
      <species metaid="M_DNAMCYS__91__c__93__" id="M_DNAMCYS__91__c__93__" name="DNA containing 5-methylcytosine" compartment="c" hasOnlySubstanceUnits="false" boundaryCondition="false" constant="false"/>
      <species metaid="M_GABA__91__m__93__" id="M_GABA__91__m__93__" name="gamma-aminobutyrate" compartment="m" hasOnlySubstanceUnits="false" boundaryCondition="false" constant="false"/>
      <species metaid="M_GABA__91__c__93__" id="M_GABA__91__c__93__" name="gamma-aminobutyrate" compartment="c" hasOnlySubstanceUnits="false" boundaryCondition="false" constant="false"/>
      <species metaid="M_DHYXPENT__91__c__93__" id="M_DHYXPENT__91__c__93__" name="1,2-dihydroxy-5-(methylthio)pent-1-en-3-on" compartment="c" hasOnlySubstanceUnits="false" boundaryCondition="false" constant="false"/>
      <species metaid="M_MTHIOBUT__91__c__93__" id="M_MTHIOBUT__91__c__93__" name="4-(methylthio)-2-oxobutanoate" compartment="c" hasOnlySubstanceUnits="false" boundaryCondition="false" constant="false"/>
      <species metaid="M_SUCCSAL__91__c__93__" id="M_SUCCSAL__91__c__93__" name="succinate semialdehyde" compartment="c" hasOnlySubstanceUnits="false" boundaryCondition="false" constant="false"/>
      <species metaid="M_H2O__91__c__93____43____91__c__93__" id="M_H2O__91__c__93____43____91__c__93__" name="H2O" compartment="c" hasOnlySubstanceUnits="false" boundaryCondition="false" constant="false"/>
      <species metaid="M_SUCCSAL__91__m__93__" id="M_SUCCSAL__91__m__93__" name="succinate semialdehyde" compartment="m" hasOnlySubstanceUnits="false" boundaryCondition="false" constant="false"/>
      <species metaid="M_AKG__91__p__93__" id="M_AKG__91__p__93__" name="2-oxoglutarate" compartment="p" hasOnlySubstanceUnits="false" boundaryCondition="false" constant="false"/>
      <species metaid="M_GABA__91__p__93__" id="M_GABA__91__p__93__" name="gamma-aminobutyrate" compartment="p" hasOnlySubstanceUnits="false" boundaryCondition="false" constant="false"/>
      <species metaid="M_GLU__91__p__93__" id="M_GLU__91__p__93__" name="L-glutamate" compartment="p" hasOnlySubstanceUnits="false" boundaryCondition="false" constant="false"/>
      <species metaid="M_SUCCSAL__91__p__93__" id="M_SUCCSAL__91__p__93__" name="succinate semialdehyde" compartment="p" hasOnlySubstanceUnits="false" boundaryCondition="false" constant="false"/>
      <species metaid="M_LGLUTRNA__91__c__93__" id="M_LGLUTRNA__91__c__93__" name="L-glutamyl-tRNA(Glu)" compartment="c" hasOnlySubstanceUnits="false" boundaryCondition="false" constant="false"/>
      <species metaid="M_LGLUTRNA__91__m__93__" id="M_LGLUTRNA__91__m__93__" name="L-glutamyl-tRNA(Glu)" compartment="m" hasOnlySubstanceUnits="false" boundaryCondition="false" constant="false"/>
      <species metaid="M_LGLNTRNA__91__c__93__" id="M_LGLNTRNA__91__c__93__" name="L-glutaminyl-tRNA(Gln)" compartment="c" hasOnlySubstanceUnits="false" boundaryCondition="false" constant="false"/>
      <species metaid="M_PHP__91__c__93__" id="M_PHP__91__c__93__" name="3-phosphonooxypyruvate" compartment="c" hasOnlySubstanceUnits="false" boundaryCondition="false" constant="false"/>
      <species metaid="M_3PG__91__m__93__" id="M_3PG__91__m__93__" name="3-phospho-D-glycerate" compartment="m" hasOnlySubstanceUnits="false" boundaryCondition="false" constant="false"/>
      <species metaid="M_PHP__91__m__93__" id="M_PHP__91__m__93__" name="3-phosphonooxypyruvate" compartment="m" hasOnlySubstanceUnits="false" boundaryCondition="false" constant="false"/>
      <species metaid="M_GLYCTE__91__m__93__" id="M_GLYCTE__91__m__93__" name="glycerate" compartment="m" hasOnlySubstanceUnits="false" boundaryCondition="false" constant="false"/>
      <species metaid="M_3PSER__91__c__93__" id="M_3PSER__91__c__93__" name="O-phospho-L-serine" compartment="c" hasOnlySubstanceUnits="false" boundaryCondition="false" constant="false"/>
      <species metaid="M_ASPSA__91__m__93__" id="M_ASPSA__91__m__93__" name="L-aspartate 4-semialdehyde" compartment="m" hasOnlySubstanceUnits="false" boundaryCondition="false" constant="false"/>
      <species metaid="M_HSER__91__m__93__" id="M_HSER__91__m__93__" name="L-homoserine" compartment="m" hasOnlySubstanceUnits="false" boundaryCondition="false" constant="false"/>
      <species metaid="M_PHSER__91__c__93__" id="M_PHSER__91__c__93__" name="O-phospho-L-homoserine" compartment="c" hasOnlySubstanceUnits="false" boundaryCondition="false" constant="false"/>
      <species metaid="M_THR__91__c__93__" id="M_THR__91__c__93__" name="L-threonine" compartment="c" hasOnlySubstanceUnits="false" boundaryCondition="false" constant="false"/>
      <species metaid="M_THR__91__m__93__" id="M_THR__91__m__93__" name="L-threonine" compartment="m" hasOnlySubstanceUnits="false" boundaryCondition="false" constant="false"/>
      <species metaid="M_GLY__91__m__93__" id="M_GLY__91__m__93__" name="glycine" compartment="m" hasOnlySubstanceUnits="false" boundaryCondition="false" constant="false"/>
      <species metaid="M_THF__91__m__93__" id="M_THF__91__m__93__" name="tetrahydrofolate" compartment="m" hasOnlySubstanceUnits="false" boundaryCondition="false" constant="false"/>
      <species metaid="M_METTHF__91__m__93__" id="M_METTHF__91__m__93__" name="5,10-methylenetetrahydrofolate" compartment="m" hasOnlySubstanceUnits="false" boundaryCondition="false" constant="false"/>
      <species metaid="M_THF__91__c__93__" id="M_THF__91__c__93__" name="tetrahydrofolate" compartment="c" hasOnlySubstanceUnits="false" boundaryCondition="false" constant="false"/>
      <species metaid="M_METTHF__91__c__93__" id="M_METTHF__91__c__93__" name="5,10-methylenetetrahydrofolate" compartment="c" hasOnlySubstanceUnits="false" boundaryCondition="false" constant="false"/>
      <species metaid="M_CHO__91__e__93__" id="M_CHO__91__e__93__" name="choline" compartment="e" hasOnlySubstanceUnits="false" boundaryCondition="false" constant="false"/>
      <species metaid="M_PQ__91__e__93__" id="M_PQ__91__e__93__" name="Pyrroloquinoline quinone" compartment="e" hasOnlySubstanceUnits="false" boundaryCondition="false" constant="false"/>
      <species metaid="M_BETALD__91__e__93__" id="M_BETALD__91__e__93__" name="betaine aldehyde" compartment="e" hasOnlySubstanceUnits="false" boundaryCondition="false" constant="false"/>
      <species metaid="M_PQH2__91__e__93__" id="M_PQH2__91__e__93__" name="Pyrroloquinoline quinol" compartment="e" hasOnlySubstanceUnits="false" boundaryCondition="false" constant="false"/>
      <species metaid="M_CHO__91__c__93__" id="M_CHO__91__c__93__" name="choline" compartment="c" hasOnlySubstanceUnits="false" boundaryCondition="false" constant="false"/>
      <species metaid="M_PQ__91__c__93__" id="M_PQ__91__c__93__" name="Pyrroloquinoline quinone" compartment="c" hasOnlySubstanceUnits="false" boundaryCondition="false" constant="false"/>
      <species metaid="M_BETALD__91__c__93__" id="M_BETALD__91__c__93__" name="betaine aldehyde" compartment="c" hasOnlySubstanceUnits="false" boundaryCondition="false" constant="false"/>
      <species metaid="M_PQH2__91__c__93__" id="M_PQH2__91__c__93__" name="Pyrroloquinoline quinol" compartment="c" hasOnlySubstanceUnits="false" boundaryCondition="false" constant="false"/>
      <species metaid="M_SARC__91__c__93__" id="M_SARC__91__c__93__" name="sarcosine" compartment="c" hasOnlySubstanceUnits="false" boundaryCondition="false" constant="false"/>
      <species metaid="M_HCYS__91__c__93__" id="M_HCYS__91__c__93__" name="L-homocysteine" compartment="c" hasOnlySubstanceUnits="false" boundaryCondition="false" constant="false"/>
      <species metaid="M_LLCT__91__c__93__" id="M_LLCT__91__c__93__" name="L-cystathionine" compartment="c" hasOnlySubstanceUnits="false" boundaryCondition="false" constant="false"/>
      <species metaid="M_HCYS__91__m__93__" id="M_HCYS__91__m__93__" name="L-homocysteine" compartment="m" hasOnlySubstanceUnits="false" boundaryCondition="false" constant="false"/>
      <species metaid="M_LLCT__91__m__93__" id="M_LLCT__91__m__93__" name="L-cystathionine" compartment="m" hasOnlySubstanceUnits="false" boundaryCondition="false" constant="false"/>
      <species metaid="M_LSERTRNA__91__m__93__" id="M_LSERTRNA__91__m__93__" name="L-seryl-tRNA(Ser)" compartment="m" hasOnlySubstanceUnits="false" boundaryCondition="false" constant="false"/>
      <species metaid="M_LSERTRNA__91__c__93__" id="M_LSERTRNA__91__c__93__" name="L-seryl-tRNA(Ser)" compartment="c" hasOnlySubstanceUnits="false" boundaryCondition="false" constant="false"/>
      <species metaid="M_GLYTRNA__91__c__93__" id="M_GLYTRNA__91__c__93__" name="glycyl-tRNA(Gly)" compartment="c" hasOnlySubstanceUnits="false" boundaryCondition="false" constant="false"/>
      <species metaid="M_LTHETRNA__91__c__93__" id="M_LTHETRNA__91__c__93__" name="L-threonyl-tRNA(Thr)" compartment="c" hasOnlySubstanceUnits="false" boundaryCondition="false" constant="false"/>
      <species metaid="M_OBUT__91__c__93__" id="M_OBUT__91__c__93__" name="2-oxobutanoate" compartment="c" hasOnlySubstanceUnits="false" boundaryCondition="false" constant="false"/>
      <species metaid="M_OBUT__91__m__93__" id="M_OBUT__91__m__93__" name="2-oxobutanoate" compartment="m" hasOnlySubstanceUnits="false" boundaryCondition="false" constant="false"/>
      <species metaid="M_AMIEVUL__91__m__93__" id="M_AMIEVUL__91__m__93__" name="5-aminolevulinate" compartment="m" hasOnlySubstanceUnits="false" boundaryCondition="false" constant="false"/>
      <species metaid="M_CO2__91__c__91__c__93__" id="M_CO2__91__c__91__c__93__" name="CO2" compartment="c" hasOnlySubstanceUnits="false" boundaryCondition="false" constant="false"/>
      <species metaid="M_AMIEVUL__91__c__93__" id="M_AMIEVUL__91__c__93__" name="5-aminolevulinate" compartment="c" hasOnlySubstanceUnits="false" boundaryCondition="false" constant="false"/>
      <species metaid="M_LIPO__91__m__93__" id="M_LIPO__91__m__93__" name="lipoamide" compartment="m" hasOnlySubstanceUnits="false" boundaryCondition="false" constant="false"/>
      <species metaid="M_SAP__91__m__93__" id="M_SAP__91__m__93__" name="S-aminomethyldihydrolipoylprotein" compartment="m" hasOnlySubstanceUnits="false" boundaryCondition="false" constant="false"/>
      <species metaid="M_LIPO__91__c__93__" id="M_LIPO__91__c__93__" name="lipoamide" compartment="c" hasOnlySubstanceUnits="false" boundaryCondition="false" constant="false"/>
      <species metaid="M_SAP__91__c__93__" id="M_SAP__91__c__93__" name="S-aminomethyldihydrolipoylprotein" compartment="c" hasOnlySubstanceUnits="false" boundaryCondition="false" constant="false"/>
      <species metaid="M_DSER__91__c__93__" id="M_DSER__91__c__93__" name="D-serine" compartment="c" hasOnlySubstanceUnits="false" boundaryCondition="false" constant="false"/>
      <species metaid="M_GLY__91__m__93____43____91__c__93__" id="M_GLY__91__m__93____43____91__c__93__" name="glycine" compartment="c" hasOnlySubstanceUnits="false" boundaryCondition="false" constant="false"/>
      <species metaid="M_GLYBET__91__c__93__" id="M_GLYBET__91__c__93__" name="D-glyceraldehyde" compartment="c" hasOnlySubstanceUnits="false" boundaryCondition="false" constant="false"/>
      <species metaid="M_AMOXOBU__91__c__93__" id="M_AMOXOBU__91__c__93__" name="5-aminolevulinate" compartment="c" hasOnlySubstanceUnits="false" boundaryCondition="false" constant="false"/>
      <species metaid="M_AMOXOBU__91__m__93__" id="M_AMOXOBU__91__m__93__" name="5-aminolevulinate" compartment="m" hasOnlySubstanceUnits="false" boundaryCondition="false" constant="false"/>
      <species metaid="M_PRFP__91__c__93__" id="M_PRFP__91__c__93__" name="1-(5-phospho-D-ribosyl)-5-[(5-phospho-D-ribosylamino)methylideneamino]imidazole-4-carboxamide" compartment="c" hasOnlySubstanceUnits="false" boundaryCondition="false" constant="false"/>
      <species metaid="M_PRLP__91__c__93__" id="M_PRLP__91__c__93__" name="-5[(5-phospho-1-deoxy-D-ribulos-1-ylamino)methylideneamino]-1-(5-phospho-D-ribosyl)imidazole-4-carboxamide" compartment="c" hasOnlySubstanceUnits="false" boundaryCondition="false" constant="false"/>
      <species metaid="M_IMACP__91__c__93__" id="M_IMACP__91__c__93__" name="3-(imidazol-4-yl)-2-oxopropyl phosphate" compartment="c" hasOnlySubstanceUnits="false" boundaryCondition="false" constant="false"/>
      <species metaid="M_HISOLP__91__c__93__" id="M_HISOLP__91__c__93__" name="L-histidinol phosphate" compartment="c" hasOnlySubstanceUnits="false" boundaryCondition="false" constant="false"/>
      <species metaid="M_HISOL__91__c__93__" id="M_HISOL__91__c__93__" name="L-histidinol" compartment="c" hasOnlySubstanceUnits="false" boundaryCondition="false" constant="false"/>
      <species metaid="M_HIS__91__c__93__" id="M_HIS__91__c__93__" name="L-histidine" compartment="c" hasOnlySubstanceUnits="false" boundaryCondition="false" constant="false"/>
      <species metaid="M_PRPP__91__c__93__" id="M_PRPP__91__c__93__" name="5-phospho-alpha-D-ribose 1-diphosphate" compartment="c" hasOnlySubstanceUnits="false" boundaryCondition="false" constant="false"/>
      <species metaid="M_PRBATP__91__c__93__" id="M_PRBATP__91__c__93__" name="1-(5-phospho-D-ribosyl)-ATP" compartment="c" hasOnlySubstanceUnits="false" boundaryCondition="false" constant="false"/>
      <species metaid="M_DIMGP__91__c__93__" id="M_DIMGP__91__c__93__" name="D-erythro-1-(imidazol-4-yl)glycerol 3-phosphate" compartment="c" hasOnlySubstanceUnits="false" boundaryCondition="false" constant="false"/>
      <species metaid="M_HHTRNA__91__c__93__" id="M_HHTRNA__91__c__93__" name="L-histidyl-tRNA(His)" compartment="c" hasOnlySubstanceUnits="false" boundaryCondition="false" constant="false"/>
      <species metaid="M_ARG__91__p__93__" id="M_ARG__91__p__93__" name="L-arginine" compartment="p" hasOnlySubstanceUnits="false" boundaryCondition="false" constant="false"/>
      <species metaid="M_NADPH__91__p__93__" id="M_NADPH__91__p__93__" name="NADPH" compartment="p" hasOnlySubstanceUnits="false" boundaryCondition="false" constant="false"/>
      <species metaid="M_O2__91__p__93__" id="M_O2__91__p__93__" name="oxygen" compartment="p" hasOnlySubstanceUnits="false" boundaryCondition="false" constant="false"/>
      <species metaid="M_CITR__91__p__93__" id="M_CITR__91__p__93__" name="L-citrulline" compartment="p" hasOnlySubstanceUnits="false" boundaryCondition="false" constant="false"/>
      <species metaid="M_NITOXE__91__p__93__" id="M_NITOXE__91__p__93__" name="nitrile" compartment="p" hasOnlySubstanceUnits="false" boundaryCondition="false" constant="false"/>
      <species metaid="M_NADP__91__p__93__" id="M_NADP__91__p__93__" name="NADP(+)" compartment="p" hasOnlySubstanceUnits="false" boundaryCondition="false" constant="false"/>
      <species metaid="M_PRBAMP__91__c__93__" id="M_PRBAMP__91__c__93__" name="phosphoribosyl-AMP" compartment="c" hasOnlySubstanceUnits="false" boundaryCondition="false" constant="false"/>
      <species metaid="M_AICAR__91__c__93__" id="M_AICAR__91__c__93__" name="5-amino-1-(5-phospho-D-ribosyl)imidazole-4-carboxamide" compartment="c" hasOnlySubstanceUnits="false" boundaryCondition="false" constant="false"/>
      <species metaid="M_ILE__91__c__93__" id="M_ILE__91__c__93__" name="L-isoleucine" compartment="c" hasOnlySubstanceUnits="false" boundaryCondition="false" constant="false"/>
      <species metaid="M_OMVAL__91__c__93__" id="M_OMVAL__91__c__93__" name="2-keto-3-methyl-valerate" compartment="c" hasOnlySubstanceUnits="false" boundaryCondition="false" constant="false"/>
      <species metaid="M_ILE__91__m__93__" id="M_ILE__91__m__93__" name="L-isoleucine" compartment="m" hasOnlySubstanceUnits="false" boundaryCondition="false" constant="false"/>
      <species metaid="M_OMVAL__91__m__93__" id="M_OMVAL__91__m__93__" name="2-keto-3-methyl-valerate" compartment="m" hasOnlySubstanceUnits="false" boundaryCondition="false" constant="false"/>
      <species metaid="M_VAL__91__c__93__" id="M_VAL__91__c__93__" name="L-valine" compartment="c" hasOnlySubstanceUnits="false" boundaryCondition="false" constant="false"/>
      <species metaid="M_OIVAL__91__c__93__" id="M_OIVAL__91__c__93__" name="(R)-3-methyl-2-oxobutanoate" compartment="c" hasOnlySubstanceUnits="false" boundaryCondition="false" constant="false"/>
      <species metaid="M_VAL__91__m__93__" id="M_VAL__91__m__93__" name="L-valine" compartment="m" hasOnlySubstanceUnits="false" boundaryCondition="false" constant="false"/>
      <species metaid="M_OIVAL__91__m__93__" id="M_OIVAL__91__m__93__" name="(R)-3-methyl-2-oxobutanoate" compartment="m" hasOnlySubstanceUnits="false" boundaryCondition="false" constant="false"/>
      <species metaid="M_LEU__91__c__93__" id="M_LEU__91__c__93__" name="L-leucine" compartment="c" hasOnlySubstanceUnits="false" boundaryCondition="false" constant="false"/>
      <species metaid="M_OICAP__91__c__93__" id="M_OICAP__91__c__93__" name="(2S)-2-isopropyl-3-oxosuccinate" compartment="c" hasOnlySubstanceUnits="false" boundaryCondition="false" constant="false"/>
      <species metaid="M_LEU__91__m__93__" id="M_LEU__91__m__93__" name="L-leucine" compartment="m" hasOnlySubstanceUnits="false" boundaryCondition="false" constant="false"/>
      <species metaid="M_OICAP__91__m__93__" id="M_OICAP__91__m__93__" name="(2S)-2-isopropyl-3-oxosuccinate" compartment="m" hasOnlySubstanceUnits="false" boundaryCondition="false" constant="false"/>
      <species metaid="M_ABUT__91__m__93__" id="M_ABUT__91__m__93__" name="acetohydroxybutyrate" compartment="m" hasOnlySubstanceUnits="false" boundaryCondition="false" constant="false"/>
      <species metaid="M_ABUT__91__c__93__" id="M_ABUT__91__c__93__" name="acetohydroxybutyrate" compartment="c" hasOnlySubstanceUnits="false" boundaryCondition="false" constant="false"/>
      <species metaid="M_ACLAC__91__m__93__" id="M_ACLAC__91__m__93__" name="2-acetolactate" compartment="m" hasOnlySubstanceUnits="false" boundaryCondition="false" constant="false"/>
      <species metaid="M_ACLAC__91__c__93__" id="M_ACLAC__91__c__93__" name="2-acetolactate" compartment="c" hasOnlySubstanceUnits="false" boundaryCondition="false" constant="false"/>
      <species metaid="M_DHVAL__91__m__93__" id="M_DHVAL__91__m__93__" name="(R)-3-hydroxy-3-methyl-2-oxobutanoate" compartment="m" hasOnlySubstanceUnits="false" boundaryCondition="false" constant="false"/>
      <species metaid="M_DHMVA__91__m__93__" id="M_DHMVA__91__m__93__" name="(R)-2,3-dihydroxy-3-methylbutanoate" compartment="m" hasOnlySubstanceUnits="false" boundaryCondition="false" constant="false"/>
      <species metaid="M_DHVAL__91__c__93__" id="M_DHVAL__91__c__93__" name="(R)-3-hydroxy-3-methyl-2-oxobutanoate" compartment="c" hasOnlySubstanceUnits="false" boundaryCondition="false" constant="false"/>
      <species metaid="M_DHMVA__91__c__93__" id="M_DHMVA__91__c__93__" name="(R)-2,3-dihydroxy-3-methylbutanoate" compartment="c" hasOnlySubstanceUnits="false" boundaryCondition="false" constant="false"/>
      <species metaid="M_IPPMAL__91__c__93__" id="M_IPPMAL__91__c__93__" name="2-isopropylmalate" compartment="c" hasOnlySubstanceUnits="false" boundaryCondition="false" constant="false"/>
      <species metaid="M_PPMAL__91__c__93__" id="M_PPMAL__91__c__93__" name="2-isopropylmaleate" compartment="c" hasOnlySubstanceUnits="false" boundaryCondition="false" constant="false"/>
      <species metaid="M_CBHCAP__91__c__93__" id="M_CBHCAP__91__c__93__" name="3-isopropylmalate" compartment="c" hasOnlySubstanceUnits="false" boundaryCondition="false" constant="false"/>
      <species metaid="M_CBHCAP__91__m__93__" id="M_CBHCAP__91__m__93__" name="3-isopropylmalate" compartment="m" hasOnlySubstanceUnits="false" boundaryCondition="false" constant="false"/>
      <species metaid="M_IPPMAL__91__m__93__" id="M_IPPMAL__91__m__93__" name="2-isopropylmalate" compartment="m" hasOnlySubstanceUnits="false" boundaryCondition="false" constant="false"/>
      <species metaid="M_ISOBUCOA__91__m__93__" id="M_ISOBUCOA__91__m__93__" name="isobutyryl-CoA" compartment="m" hasOnlySubstanceUnits="false" boundaryCondition="false" constant="false"/>
      <species metaid="M_METBUCOA__91__m__93__" id="M_METBUCOA__91__m__93__" name="2-methylbutanoyl-CoA" compartment="m" hasOnlySubstanceUnits="false" boundaryCondition="false" constant="false"/>
      <species metaid="M_ISOVACOA__91__m__93__" id="M_ISOVACOA__91__m__93__" name="3-isovaleryl-CoA" compartment="m" hasOnlySubstanceUnits="false" boundaryCondition="false" constant="false"/>
      <species metaid="M_MCRCOA__91__m__93__" id="M_MCRCOA__91__m__93__" name="3-methylbut-2-enoyl-CoA" compartment="m" hasOnlySubstanceUnits="false" boundaryCondition="false" constant="false"/>
      <species metaid="M_METBUCOA__91__c__93__" id="M_METBUCOA__91__c__93__" name="2-methylbutanoyl-CoA" compartment="c" hasOnlySubstanceUnits="false" boundaryCondition="false" constant="false"/>
      <species metaid="M_MCRCOA__91__c__93__" id="M_MCRCOA__91__c__93__" name="3-methylbut-2-enoyl-CoA" compartment="c" hasOnlySubstanceUnits="false" boundaryCondition="false" constant="false"/>
      <species metaid="M_MGCOA__91__c__93__" id="M_MGCOA__91__c__93__" name="trans-3-methylglutaconyl-CoA" compartment="c" hasOnlySubstanceUnits="false" boundaryCondition="false" constant="false"/>
      <species metaid="M_MGCOA__91__m__93__" id="M_MGCOA__91__m__93__" name="trans-3-methylglutaconyl-CoA" compartment="m" hasOnlySubstanceUnits="false" boundaryCondition="false" constant="false"/>
      <species metaid="M_H3MCOA__91__m__93__" id="M_H3MCOA__91__m__93__" name="(S)-3-hydroxy-3-methylglutaryl-CoA" compartment="m" hasOnlySubstanceUnits="false" boundaryCondition="false" constant="false"/>
      <species metaid="M_H3MCOA__91__c__93__" id="M_H3MCOA__91__c__93__" name="(S)-3-hydroxy-3-methylglutaryl-CoA" compartment="c" hasOnlySubstanceUnits="false" boundaryCondition="false" constant="false"/>
      <species metaid="M_ISOBUCOA__91__c__93__" id="M_ISOBUCOA__91__c__93__" name="isobutyryl-CoA" compartment="c" hasOnlySubstanceUnits="false" boundaryCondition="false" constant="false"/>
      <species metaid="M_MCRLCOA__91__c__93__" id="M_MCRLCOA__91__c__93__" name="Methacrylyl CoA" compartment="c" hasOnlySubstanceUnits="false" boundaryCondition="false" constant="false"/>
      <species metaid="M_HYISOBYCOA__91__c__93__" id="M_HYISOBYCOA__91__c__93__" name="(S)-3-hydroxy-isobutyryl-CoA" compartment="c" hasOnlySubstanceUnits="false" boundaryCondition="false" constant="false"/>
      <species metaid="M_MCRLCOA__91__m__93__" id="M_MCRLCOA__91__m__93__" name="Methacrylyl CoA" compartment="m" hasOnlySubstanceUnits="false" boundaryCondition="false" constant="false"/>
      <species metaid="M_HYISOBYCOA__91__m__93__" id="M_HYISOBYCOA__91__m__93__" name="(S)-3-hydroxy-isobutyryl-CoA" compartment="m" hasOnlySubstanceUnits="false" boundaryCondition="false" constant="false"/>
      <species metaid="M_HYISOBYR__91__m__93__" id="M_HYISOBYR__91__m__93__" name="(S)-3-hydroxy-isobutyrate" compartment="m" hasOnlySubstanceUnits="false" boundaryCondition="false" constant="false"/>
      <species metaid="M_HYISOBYCOA__91__b__93__" id="M_HYISOBYCOA__91__b__93__" name="(S)-3-hydroxy-isobutyryl-CoA" compartment="b" hasOnlySubstanceUnits="false" boundaryCondition="false" constant="false"/>
      <species metaid="M_COA__91__b__93__" id="M_COA__91__b__93__" name="coenzyme A" compartment="b" hasOnlySubstanceUnits="false" boundaryCondition="false" constant="false"/>
      <species metaid="M_HYISOBYR__91__b__93__" id="M_HYISOBYR__91__b__93__" name="(S)-3-hydroxy-isobutyrate" compartment="b" hasOnlySubstanceUnits="false" boundaryCondition="false" constant="false"/>
      <species metaid="M_HYISOCOA__91__c__93__" id="M_HYISOCOA__91__c__93__" name="(S)-3-hydroxy-isobutyrate" compartment="c" hasOnlySubstanceUnits="false" boundaryCondition="false" constant="false"/>
      <species metaid="M_HYISORATE__91__c__93__" id="M_HYISORATE__91__c__93__" name="(S)-3-hydroxy-isobutyrate" compartment="c" hasOnlySubstanceUnits="false" boundaryCondition="false" constant="false"/>
      <species metaid="M_HYISOCOA__91__m__93__" id="M_HYISOCOA__91__m__93__" name="(S)-3-hydroxy-isobutyrate" compartment="m" hasOnlySubstanceUnits="false" boundaryCondition="false" constant="false"/>
      <species metaid="M_HYISORATE__91__m__93__" id="M_HYISORATE__91__m__93__" name="(S)-3-hydroxy-isobutyrate" compartment="m" hasOnlySubstanceUnits="false" boundaryCondition="false" constant="false"/>
      <species metaid="M_MMSHY__91__m__93__" id="M_MMSHY__91__m__93__" name="Methylmalonate semialdehyde" compartment="m" hasOnlySubstanceUnits="false" boundaryCondition="false" constant="false"/>
      <species metaid="M_MMSHY__91__c__93__" id="M_MMSHY__91__c__93__" name="Methylmalonate semialdehyde" compartment="c" hasOnlySubstanceUnits="false" boundaryCondition="false" constant="false"/>
      <species metaid="M_MEBUELCOA__91__c__93__" id="M_MEBUELCOA__91__c__93__" name="trans2-methyl-but-2-enoyl coA" compartment="c" hasOnlySubstanceUnits="false" boundaryCondition="false" constant="false"/>
      <species metaid="M_METBYCOA__91__c__93__" id="M_METBYCOA__91__c__93__" name="2-methyl-2-hydroxybutyryl-CoA" compartment="c" hasOnlySubstanceUnits="false" boundaryCondition="false" constant="false"/>
      <species metaid="M_MEBUELCOA__91__m__93__" id="M_MEBUELCOA__91__m__93__" name="trans2-methyl-but-2-enoyl coA" compartment="m" hasOnlySubstanceUnits="false" boundaryCondition="false" constant="false"/>
      <species metaid="M_METBYCOA__91__m__93__" id="M_METBYCOA__91__m__93__" name="2-methyl-2-hydroxybutyryl-CoA" compartment="m" hasOnlySubstanceUnits="false" boundaryCondition="false" constant="false"/>
      <species metaid="M_MCECOA__91__m__93__" id="M_MCECOA__91__m__93__" name="2-methylacetoacetyl-CoA" compartment="m" hasOnlySubstanceUnits="false" boundaryCondition="false" constant="false"/>
      <species metaid="M_NAD__91__b__93__" id="M_NAD__91__b__93__" name="NAD(+)" compartment="b" hasOnlySubstanceUnits="false" boundaryCondition="false" constant="false"/>
      <species metaid="M_METBYCOA__91__b__93__" id="M_METBYCOA__91__b__93__" name="2-methyl-2-hydroxybutyryl-CoA" compartment="b" hasOnlySubstanceUnits="false" boundaryCondition="false" constant="false"/>
      <species metaid="M_NADH__91__b__93__" id="M_NADH__91__b__93__" name="NADH" compartment="b" hasOnlySubstanceUnits="false" boundaryCondition="false" constant="false"/>
      <species metaid="M_MCECOA__91__b__93__" id="M_MCECOA__91__b__93__" name="2-methylacetoacetyl-CoA" compartment="b" hasOnlySubstanceUnits="false" boundaryCondition="false" constant="false"/>
      <species metaid="M_MCECOA__91__p__93__" id="M_MCECOA__91__p__93__" name="2-methylacetoacetyl-CoA" compartment="p" hasOnlySubstanceUnits="false" boundaryCondition="false" constant="false"/>
      <species metaid="M_MCECOA__91__c__93__" id="M_MCECOA__91__c__93__" name="2-methylacetoacetyl-CoA" compartment="c" hasOnlySubstanceUnits="false" boundaryCondition="false" constant="false"/>
      <species metaid="M_SMMNYLCOA__91__p__93__" id="M_SMMNYLCOA__91__p__93__" name="(S)-methylmalonyl-CoA" compartment="p" hasOnlySubstanceUnits="false" boundaryCondition="false" constant="false"/>
      <species metaid="M_SMMNYLCOA__91__m__93__" id="M_SMMNYLCOA__91__m__93__" name="(S)-methylmalonyl-CoA" compartment="m" hasOnlySubstanceUnits="false" boundaryCondition="false" constant="false"/>
      <species metaid="M_LILEUTRNA__91__c__93__" id="M_LILEUTRNA__91__c__93__" name="L-isoleucyl-tRNA(Ile)" compartment="c" hasOnlySubstanceUnits="false" boundaryCondition="false" constant="false"/>
      <species metaid="M_LILEUTRNA__91__m__93__" id="M_LILEUTRNA__91__m__93__" name="L-isoleucyl-tRNA(Ile)" compartment="m" hasOnlySubstanceUnits="false" boundaryCondition="false" constant="false"/>
      <species metaid="M_LValTRNA__91__c__93__" id="M_LValTRNA__91__c__93__" name="L-valyl-tRNA(Val)" compartment="c" hasOnlySubstanceUnits="false" boundaryCondition="false" constant="false"/>
      <species metaid="M_LLeuTRNA__91__c__93__" id="M_LLeuTRNA__91__c__93__" name="L-leucyl-tRNA(Leu)" compartment="c" hasOnlySubstanceUnits="false" boundaryCondition="false" constant="false"/>
      <species metaid="M_LLeuTRNA__91__m__93__" id="M_LLeuTRNA__91__m__93__" name="L-leucyl-tRNA(Leu)" compartment="m" hasOnlySubstanceUnits="false" boundaryCondition="false" constant="false"/>
      <species metaid="M_HCIT__91__c__93__" id="M_HCIT__91__c__93__" name="homocitrate" compartment="c" hasOnlySubstanceUnits="false" boundaryCondition="false" constant="false"/>
      <species metaid="M_HCIT__91__m__93__" id="M_HCIT__91__m__93__" name="homocitrate" compartment="m" hasOnlySubstanceUnits="false" boundaryCondition="false" constant="false"/>
      <species metaid="M_HICIT__91__c__93__" id="M_HICIT__91__c__93__" name="homoisocitrate" compartment="c" hasOnlySubstanceUnits="false" boundaryCondition="false" constant="false"/>
      <species metaid="M_AKA__91__c__93__" id="M_AKA__91__c__93__" name="2-oxoadipate" compartment="c" hasOnlySubstanceUnits="false" boundaryCondition="false" constant="false"/>
      <species metaid="M_TYR__91__c__93__" id="M_TYR__91__c__93__" name="L-tyrosine" compartment="c" hasOnlySubstanceUnits="false" boundaryCondition="false" constant="false"/>
      <species metaid="M_4HPP__91__c__93__" id="M_4HPP__91__c__93__" name="3-(4-hydroxyphenyl)pyruvate" compartment="c" hasOnlySubstanceUnits="false" boundaryCondition="false" constant="false"/>
      <species metaid="M_AMA__91__c__93__" id="M_AMA__91__c__93__" name="L-2-aminoadipate" compartment="c" hasOnlySubstanceUnits="false" boundaryCondition="false" constant="false"/>
      <species metaid="M_AMASA__91__c__93__" id="M_AMASA__91__c__93__" name="L-2-aminoadipate 6-semialdehyde" compartment="c" hasOnlySubstanceUnits="false" boundaryCondition="false" constant="false"/>
      <species metaid="M_AMA__91__b__93__" id="M_AMA__91__b__93__" name="L-2-aminoadipate" compartment="b" hasOnlySubstanceUnits="false" boundaryCondition="false" constant="false"/>
      <species metaid="M_AMASA__91__b__93__" id="M_AMASA__91__b__93__" name="L-2-aminoadipate 6-semialdehyde" compartment="b" hasOnlySubstanceUnits="false" boundaryCondition="false" constant="false"/>
      <species metaid="M_AMP__91__b__93__" id="M_AMP__91__b__93__" name="AMP" compartment="b" hasOnlySubstanceUnits="false" boundaryCondition="false" constant="false"/>
      <species metaid="M_PPI__91__b__93__" id="M_PPI__91__b__93__" name="diphosphate" compartment="b" hasOnlySubstanceUnits="false" boundaryCondition="false" constant="false"/>
      <species metaid="M_SACP__91__c__93__" id="M_SACP__91__c__93__" name="L-saccharopine" compartment="c" hasOnlySubstanceUnits="false" boundaryCondition="false" constant="false"/>
      <species metaid="M_AMASA__91__m__93__" id="M_AMASA__91__m__93__" name="L-2-aminoadipate 6-semialdehyde" compartment="m" hasOnlySubstanceUnits="false" boundaryCondition="false" constant="false"/>
      <species metaid="M_SACP__91__m__93__" id="M_SACP__91__m__93__" name="L-saccharopine" compartment="m" hasOnlySubstanceUnits="false" boundaryCondition="false" constant="false"/>
      <species metaid="M_LYS__91__m__93__" id="M_LYS__91__m__93__" name="L-lysine" compartment="m" hasOnlySubstanceUnits="false" boundaryCondition="false" constant="false"/>
      <species metaid="M_LYS__91__c__93__" id="M_LYS__91__c__93__" name="L-lysine" compartment="c" hasOnlySubstanceUnits="false" boundaryCondition="false" constant="false"/>
      <species metaid="M_DIDIPC__91__c__93__" id="M_DIDIPC__91__c__93__" name="(S)-2,3-dihydrodipicolinate" compartment="c" hasOnlySubstanceUnits="false" boundaryCondition="false" constant="false"/>
      <species metaid="M_LLTRNA__91__c__93__" id="M_LLTRNA__91__c__93__" name="L-lysyl-tRNA(Lys)" compartment="c" hasOnlySubstanceUnits="false" boundaryCondition="false" constant="false"/>
      <species metaid="M_HISLYS__91__c__93__" id="M_HISLYS__91__c__93__" name="histone L-lysine" compartment="c" hasOnlySubstanceUnits="false" boundaryCondition="false" constant="false"/>
      <species metaid="M_TMLS__91__c__93__" id="M_TMLS__91__c__93__" name="N6,N6,N6-trimethyl-L-lysine" compartment="c" hasOnlySubstanceUnits="false" boundaryCondition="false" constant="false"/>
      <species metaid="M_TMLS__91__m__93__" id="M_TMLS__91__m__93__" name="N6,N6,N6-trimethyl-L-lysine" compartment="m" hasOnlySubstanceUnits="false" boundaryCondition="false" constant="false"/>
      <species metaid="M_HTMLS__91__m__93__" id="M_HTMLS__91__m__93__" name="3-hydroxy-N6,N6,N6-trimethyl-L-lysine" compartment="m" hasOnlySubstanceUnits="false" boundaryCondition="false" constant="false"/>
      <species metaid="M_TMAMMOBNAL__91__m__93__" id="M_TMAMMOBNAL__91__m__93__" name="4-Trimethylammoniobutanal" compartment="m" hasOnlySubstanceUnits="false" boundaryCondition="false" constant="false"/>
      <species metaid="M_TMAMMOBNAL__91__c__93__" id="M_TMAMMOBNAL__91__c__93__" name="4-Trimethylammoniobutanal" compartment="c" hasOnlySubstanceUnits="false" boundaryCondition="false" constant="false"/>
      <species metaid="M_TMAMMOBNATE__91__c__93__" id="M_TMAMMOBNATE__91__c__93__" name="4-Trimethylammoniobutanoate" compartment="c" hasOnlySubstanceUnits="false" boundaryCondition="false" constant="false"/>
      <species metaid="M_TMAMMOBNATE__91__m__93__" id="M_TMAMMOBNATE__91__m__93__" name="4-Trimethylammoniobutanoate" compartment="m" hasOnlySubstanceUnits="false" boundaryCondition="false" constant="false"/>
      <species metaid="M_CAR__91__c__93__" id="M_CAR__91__c__93__" name="carnitine" compartment="c" hasOnlySubstanceUnits="false" boundaryCondition="false" constant="false"/>
      <species metaid="M_A6OXO__91__b__93__" id="M_A6OXO__91__b__93__" name="pimelate" compartment="b" hasOnlySubstanceUnits="false" boundaryCondition="false" constant="false"/>
      <species metaid="M_A6OXO__91__c__93__" id="M_A6OXO__91__c__93__" name="pimelate" compartment="c" hasOnlySubstanceUnits="false" boundaryCondition="false" constant="false"/>
      <species metaid="M_HTET__91__c__93____43____91__c__93__" id="M_HTET__91__c__93____43____91__c__93__" name="L-homoserine" compartment="c" hasOnlySubstanceUnits="false" boundaryCondition="false" constant="false"/>
      <species metaid="M_5THR1P__91__c__93__" id="M_5THR1P__91__c__93__" name="S-methyl-5-thio-D-ribose 1-phosphate" compartment="c" hasOnlySubstanceUnits="false" boundaryCondition="false" constant="false"/>
      <species metaid="M_AD__91__c__93__" id="M_AD__91__c__93__" name="adenine" compartment="c" hasOnlySubstanceUnits="false" boundaryCondition="false" constant="false"/>
      <species metaid="M_METHIR1P__91__c__93__" id="M_METHIR1P__91__c__93__" name="S-methyl-5-thio-D-ribulose 1-phosphate " compartment="c" hasOnlySubstanceUnits="false" boundaryCondition="false" constant="false"/>
      <species metaid="M_METHPENP__91__c__93__" id="M_METHPENP__91__c__93__" name="5-(methylthio)-2,3-dioxopentyl phosphate" compartment="c" hasOnlySubstanceUnits="false" boundaryCondition="false" constant="false"/>
      <species metaid="M_METHIR1P__91__m__93__" id="M_METHIR1P__91__m__93__" name="S-methyl-5-thio-D-ribulose 1-phosphate " compartment="m" hasOnlySubstanceUnits="false" boundaryCondition="false" constant="false"/>
      <species metaid="M_METHPENP__91__m__93__" id="M_METHPENP__91__m__93__" name="5-(methylthio)-2,3-dioxopentyl phosphate" compartment="m" hasOnlySubstanceUnits="false" boundaryCondition="false" constant="false"/>
      <species metaid="M_MTHPTGLU__91__c__93__" id="M_MTHPTGLU__91__c__93__" name="5-methyltetrahydropteroyltri-L-glutamate" compartment="c" hasOnlySubstanceUnits="false" boundaryCondition="false" constant="false"/>
      <species metaid="M_THPTGLU__91__c__93__" id="M_THPTGLU__91__c__93__" name="tetrahydropteroyltri-L-glutamate" compartment="c" hasOnlySubstanceUnits="false" boundaryCondition="false" constant="false"/>
      <species metaid="M_MET__91__c__93__" id="M_MET__91__c__93__" name="L-methionine" compartment="c" hasOnlySubstanceUnits="false" boundaryCondition="false" constant="false"/>
      <species metaid="M_MTHF__91__c__93__" id="M_MTHF__91__c__93__" name="5-methyltetrahydrofolate" compartment="c" hasOnlySubstanceUnits="false" boundaryCondition="false" constant="false"/>
      <species metaid="M_ADN__91__c__93__" id="M_ADN__91__c__93__" name="adenosine" compartment="c" hasOnlySubstanceUnits="false" boundaryCondition="false" constant="false"/>
      <species metaid="M_CALH__91__c__93__" id="M_CALH__91__c__93__" name="2-(3-amino-3-carboxypropyl)-L-histidine" compartment="c" hasOnlySubstanceUnits="false" boundaryCondition="false" constant="false"/>
      <species metaid="M_DPTH__91__c__93__" id="M_DPTH__91__c__93__" name="-2[3-carboxy-3-(methylammonio)propyl]-L-histidine" compartment="c" hasOnlySubstanceUnits="false" boundaryCondition="false" constant="false"/>
      <species metaid="M_LMETTRNA__91__c__93__" id="M_LMETTRNA__91__c__93__" name="L-methionyl-tRNA(Met)" compartment="c" hasOnlySubstanceUnits="false" boundaryCondition="false" constant="false"/>
      <species metaid="M_MET__91__m__93__" id="M_MET__91__m__93__" name="L-methionine" compartment="m" hasOnlySubstanceUnits="false" boundaryCondition="false" constant="false"/>
      <species metaid="M_LMETTRNA__91__m__93__" id="M_LMETTRNA__91__m__93__" name="L-methionyl-tRNA(Met)" compartment="m" hasOnlySubstanceUnits="false" boundaryCondition="false" constant="false"/>
      <species metaid="M_MET__91__e__93__" id="M_MET__91__e__93__" name="L-methionine" compartment="e" hasOnlySubstanceUnits="false" boundaryCondition="false" constant="false"/>
      <species metaid="M_TRNA__91__e__93__" id="M_TRNA__91__e__93__" name="transfer RNA" compartment="e" hasOnlySubstanceUnits="false" boundaryCondition="false" constant="false"/>
      <species metaid="M_AMP__91__e__93__" id="M_AMP__91__e__93__" name="AMP" compartment="e" hasOnlySubstanceUnits="false" boundaryCondition="false" constant="false"/>
      <species metaid="M_LMETTRNA__91__e__93____91__e__93____43____91__c__93__" id="M_LMETTRNA__91__e__93____91__e__93____43____91__c__93__" name="L-methionyl-tRNA(Met)" compartment="c" hasOnlySubstanceUnits="false" boundaryCondition="false" constant="false"/>
      <species metaid="M_3DDAH7P__91__c__93__" id="M_3DDAH7P__91__c__93__" name="2-dehydro-3-deoxy-D-arabino-heptonate 7-phosphate" compartment="c" hasOnlySubstanceUnits="false" boundaryCondition="false" constant="false"/>
      <species metaid="M_DQT__91__c__93__" id="M_DQT__91__c__93__" name="3-dehydroquinate" compartment="c" hasOnlySubstanceUnits="false" boundaryCondition="false" constant="false"/>
      <species metaid="M_3DDAH7P__91__b__93__" id="M_3DDAH7P__91__b__93__" name="2-phospho-D-glycerate" compartment="b" hasOnlySubstanceUnits="false" boundaryCondition="false" constant="false"/>
      <species metaid="M_DQT__91__b__93__" id="M_DQT__91__b__93__" name="-2[3-carboxy-3-(methylammonio)propyl]-L-histidine" compartment="b" hasOnlySubstanceUnits="false" boundaryCondition="false" constant="false"/>
      <species metaid="M_DHSK__91__c__93__" id="M_DHSK__91__c__93__" name="3-dehydroshikimate" compartment="c" hasOnlySubstanceUnits="false" boundaryCondition="false" constant="false"/>
      <species metaid="M_DHSK__91__b__93__" id="M_DHSK__91__b__93__" name="dihydropteroate" compartment="b" hasOnlySubstanceUnits="false" boundaryCondition="false" constant="false"/>
      <species metaid="M_DHSK__91__m__93__" id="M_DHSK__91__m__93__" name="3-dehydroshikimate" compartment="m" hasOnlySubstanceUnits="false" boundaryCondition="false" constant="false"/>
      <species metaid="M_SME__91__m__93__" id="M_SME__91__m__93__" name="shikimate" compartment="m" hasOnlySubstanceUnits="false" boundaryCondition="false" constant="false"/>
      <species metaid="M_SME__91__b__93__" id="M_SME__91__b__93__" name="sulfate" compartment="b" hasOnlySubstanceUnits="false" boundaryCondition="false" constant="false"/>
      <species metaid="M_SME__91__c__93__" id="M_SME__91__c__93__" name="shikimate" compartment="c" hasOnlySubstanceUnits="false" boundaryCondition="false" constant="false"/>
      <species metaid="M_SME3P__91__c__93__" id="M_SME3P__91__c__93__" name="shikimate 3-phosphate" compartment="c" hasOnlySubstanceUnits="false" boundaryCondition="false" constant="false"/>
      <species metaid="M_SME3P__91__b__93__" id="M_SME3P__91__b__93__" name="shikimate" compartment="b" hasOnlySubstanceUnits="false" boundaryCondition="false" constant="false"/>
      <species metaid="M_3PSME__91__c__93__" id="M_3PSME__91__c__93__" name="5-O-(1-carboxyvinyl)-3-phosphoshikimate" compartment="c" hasOnlySubstanceUnits="false" boundaryCondition="false" constant="false"/>
      <species metaid="M_PEP__91__b__93__" id="M_PEP__91__b__93__" name="phosphatidylethanolamines" compartment="b" hasOnlySubstanceUnits="false" boundaryCondition="false" constant="false"/>
      <species metaid="M_3PSME__91__b__93__" id="M_3PSME__91__b__93__" name="O-phospho-L-serine" compartment="b" hasOnlySubstanceUnits="false" boundaryCondition="false" constant="false"/>
      <species metaid="M_CHOR__91__c__93__" id="M_CHOR__91__c__93__" name="chorismate" compartment="c" hasOnlySubstanceUnits="false" boundaryCondition="false" constant="false"/>
      <species metaid="M_3PSME__91__m__93__" id="M_3PSME__91__m__93__" name="5-O-(1-carboxyvinyl)-3-phosphoshikimate" compartment="m" hasOnlySubstanceUnits="false" boundaryCondition="false" constant="false"/>
      <species metaid="M_CHOR__91__m__93__" id="M_CHOR__91__m__93__" name="chorismate" compartment="m" hasOnlySubstanceUnits="false" boundaryCondition="false" constant="false"/>
      <species metaid="M_AN__91__c__93__" id="M_AN__91__c__93__" name="anthranilate" compartment="c" hasOnlySubstanceUnits="false" boundaryCondition="false" constant="false"/>
      <species metaid="M_GLN__91__m__93__" id="M_GLN__91__m__93__" name="L-glutamine" compartment="m" hasOnlySubstanceUnits="false" boundaryCondition="false" constant="false"/>
      <species metaid="M_AN__91__m__93__" id="M_AN__91__m__93__" name="anthranilate" compartment="m" hasOnlySubstanceUnits="false" boundaryCondition="false" constant="false"/>
      <species metaid="M_NPRAN__91__c__93__" id="M_NPRAN__91__c__93__" name="N-(5-phospho-D-ribosyl)anthranilate" compartment="c" hasOnlySubstanceUnits="false" boundaryCondition="false" constant="false"/>
      <species metaid="M_CPAD5P__91__c__93__" id="M_CPAD5P__91__c__93__" name="1-(2-carboxyphenylamino)-1-deoxy-D-ribulose 5-phosphate" compartment="c" hasOnlySubstanceUnits="false" boundaryCondition="false" constant="false"/>
      <species metaid="M_IGP__91__c__93__" id="M_IGP__91__c__93__" name="1-(indol-3-yl)glycerol 3-phosphate" compartment="c" hasOnlySubstanceUnits="false" boundaryCondition="false" constant="false"/>
      <species metaid="M_TRP__91__c__93__" id="M_TRP__91__c__93__" name="L-tryptophan" compartment="c" hasOnlySubstanceUnits="false" boundaryCondition="false" constant="false"/>
      <species metaid="M_FKYN__91__c__93__" id="M_FKYN__91__c__93__" name="L-formylkynurenine" compartment="c" hasOnlySubstanceUnits="false" boundaryCondition="false" constant="false"/>
      <species metaid="M_KYN__91__c__93__" id="M_KYN__91__c__93__" name="L-kynurenine" compartment="c" hasOnlySubstanceUnits="false" boundaryCondition="false" constant="false"/>
      <species metaid="M_FKYN__91__e__93__" id="M_FKYN__91__e__93__" name="L-formylkynurenine" compartment="e" hasOnlySubstanceUnits="false" boundaryCondition="false" constant="false"/>
      <species metaid="M_FOR__91__e__93__" id="M_FOR__91__e__93__" name="formate" compartment="e" hasOnlySubstanceUnits="false" boundaryCondition="false" constant="false"/>
      <species metaid="M_KYN__91__e__93__" id="M_KYN__91__e__93__" name="L-kynurenine" compartment="e" hasOnlySubstanceUnits="false" boundaryCondition="false" constant="false"/>
      <species metaid="M_KYN__91__m__93__" id="M_KYN__91__m__93__" name="L-kynurenine" compartment="m" hasOnlySubstanceUnits="false" boundaryCondition="false" constant="false"/>
      <species metaid="M_HKYN__91__m__93__" id="M_HKYN__91__m__93__" name="3-hydroxykynurenine" compartment="m" hasOnlySubstanceUnits="false" boundaryCondition="false" constant="false"/>
      <species metaid="M_HKYN__91__c__93__" id="M_HKYN__91__c__93__" name="3-hydroxykynurenine" compartment="c" hasOnlySubstanceUnits="false" boundaryCondition="false" constant="false"/>
      <species metaid="M_HAN__91__c__93__" id="M_HAN__91__c__93__" name="3-hydroxyanthranilate" compartment="c" hasOnlySubstanceUnits="false" boundaryCondition="false" constant="false"/>
      <species metaid="M_CMUSA__91__c__93__" id="M_CMUSA__91__c__93__" name="2-amino-3-carboxymuconate semialdehyde" compartment="c" hasOnlySubstanceUnits="false" boundaryCondition="false" constant="false"/>
      <species metaid="M_PHEN__91__c__93__" id="M_PHEN__91__c__93__" name="prephenate" compartment="c" hasOnlySubstanceUnits="false" boundaryCondition="false" constant="false"/>
      <species metaid="M_TYR__91__m__93__" id="M_TYR__91__m__93__" name="L-tyrosine" compartment="m" hasOnlySubstanceUnits="false" boundaryCondition="false" constant="false"/>
      <species metaid="M_4HPP__91__m__93__" id="M_4HPP__91__m__93__" name="3-(4-hydroxyphenyl)pyruvate" compartment="m" hasOnlySubstanceUnits="false" boundaryCondition="false" constant="false"/>
      <species metaid="M_PHE__91__c__93__" id="M_PHE__91__c__93__" name="L-phenylalanine" compartment="c" hasOnlySubstanceUnits="false" boundaryCondition="false" constant="false"/>
      <species metaid="M_TTHBOTR__91__c__93__" id="M_TTHBOTR__91__c__93__" name="tetrahydrobiopterin" compartment="c" hasOnlySubstanceUnits="false" boundaryCondition="false" constant="false"/>
      <species metaid="M_HYTTHBOTR__91__c__93__" id="M_HYTTHBOTR__91__c__93__" name="4a-hydroxytetrahydrobiopterin" compartment="c" hasOnlySubstanceUnits="false" boundaryCondition="false" constant="false"/>
      <species metaid="M_HYHYPREATE__91__c__93__" id="M_HYHYPREATE__91__c__93__" name="2-Hydroxy-3-(4-hydroxyphenyl)propenoate" compartment="c" hasOnlySubstanceUnits="false" boundaryCondition="false" constant="false"/>
      <species metaid="M_HOMOGEN__91__c__93__" id="M_HOMOGEN__91__c__93__" name="homogentisate" compartment="c" hasOnlySubstanceUnits="false" boundaryCondition="false" constant="false"/>
      <species metaid="M_MACAC__91__c__93__" id="M_MACAC__91__c__93__" name="4-maleylacetoacetate" compartment="c" hasOnlySubstanceUnits="false" boundaryCondition="false" constant="false"/>
      <species metaid="M_GEN__91__c__93__" id="M_GEN__91__c__93__" name="Gensitate (2,5-dihydroxybenzoate )" compartment="c" hasOnlySubstanceUnits="false" boundaryCondition="false" constant="false"/>
      <species metaid="M_MAYLPYR__91__c__93__" id="M_MAYLPYR__91__c__93__" name="maleylpyruvate" compartment="c" hasOnlySubstanceUnits="false" boundaryCondition="false" constant="false"/>
      <species metaid="M_FUACAC__91__c__93__" id="M_FUACAC__91__c__93__" name="4-fumarylacetoacetate" compartment="c" hasOnlySubstanceUnits="false" boundaryCondition="false" constant="false"/>
      <species metaid="M_ACYLPYR__91__c__93__" id="M_ACYLPYR__91__c__93__" name="3-acylpyruvate" compartment="c" hasOnlySubstanceUnits="false" boundaryCondition="false" constant="false"/>
      <species metaid="M_ACYLPYR__91__m__93__" id="M_ACYLPYR__91__m__93__" name="3-acylpyruvate " compartment="m" hasOnlySubstanceUnits="false" boundaryCondition="false" constant="false"/>
      <species metaid="M_H2O2__91__p__93__" id="M_H2O2__91__p__93__" name="hydrogen peroxide" compartment="p" hasOnlySubstanceUnits="false" boundaryCondition="false" constant="false"/>
      <species metaid="M_GLTCOA__91__c__93__" id="M_GLTCOA__91__c__93__" name="glutaryl-CoA" compartment="c" hasOnlySubstanceUnits="false" boundaryCondition="false" constant="false"/>
      <species metaid="M_AKA__91__m__93__" id="M_AKA__91__m__93__" name="2-oxoadipate" compartment="m" hasOnlySubstanceUnits="false" boundaryCondition="false" constant="false"/>
      <species metaid="M_GLTCOA__91__m__93__" id="M_GLTCOA__91__m__93__" name="glutaryl-CoA" compartment="m" hasOnlySubstanceUnits="false" boundaryCondition="false" constant="false"/>
      <species metaid="M_ASPERMD__91__c__93__" id="M_ASPERMD__91__c__93__" name="N1-acetylspermidine" compartment="c" hasOnlySubstanceUnits="false" boundaryCondition="false" constant="false"/>
      <species metaid="M_APROA__91__c__93__" id="M_APROA__91__c__93__" name="3-aminopropanal" compartment="c" hasOnlySubstanceUnits="false" boundaryCondition="false" constant="false"/>
      <species metaid="M_GABAL__91__c__93__" id="M_GABAL__91__c__93__" name="4-aminobutanal" compartment="c" hasOnlySubstanceUnits="false" boundaryCondition="false" constant="false"/>
      <species metaid="M_APEBU__91__c__93__" id="M_APEBU__91__c__93__" name="4-(2-Aminophenyl)-2,4-dioxobutanoate" compartment="c" hasOnlySubstanceUnits="false" boundaryCondition="false" constant="false"/>
      <species metaid="M_APEBU__91__m__93__" id="M_APEBU__91__m__93__" name="4-(2-Aminophenyl)-2,4-dioxobutanoate" compartment="m" hasOnlySubstanceUnits="false" boundaryCondition="false" constant="false"/>
      <species metaid="M_LTyrTRNA__91__m__93__" id="M_LTyrTRNA__91__m__93__" name="L-tyrosyl-tRNA(Tyr)" compartment="m" hasOnlySubstanceUnits="false" boundaryCondition="false" constant="false"/>
      <species metaid="M_LTyrTRNA__91__c__93__" id="M_LTyrTRNA__91__c__93__" name="L-tyrosyl-tRNA(Tyr)" compartment="c" hasOnlySubstanceUnits="false" boundaryCondition="false" constant="false"/>
      <species metaid="M_TRP__91__m__93__" id="M_TRP__91__m__93__" name="L-tryptophan" compartment="m" hasOnlySubstanceUnits="false" boundaryCondition="false" constant="false"/>
      <species metaid="M_TRPTRNA__91__m__93__" id="M_TRPTRNA__91__m__93__" name="L-tryptophanyl-tRNA(Trp)" compartment="m" hasOnlySubstanceUnits="false" boundaryCondition="false" constant="false"/>
      <species metaid="M_TRPTRNA__91__c__93__" id="M_TRPTRNA__91__c__93__" name="L-tryptophanyl-tRNA(Trp)" compartment="c" hasOnlySubstanceUnits="false" boundaryCondition="false" constant="false"/>
      <species metaid="M_LPheTRNA__91__c__93__" id="M_LPheTRNA__91__c__93__" name="L-phenylalanyl-tRNA(Phe)" compartment="c" hasOnlySubstanceUnits="false" boundaryCondition="false" constant="false"/>
      <species metaid="M_4CMCOA__91__c__93__" id="M_4CMCOA__91__c__93__" name="4-coumaroyl-CoA" compartment="c" hasOnlySubstanceUnits="false" boundaryCondition="false" constant="false"/>
      <species metaid="M_CAFFCOA__91__c__93__" id="M_CAFFCOA__91__c__93__" name="Caffeoyl-CoA" compartment="c" hasOnlySubstanceUnits="false" boundaryCondition="false" constant="false"/>
      <species metaid="M_SAM__91__m__93__" id="M_SAM__91__m__93__" name="S-adenosyl-L-methionine" compartment="m" hasOnlySubstanceUnits="false" boundaryCondition="false" constant="false"/>
      <species metaid="M_CAFFCOA__91__m__93__" id="M_CAFFCOA__91__m__93__" name="Caffeoyl-CoA" compartment="m" hasOnlySubstanceUnits="false" boundaryCondition="false" constant="false"/>
      <species metaid="M_SAH__91__m__93__" id="M_SAH__91__m__93__" name="S-adenosyl-L-homocysteine" compartment="m" hasOnlySubstanceUnits="false" boundaryCondition="false" constant="false"/>
      <species metaid="M_FERYLCOA__91__m__93__" id="M_FERYLCOA__91__m__93__" name="feruloyl-CoA" compartment="m" hasOnlySubstanceUnits="false" boundaryCondition="false" constant="false"/>
      <species metaid="M_SERNIN__91__c__93__" id="M_SERNIN__91__c__93__" name="Serotonin" compartment="c" hasOnlySubstanceUnits="false" boundaryCondition="false" constant="false"/>
      <species metaid="M_NSERNIN__91__c__93__" id="M_NSERNIN__91__c__93__" name="N-acetyl-Serotonin" compartment="c" hasOnlySubstanceUnits="false" boundaryCondition="false" constant="false"/>
      <species metaid="M_PHPYR__91__c__93__" id="M_PHPYR__91__c__93__" name="keto-phenylpyruvate" compartment="c" hasOnlySubstanceUnits="false" boundaryCondition="false" constant="false"/>
      <species metaid="M_PHPYR__91__m__93__" id="M_PHPYR__91__m__93__" name="keto-phenylpyruvate" compartment="m" hasOnlySubstanceUnits="false" boundaryCondition="false" constant="false"/>
      <species metaid="M_PHE__91__m__93__" id="M_PHE__91__m__93__" name="L-phenylalanine" compartment="m" hasOnlySubstanceUnits="false" boundaryCondition="false" constant="false"/>
      <species metaid="M_DHBZA__91__c__93__" id="M_DHBZA__91__c__93__" name="6,7-dihydropteridine" compartment="c" hasOnlySubstanceUnits="false" boundaryCondition="false" constant="false"/>
      <species metaid="M_MPYR__91__c__93__" id="M_MPYR__91__c__93__" name="Methylmalonate semialdehyde" compartment="c" hasOnlySubstanceUnits="false" boundaryCondition="false" constant="false"/>
      <species metaid="M_PHOPTRIN__91__c__93__" id="M_PHOPTRIN__91__c__93__" name="phosphinothricin" compartment="c" hasOnlySubstanceUnits="false" boundaryCondition="false" constant="false"/>
      <species metaid="M_APHOPTRIN__91__c__93__" id="M_APHOPTRIN__91__c__93__" name="N-acetylphosphinothricin" compartment="c" hasOnlySubstanceUnits="false" boundaryCondition="false" constant="false"/>
      <species metaid="M_cAMP__91__b__93__" id="M_cAMP__91__b__93__" name="3&apos;,5&apos;-cyclic AMP" compartment="b" hasOnlySubstanceUnits="false" boundaryCondition="false" constant="false"/>
      <species metaid="M_cAMP__91__c__93__" id="M_cAMP__91__c__93__" name="3&apos;,5&apos;-cyclic AMP" compartment="c" hasOnlySubstanceUnits="false" boundaryCondition="false" constant="false"/>
      <species metaid="M_CAIR__91__c__93__" id="M_CAIR__91__c__93__" name="1-(5-phospho-D-ribosyl)-5-amino-4-imidazolecarboxylate" compartment="c" hasOnlySubstanceUnits="false" boundaryCondition="false" constant="false"/>
      <species metaid="M_AIR__91__c__93__" id="M_AIR__91__c__93__" name="5-amino-1-(5-phospho-D-ribosyl)imidazole" compartment="c" hasOnlySubstanceUnits="false" boundaryCondition="false" constant="false"/>
      <species metaid="M_SAICAR__91__c__93__" id="M_SAICAR__91__c__93__" name="(2S)-2-[5-amino-1-(5-phospho-beta-D-ribosyl)imidazole-4-carboxamido]succinic acid" compartment="c" hasOnlySubstanceUnits="false" boundaryCondition="false" constant="false"/>
      <species metaid="M_FGAM__91__c__93__" id="M_FGAM__91__c__93__" name="2-formamido-N(1)-(5-phospho-D-ribosyl)acetamidine" compartment="c" hasOnlySubstanceUnits="false" boundaryCondition="false" constant="false"/>
      <species metaid="M_PRAM__91__c__93__" id="M_PRAM__91__c__93__" name="5-phospho-D-ribosylamine" compartment="c" hasOnlySubstanceUnits="false" boundaryCondition="false" constant="false"/>
      <species metaid="M_GAR__91__c__93__" id="M_GAR__91__c__93__" name="N(1)-(5-phospho-D-ribosyl)glycinamide" compartment="c" hasOnlySubstanceUnits="false" boundaryCondition="false" constant="false"/>
      <species metaid="M_FGAR__91__c__93__" id="M_FGAR__91__c__93__" name="N(2)-formyl-N(1)-(5-phospho-D-ribosyl)glycinamide" compartment="c" hasOnlySubstanceUnits="false" boundaryCondition="false" constant="false"/>
      <species metaid="M_FTHF__91__c__93__" id="M_FTHF__91__c__93__" name="10-formyltetrahydrofolate" compartment="c" hasOnlySubstanceUnits="false" boundaryCondition="false" constant="false"/>
      <species metaid="M_PRFICA__91__c__93__" id="M_PRFICA__91__c__93__" name="5-formamido-1-(5-phospho-D-ribosyl)imidazole-4-carboxamide" compartment="c" hasOnlySubstanceUnits="false" boundaryCondition="false" constant="false"/>
      <species metaid="M_IMP__91__c__93__" id="M_IMP__91__c__93__" name="IMP" compartment="c" hasOnlySubstanceUnits="false" boundaryCondition="false" constant="false"/>
      <species metaid="M_ASUC__91__c__93__" id="M_ASUC__91__c__93__" name="N6-(1,2-dicarboxyethyl)-AMP" compartment="c" hasOnlySubstanceUnits="false" boundaryCondition="false" constant="false"/>
      <species metaid="M_XMP__91__c__93__" id="M_XMP__91__c__93__" name="xanthosine 5&apos;-phosphate" compartment="c" hasOnlySubstanceUnits="false" boundaryCondition="false" constant="false"/>
      <species metaid="M_GMP__91__c__93__" id="M_GMP__91__c__93__" name="GMP" compartment="c" hasOnlySubstanceUnits="false" boundaryCondition="false" constant="false"/>
      <species metaid="M_DGMP__91__c__93__" id="M_DGMP__91__c__93__" name="dGMP" compartment="c" hasOnlySubstanceUnits="false" boundaryCondition="false" constant="false"/>
      <species metaid="M_DGDP__91__c__93__" id="M_DGDP__91__c__93__" name="dGDP" compartment="c" hasOnlySubstanceUnits="false" boundaryCondition="false" constant="false"/>
      <species metaid="M_DATP__91__c__93__" id="M_DATP__91__c__93__" name="dATP" compartment="c" hasOnlySubstanceUnits="false" boundaryCondition="false" constant="false"/>
      <species metaid="M_DADP__91__c__93__" id="M_DADP__91__c__93__" name="dADP" compartment="c" hasOnlySubstanceUnits="false" boundaryCondition="false" constant="false"/>
      <species metaid="M_cGMP__91__c__93__" id="M_cGMP__91__c__93__" name="3&apos;,5&apos;-cyclic GMP" compartment="c" hasOnlySubstanceUnits="false" boundaryCondition="false" constant="false"/>
      <species metaid="M_cGMP__91__b__93__" id="M_cGMP__91__b__93__" name="3&apos;,5&apos;-cyclic GMP" compartment="b" hasOnlySubstanceUnits="false" boundaryCondition="false" constant="false"/>
      <species metaid="M_GMP__91__b__93__" id="M_GMP__91__b__93__" name="GMP" compartment="b" hasOnlySubstanceUnits="false" boundaryCondition="false" constant="false"/>
      <species metaid="M_ADPRIB__91__c__93__" id="M_ADPRIB__91__c__93__" name="5-deoxy-D-ribofuranos-5-yl-ADP" compartment="c" hasOnlySubstanceUnits="false" boundaryCondition="false" constant="false"/>
      <species metaid="M_GN__91__c__93__" id="M_GN__91__c__93__" name="guanine" compartment="c" hasOnlySubstanceUnits="false" boundaryCondition="false" constant="false"/>
      <species metaid="M_XAN__91__c__93__" id="M_XAN__91__c__93__" name="xanthine" compartment="c" hasOnlySubstanceUnits="false" boundaryCondition="false" constant="false"/>
      <species metaid="M_GN__91__e__93__" id="M_GN__91__e__93__" name="guanine" compartment="e" hasOnlySubstanceUnits="false" boundaryCondition="false" constant="false"/>
      <species metaid="M_XAN__91__e__93__" id="M_XAN__91__e__93__" name="xanthine" compartment="e" hasOnlySubstanceUnits="false" boundaryCondition="false" constant="false"/>
      <species metaid="M_URATE__91__p__93__" id="M_URATE__91__p__93__" name="uracil" compartment="p" hasOnlySubstanceUnits="false" boundaryCondition="false" constant="false"/>
      <species metaid="M_HIURTE__91__p__93__" id="M_HIURTE__91__p__93__" name="5-hydroxyisourate" compartment="p" hasOnlySubstanceUnits="false" boundaryCondition="false" constant="false"/>
      <species metaid="M_HIURTE__91__b__93__" id="M_HIURTE__91__b__93__" name="5-hydroxyisourate" compartment="b" hasOnlySubstanceUnits="false" boundaryCondition="false" constant="false"/>
      <species metaid="M_ATN__91__b__93__" id="M_ATN__91__b__93__" name="allantoin" compartment="b" hasOnlySubstanceUnits="false" boundaryCondition="false" constant="false"/>
      <species metaid="M_HIURTE__91__e__93__" id="M_HIURTE__91__e__93__" name="5-hydroxyisourate" compartment="e" hasOnlySubstanceUnits="false" boundaryCondition="false" constant="false"/>
      <species metaid="M_ATN__91__e__93__" id="M_ATN__91__e__93__" name="allantoin" compartment="e" hasOnlySubstanceUnits="false" boundaryCondition="false" constant="false"/>
      <species metaid="M_CO2__91__e__93__" id="M_CO2__91__e__93__" name="CO2" compartment="e" hasOnlySubstanceUnits="false" boundaryCondition="false" constant="false"/>
      <species metaid="M_IMP__91__m__93__" id="M_IMP__91__m__93__" name="IMP" compartment="m" hasOnlySubstanceUnits="false" boundaryCondition="false" constant="false"/>
      <species metaid="M_XMP__91__m__93__" id="M_XMP__91__m__93__" name="xanthosine 5&apos;-phosphate" compartment="m" hasOnlySubstanceUnits="false" boundaryCondition="false" constant="false"/>
      <species metaid="M_ITP__91__c__93__" id="M_ITP__91__c__93__" name="ITP" compartment="c" hasOnlySubstanceUnits="false" boundaryCondition="false" constant="false"/>
      <species metaid="M_DITP__91__c__93__" id="M_DITP__91__c__93__" name="dITP" compartment="c" hasOnlySubstanceUnits="false" boundaryCondition="false" constant="false"/>
      <species metaid="M_DIMP__91__c__93__" id="M_DIMP__91__c__93__" name="dIMP" compartment="c" hasOnlySubstanceUnits="false" boundaryCondition="false" constant="false"/>
      <species metaid="M_DGTP__91__c__93__" id="M_DGTP__91__c__93__" name="dGTP" compartment="c" hasOnlySubstanceUnits="false" boundaryCondition="false" constant="false"/>
      <species metaid="M_XTP__91__c__93__" id="M_XTP__91__c__93__" name="XTP" compartment="c" hasOnlySubstanceUnits="false" boundaryCondition="false" constant="false"/>
      <species metaid="M_SLF__91__c__93__" id="M_SLF__91__c__93__" name="sulfate" compartment="c" hasOnlySubstanceUnits="false" boundaryCondition="false" constant="false"/>
      <species metaid="M_APS__91__c__93__" id="M_APS__91__c__93__" name="5&apos;-adenylyl sulfate" compartment="c" hasOnlySubstanceUnits="false" boundaryCondition="false" constant="false"/>
      <species metaid="M_SLF__91__m__93__" id="M_SLF__91__m__93__" name="sulfate" compartment="m" hasOnlySubstanceUnits="false" boundaryCondition="false" constant="false"/>
      <species metaid="M_APS__91__m__93__" id="M_APS__91__m__93__" name="5&apos;-adenylyl sulfate" compartment="m" hasOnlySubstanceUnits="false" boundaryCondition="false" constant="false"/>
      <species metaid="M_PAYL__91__c__93__" id="M_PAYL__91__c__93__" name="3&apos;-phospho-adenylate" compartment="c" hasOnlySubstanceUnits="false" boundaryCondition="false" constant="false"/>
      <species metaid="M_APPPPA__91__c__93__" id="M_APPPPA__91__c__93__" name="P1,P4-bis(5&apos;-adenosyl) tetraphosphate" compartment="c" hasOnlySubstanceUnits="false" boundaryCondition="false" constant="false"/>
      <species metaid="M_APPPA__91__c__93__" id="M_APPPA__91__c__93__" name="P1,P3-bis(5&apos;-adenosyl) triphosphate" compartment="c" hasOnlySubstanceUnits="false" boundaryCondition="false" constant="false"/>
      <species metaid="M_GLX__91__e__93____43____91__c__93__" id="M_GLX__91__e__93____43____91__c__93__" name="glyoxylate" compartment="c" hasOnlySubstanceUnits="false" boundaryCondition="false" constant="false"/>
      <species metaid="M_GLX__91__c__93____43____91__c__93__" id="M_GLX__91__c__93____43____91__c__93__" name="glyoxylate" compartment="c" hasOnlySubstanceUnits="false" boundaryCondition="false" constant="false"/>
      <species metaid="M_CAASP__91__c__93__" id="M_CAASP__91__c__93__" name="N-carbamoyl-L-aspartate" compartment="c" hasOnlySubstanceUnits="false" boundaryCondition="false" constant="false"/>
      <species metaid="M_DOROA__91__c__93__" id="M_DOROA__91__c__93__" name="(S)-dihydroorotate" compartment="c" hasOnlySubstanceUnits="false" boundaryCondition="false" constant="false"/>
      <species metaid="M_OROA__91__c__93__" id="M_OROA__91__c__93__" name="orotate" compartment="c" hasOnlySubstanceUnits="false" boundaryCondition="false" constant="false"/>
      <species metaid="M_OMP__91__c__93__" id="M_OMP__91__c__93__" name="orotidine 5&apos;-phosphate" compartment="c" hasOnlySubstanceUnits="false" boundaryCondition="false" constant="false"/>
      <species metaid="M_UMP__91__c__93__" id="M_UMP__91__c__93__" name="UMP" compartment="c" hasOnlySubstanceUnits="false" boundaryCondition="false" constant="false"/>
      <species metaid="M_URA__91__c__93__" id="M_URA__91__c__93__" name="uracil" compartment="c" hasOnlySubstanceUnits="false" boundaryCondition="false" constant="false"/>
      <species metaid="M_URI__91__c__93__" id="M_URI__91__c__93__" name="uridine" compartment="c" hasOnlySubstanceUnits="false" boundaryCondition="false" constant="false"/>
      <species metaid="M_GTP__91__b__93__" id="M_GTP__91__b__93__" name="GTP" compartment="b" hasOnlySubstanceUnits="false" boundaryCondition="false" constant="false"/>
      <species metaid="M_URI__91__b__93__" id="M_URI__91__b__93__" name="uridine" compartment="b" hasOnlySubstanceUnits="false" boundaryCondition="false" constant="false"/>
      <species metaid="M_URI__91__m__93__" id="M_URI__91__m__93__" name="uridine" compartment="m" hasOnlySubstanceUnits="false" boundaryCondition="false" constant="false"/>
      <species metaid="M_GDP__91__m__93__" id="M_GDP__91__m__93__" name="GDP" compartment="m" hasOnlySubstanceUnits="false" boundaryCondition="false" constant="false"/>
      <species metaid="M_UMP__91__m__93__" id="M_UMP__91__m__93__" name="UMP" compartment="m" hasOnlySubstanceUnits="false" boundaryCondition="false" constant="false"/>
      <species metaid="M_CYTD__91__c__93__" id="M_CYTD__91__c__93__" name="cytidine" compartment="c" hasOnlySubstanceUnits="false" boundaryCondition="false" constant="false"/>
      <species metaid="M_CMP__91__c__93__" id="M_CMP__91__c__93__" name="CMP" compartment="c" hasOnlySubstanceUnits="false" boundaryCondition="false" constant="false"/>
      <species metaid="M_CYTD__91__b__93__" id="M_CYTD__91__b__93__" name="cytidine" compartment="b" hasOnlySubstanceUnits="false" boundaryCondition="false" constant="false"/>
      <species metaid="M_CYTD__91__m__93__" id="M_CYTD__91__m__93__" name="cytidine" compartment="m" hasOnlySubstanceUnits="false" boundaryCondition="false" constant="false"/>
      <species metaid="M_CMP__91__m__93__" id="M_CMP__91__m__93__" name="CMP" compartment="m" hasOnlySubstanceUnits="false" boundaryCondition="false" constant="false"/>
      <species metaid="M_CYTD__91__e__93__" id="M_CYTD__91__e__93__" name="cytidine" compartment="e" hasOnlySubstanceUnits="false" boundaryCondition="false" constant="false"/>
      <species metaid="M_URI__91__e__93__" id="M_URI__91__e__93__" name="uridine" compartment="e" hasOnlySubstanceUnits="false" boundaryCondition="false" constant="false"/>
      <species metaid="M_DC__91__e__93__" id="M_DC__91__e__93__" name="deoxycytidine" compartment="e" hasOnlySubstanceUnits="false" boundaryCondition="false" constant="false"/>
      <species metaid="M_DU__91__e__93__" id="M_DU__91__e__93__" name="deoxyuridine" compartment="e" hasOnlySubstanceUnits="false" boundaryCondition="false" constant="false"/>
      <species metaid="M_DUTP__91__c__93__" id="M_DUTP__91__c__93__" name="dUTP" compartment="c" hasOnlySubstanceUnits="false" boundaryCondition="false" constant="false"/>
      <species metaid="M_DUMP__91__c__93__" id="M_DUMP__91__c__93__" name="dUMP" compartment="c" hasOnlySubstanceUnits="false" boundaryCondition="false" constant="false"/>
      <species metaid="M_DUTP__91__m__93__" id="M_DUTP__91__m__93__" name="dUTP" compartment="m" hasOnlySubstanceUnits="false" boundaryCondition="false" constant="false"/>
      <species metaid="M_DUMP__91__m__93__" id="M_DUMP__91__m__93__" name="dUMP" compartment="m" hasOnlySubstanceUnits="false" boundaryCondition="false" constant="false"/>
      <species metaid="M_DHF__91__c__93__" id="M_DHF__91__c__93__" name="dihydrofolate" compartment="c" hasOnlySubstanceUnits="false" boundaryCondition="false" constant="false"/>
      <species metaid="M_DTMP__91__c__93__" id="M_DTMP__91__c__93__" name="dTMP" compartment="c" hasOnlySubstanceUnits="false" boundaryCondition="false" constant="false"/>
      <species metaid="M_CTP__91__c__93__" id="M_CTP__91__c__93__" name="CTP" compartment="c" hasOnlySubstanceUnits="false" boundaryCondition="false" constant="false"/>
      <species metaid="M_PURI5P__91__c__93__" id="M_PURI5P__91__c__93__" name="pseudouridine 5&apos;-phosphate" compartment="c" hasOnlySubstanceUnits="false" boundaryCondition="false" constant="false"/>
      <species metaid="M_DCMP__91__c__93__" id="M_DCMP__91__c__93__" name="dCMP" compartment="c" hasOnlySubstanceUnits="false" boundaryCondition="false" constant="false"/>
      <species metaid="M_HCO3__91__e__93__" id="M_HCO3__91__e__93__" name="HCO3" compartment="e" hasOnlySubstanceUnits="false" boundaryCondition="false" constant="false"/>
      <species metaid="M_GLN__91__e__93__" id="M_GLN__91__e__93__" name="L-glutamine" compartment="e" hasOnlySubstanceUnits="false" boundaryCondition="false" constant="false"/>
      <species metaid="M_GLU__91__e__93__" id="M_GLU__91__e__93__" name="L-glutamate" compartment="e" hasOnlySubstanceUnits="false" boundaryCondition="false" constant="false"/>
      <species metaid="M_CAP__91__e__93__" id="M_CAP__91__e__93__" name="carbamoyl phosphate" compartment="e" hasOnlySubstanceUnits="false" boundaryCondition="false" constant="false"/>
      <species metaid="M_CAP__91__m__93__" id="M_CAP__91__m__93__" name="carbamoyl phosphate" compartment="m" hasOnlySubstanceUnits="false" boundaryCondition="false" constant="false"/>
      <species metaid="M_CYTS__91__c__93__" id="M_CYTS__91__c__93__" name="cytosine" compartment="c" hasOnlySubstanceUnits="false" boundaryCondition="false" constant="false"/>
      <species metaid="M_CYTS__91__m__93__" id="M_CYTS__91__m__93__" name="cytosine" compartment="m" hasOnlySubstanceUnits="false" boundaryCondition="false" constant="false"/>
      <species metaid="M_URA__91__m__93__" id="M_URA__91__m__93__" name="uracil" compartment="m" hasOnlySubstanceUnits="false" boundaryCondition="false" constant="false"/>
      <species metaid="M_DIN__91__c__93__" id="M_DIN__91__c__93__" name="deoxyinosine" compartment="c" hasOnlySubstanceUnits="false" boundaryCondition="false" constant="false"/>
      <species metaid="M_HYXN__91__c__93__" id="M_HYXN__91__c__93__" name="hypoxanthine" compartment="c" hasOnlySubstanceUnits="false" boundaryCondition="false" constant="false"/>
      <species metaid="M_DA__91__c__93__" id="M_DA__91__c__93__" name="deoxyadenosine" compartment="c" hasOnlySubstanceUnits="false" boundaryCondition="false" constant="false"/>
      <species metaid="M_DG__91__c__93__" id="M_DG__91__c__93__" name="deoxyguanosine" compartment="c" hasOnlySubstanceUnits="false" boundaryCondition="false" constant="false"/>
      <species metaid="M_INS__91__c__93__" id="M_INS__91__c__93__" name="inosine" compartment="c" hasOnlySubstanceUnits="false" boundaryCondition="false" constant="false"/>
      <species metaid="M_XTSINE__91__c__93__" id="M_XTSINE__91__c__93__" name="xanthosine" compartment="c" hasOnlySubstanceUnits="false" boundaryCondition="false" constant="false"/>
      <species metaid="M_GSN__91__c__93__" id="M_GSN__91__c__93__" name="guanosine" compartment="c" hasOnlySubstanceUnits="false" boundaryCondition="false" constant="false"/>
      <species metaid="M_DAMP__91__c__93__" id="M_DAMP__91__c__93__" name="dAMP" compartment="c" hasOnlySubstanceUnits="false" boundaryCondition="false" constant="false"/>
      <species metaid="M_DATP__91__m__93__" id="M_DATP__91__m__93__" name="dATP" compartment="m" hasOnlySubstanceUnits="false" boundaryCondition="false" constant="false"/>
      <species metaid="M_DAMP__91__m__93__" id="M_DAMP__91__m__93__" name="dAMP" compartment="m" hasOnlySubstanceUnits="false" boundaryCondition="false" constant="false"/>
      <species metaid="M_DADP__91__m__93__" id="M_DADP__91__m__93__" name="dADP" compartment="m" hasOnlySubstanceUnits="false" boundaryCondition="false" constant="false"/>
      <species metaid="M_DGDP__91__m__93__" id="M_DGDP__91__m__93__" name="dGDP" compartment="m" hasOnlySubstanceUnits="false" boundaryCondition="false" constant="false"/>
      <species metaid="M_DGTP__91__m__93__" id="M_DGTP__91__m__93__" name="dGTP" compartment="m" hasOnlySubstanceUnits="false" boundaryCondition="false" constant="false"/>
      <species metaid="M_DUDP__91__c__93__" id="M_DUDP__91__c__93__" name="dUDP" compartment="c" hasOnlySubstanceUnits="false" boundaryCondition="false" constant="false"/>
      <species metaid="M_DUDP__91__m__93__" id="M_DUDP__91__m__93__" name="dUDP" compartment="m" hasOnlySubstanceUnits="false" boundaryCondition="false" constant="false"/>
      <species metaid="M_DCDP__91__c__93__" id="M_DCDP__91__c__93__" name="dCDP" compartment="c" hasOnlySubstanceUnits="false" boundaryCondition="false" constant="false"/>
      <species metaid="M_DCTP__91__c__93__" id="M_DCTP__91__c__93__" name="dCTP" compartment="c" hasOnlySubstanceUnits="false" boundaryCondition="false" constant="false"/>
      <species metaid="M_DCDP__91__m__93__" id="M_DCDP__91__m__93__" name="dCDP" compartment="m" hasOnlySubstanceUnits="false" boundaryCondition="false" constant="false"/>
      <species metaid="M_DCTP__91__m__93__" id="M_DCTP__91__m__93__" name="dCTP" compartment="m" hasOnlySubstanceUnits="false" boundaryCondition="false" constant="false"/>
      <species metaid="M_DTDP__91__c__93__" id="M_DTDP__91__c__93__" name="dTDP" compartment="c" hasOnlySubstanceUnits="false" boundaryCondition="false" constant="false"/>
      <species metaid="M_DTTP__91__c__93__" id="M_DTTP__91__c__93__" name="dTTP" compartment="c" hasOnlySubstanceUnits="false" boundaryCondition="false" constant="false"/>
      <species metaid="M_DTDP__91__m__93__" id="M_DTDP__91__m__93__" name="dTDP" compartment="m" hasOnlySubstanceUnits="false" boundaryCondition="false" constant="false"/>
      <species metaid="M_DTTP__91__m__93__" id="M_DTTP__91__m__93__" name="dTTP" compartment="m" hasOnlySubstanceUnits="false" boundaryCondition="false" constant="false"/>
      <species metaid="M_UTP__91__m__93__" id="M_UTP__91__m__93__" name="UTP" compartment="m" hasOnlySubstanceUnits="false" boundaryCondition="false" constant="false"/>
      <species metaid="M_CDP__91__c__93__" id="M_CDP__91__c__93__" name="CDP" compartment="c" hasOnlySubstanceUnits="false" boundaryCondition="false" constant="false"/>
      <species metaid="M_CDP__91__m__93__" id="M_CDP__91__m__93__" name="CDP" compartment="m" hasOnlySubstanceUnits="false" boundaryCondition="false" constant="false"/>
      <species metaid="M_CTP__91__m__93__" id="M_CTP__91__m__93__" name="CTP" compartment="m" hasOnlySubstanceUnits="false" boundaryCondition="false" constant="false"/>
      <species metaid="M_IDP__91__c__93__" id="M_IDP__91__c__93__" name="IDP" compartment="c" hasOnlySubstanceUnits="false" boundaryCondition="false" constant="false"/>
      <species metaid="M_IDP__91__m__93__" id="M_IDP__91__m__93__" name="IDP" compartment="m" hasOnlySubstanceUnits="false" boundaryCondition="false" constant="false"/>
      <species metaid="M_ITP__91__m__93__" id="M_ITP__91__m__93__" name="ITP" compartment="m" hasOnlySubstanceUnits="false" boundaryCondition="false" constant="false"/>
      <species metaid="M_DU__91__c__93__" id="M_DU__91__c__93__" name="deoxyuridine" compartment="c" hasOnlySubstanceUnits="false" boundaryCondition="false" constant="false"/>
      <species metaid="M_DT__91__c__93__" id="M_DT__91__c__93__" name="thymidine" compartment="c" hasOnlySubstanceUnits="false" boundaryCondition="false" constant="false"/>
      <species metaid="M_DC__91__c__93__" id="M_DC__91__c__93__" name="deoxycytidine" compartment="c" hasOnlySubstanceUnits="false" boundaryCondition="false" constant="false"/>
      <species metaid="M_DUMP__91__e__93__" id="M_DUMP__91__e__93__" name="dUMP" compartment="e" hasOnlySubstanceUnits="false" boundaryCondition="false" constant="false"/>
      <species metaid="M_DTMP__91__b__93__" id="M_DTMP__91__b__93__" name="dTDP" compartment="b" hasOnlySubstanceUnits="false" boundaryCondition="false" constant="false"/>
      <species metaid="M_DTDP__91__b__93__" id="M_DTDP__91__b__93__" name="dethiobiotin" compartment="b" hasOnlySubstanceUnits="false" boundaryCondition="false" constant="false"/>
      <species metaid="M_DCMP__91__m__93__" id="M_DCMP__91__m__93__" name="dCMP" compartment="m" hasOnlySubstanceUnits="false" boundaryCondition="false" constant="false"/>
      <species metaid="M_MVL__91__c__93__" id="M_MVL__91__c__93__" name="(R)-mevalonate" compartment="c" hasOnlySubstanceUnits="false" boundaryCondition="false" constant="false"/>
      <species metaid="M_PMVL__91__c__93__" id="M_PMVL__91__c__93__" name="(R)-5-phosphomevalonate" compartment="c" hasOnlySubstanceUnits="false" boundaryCondition="false" constant="false"/>
      <species metaid="M_PPMVL__91__c__93__" id="M_PPMVL__91__c__93__" name="(R)-5-diphosphomevalonate" compartment="c" hasOnlySubstanceUnits="false" boundaryCondition="false" constant="false"/>
      <species metaid="M_IPPP__91__c__93__" id="M_IPPP__91__c__93__" name="isopentenyl diphosphate" compartment="c" hasOnlySubstanceUnits="false" boundaryCondition="false" constant="false"/>
      <species metaid="M_DMPP__91__c__93__" id="M_DMPP__91__c__93__" name="dimethylallyl diphosphate" compartment="c" hasOnlySubstanceUnits="false" boundaryCondition="false" constant="false"/>
      <species metaid="M_GPP__91__c__93__" id="M_GPP__91__c__93__" name="geranyl diphosphate" compartment="c" hasOnlySubstanceUnits="false" boundaryCondition="false" constant="false"/>
      <species metaid="M_FPP__91__c__93__" id="M_FPP__91__c__93__" name="2-trans,6-trans-farnesyl diphosphate" compartment="c" hasOnlySubstanceUnits="false" boundaryCondition="false" constant="false"/>
      <species metaid="M_GGPP__91__c__93__" id="M_GGPP__91__c__93__" name="geranylgeranyl diphosphate" compartment="c" hasOnlySubstanceUnits="false" boundaryCondition="false" constant="false"/>
      <species metaid="M_SQL__91__c__93__" id="M_SQL__91__c__93__" name="squalene" compartment="c" hasOnlySubstanceUnits="false" boundaryCondition="false" constant="false"/>
      <species metaid="M_SQL__91__b__93__" id="M_SQL__91__b__93__" name="squalene" compartment="b" hasOnlySubstanceUnits="false" boundaryCondition="false" constant="false"/>
      <species metaid="M_S23E__91__b__93__" id="M_S23E__91__b__93__" name="(S)-2,3-epoxysqualene" compartment="b" hasOnlySubstanceUnits="false" boundaryCondition="false" constant="false"/>
      <species metaid="M_S23E__91__c__93__" id="M_S23E__91__c__93__" name="(S)-2,3-epoxysqualene" compartment="c" hasOnlySubstanceUnits="false" boundaryCondition="false" constant="false"/>
      <species metaid="M_LNST__91__c__93__" id="M_LNST__91__c__93__" name="lanosterol" compartment="c" hasOnlySubstanceUnits="false" boundaryCondition="false" constant="false"/>
      <species metaid="M_44MACHL__91__c__93__" id="M_44MACHL__91__c__93__" name="4,4-dimethyl-cholesta-8,14,24-trienol" compartment="c" hasOnlySubstanceUnits="false" boundaryCondition="false" constant="false"/>
      <species metaid="M_14MLNST__91__c__93__" id="M_14MLNST__91__c__93__" name="14-demethyl-lanosterol" compartment="c" hasOnlySubstanceUnits="false" boundaryCondition="false" constant="false"/>
      <species metaid="M_ICZYMST__91__c__93__" id="M_ICZYMST__91__c__93__" name="4-Methylzymosterol-carboxylate" compartment="c" hasOnlySubstanceUnits="false" boundaryCondition="false" constant="false"/>
      <species metaid="M_IIZYMST__91__c__93__" id="M_IIZYMST__91__c__93__" name="intermediate zymosterol II" compartment="c" hasOnlySubstanceUnits="false" boundaryCondition="false" constant="false"/>
      <species metaid="M_ZYMST__91__c__93__" id="M_ZYMST__91__c__93__" name="zymosterol" compartment="c" hasOnlySubstanceUnits="false" boundaryCondition="false" constant="false"/>
      <species metaid="M_DMSTL__91__c__93__" id="M_DMSTL__91__c__93__" name="Desmosterol" compartment="c" hasOnlySubstanceUnits="false" boundaryCondition="false" constant="false"/>
      <species metaid="M_FEST__91__c__93__" id="M_FEST__91__c__93__" name="fecosterol" compartment="c" hasOnlySubstanceUnits="false" boundaryCondition="false" constant="false"/>
      <species metaid="M_EPST__91__c__93__" id="M_EPST__91__c__93__" name="episterol" compartment="c" hasOnlySubstanceUnits="false" boundaryCondition="false" constant="false"/>
      <species metaid="M_ERGOTRI__91__c__93__" id="M_ERGOTRI__91__c__93__" name="5,7,24(28)-Ergostatrienol" compartment="c" hasOnlySubstanceUnits="false" boundaryCondition="false" constant="false"/>
      <species metaid="M_ERGOTET__91__c__93__" id="M_ERGOTET__91__c__93__" name="5,7,22,24(28)-Ergostatetraenol" compartment="c" hasOnlySubstanceUnits="false" boundaryCondition="false" constant="false"/>
      <species metaid="M_ERGOST__91__c__93__" id="M_ERGOST__91__c__93__" name="ergosterol" compartment="c" hasOnlySubstanceUnits="false" boundaryCondition="false" constant="false"/>
      <species metaid="M_C160COA__91__c__93__" id="M_C160COA__91__c__93__" name="palmitoyl-CoA" compartment="c" hasOnlySubstanceUnits="false" boundaryCondition="false" constant="false"/>
      <species metaid="M_C181COA__91__c__93__" id="M_C181COA__91__c__93__" name="oleoyl-CoA" compartment="c" hasOnlySubstanceUnits="false" boundaryCondition="false" constant="false"/>
      <species metaid="M_C182COA__91__c__93__" id="M_C182COA__91__c__93__" name="linolenoyl-CoA" compartment="c" hasOnlySubstanceUnits="false" boundaryCondition="false" constant="false"/>
      <species metaid="M_C183COA__91__c__93__" id="M_C183COA__91__c__93__" name="octadecatrienoyl-CoA" compartment="c" hasOnlySubstanceUnits="false" boundaryCondition="false" constant="false"/>
      <species metaid="M_C180COA__91__c__93__" id="M_C180COA__91__c__93__" name="stearoyl-CoA" compartment="c" hasOnlySubstanceUnits="false" boundaryCondition="false" constant="false"/>
      <species metaid="M_ERGOSE__91__c__93__" id="M_ERGOSE__91__c__93__" name="sterol ester" compartment="c" hasOnlySubstanceUnits="false" boundaryCondition="false" constant="false"/>
      <species metaid="M_C160__91__c__93__" id="M_C160__91__c__93__" name="palmitate" compartment="c" hasOnlySubstanceUnits="false" boundaryCondition="false" constant="false"/>
      <species metaid="M_C181__91__c__93__" id="M_C181__91__c__93__" name="oleic acid" compartment="c" hasOnlySubstanceUnits="false" boundaryCondition="false" constant="false"/>
      <species metaid="M_C182__91__c__93__" id="M_C182__91__c__93__" name="linoleate" compartment="c" hasOnlySubstanceUnits="false" boundaryCondition="false" constant="false"/>
      <species metaid="M_C183__91__c__93__" id="M_C183__91__c__93__" name="octadecatrienoic acid" compartment="c" hasOnlySubstanceUnits="false" boundaryCondition="false" constant="false"/>
      <species metaid="M_C180__91__c__93__" id="M_C180__91__c__93__" name="stearate" compartment="c" hasOnlySubstanceUnits="false" boundaryCondition="false" constant="false"/>
      <species metaid="M_CCANOL__91__c__93__" id="M_CCANOL__91__c__93__" name="cycloartenol" compartment="c" hasOnlySubstanceUnits="false" boundaryCondition="false" constant="false"/>
      <species metaid="M_MCCANOL__91__c__93__" id="M_MCCANOL__91__c__93__" name="24-Methylene-cycloartenol" compartment="c" hasOnlySubstanceUnits="false" boundaryCondition="false" constant="false"/>
      <species metaid="M_MCCANOL__91__b__93__" id="M_MCCANOL__91__b__93__" name="24-Methylene-cycloartenol" compartment="b" hasOnlySubstanceUnits="false" boundaryCondition="false" constant="false"/>
      <species metaid="M_CCECNOL__91__b__93__" id="M_CCECNOL__91__b__93__" name="cycloeucalenol" compartment="b" hasOnlySubstanceUnits="false" boundaryCondition="false" constant="false"/>
      <species metaid="M_CCECNOL__91__c__93__" id="M_CCECNOL__91__c__93__" name="cycloeucalenol" compartment="c" hasOnlySubstanceUnits="false" boundaryCondition="false" constant="false"/>
      <species metaid="M_OBSFUL__91__c__93__" id="M_OBSFUL__91__c__93__" name="obtusifoliol" compartment="c" hasOnlySubstanceUnits="false" boundaryCondition="false" constant="false"/>
      <species metaid="M_45ERSOL__91__c__93__" id="M_45ERSOL__91__c__93__" name="4alpha-methyl-5alpha-ergosta-8,14,24(28)-trien-3beta-ol" compartment="c" hasOnlySubstanceUnits="false" boundaryCondition="false" constant="false"/>
      <species metaid="M_45ERSOL__91__b__93__" id="M_45ERSOL__91__b__93__" name="4alpha-methyl-5alpha-ergosta-8,14,24(28)-trien-3beta-ol" compartment="b" hasOnlySubstanceUnits="false" boundaryCondition="false" constant="false"/>
      <species metaid="M_MFEST__91__b__93__" id="M_MFEST__91__b__93__" name="Methylfecosterol" compartment="b" hasOnlySubstanceUnits="false" boundaryCondition="false" constant="false"/>
      <species metaid="M_MLEPNOL__91__b__93__" id="M_MLEPNOL__91__b__93__" name="24-Methylene-lophenol" compartment="b" hasOnlySubstanceUnits="false" boundaryCondition="false" constant="false"/>
      <species metaid="M_MLEPL__91__b__93__" id="M_MLEPL__91__b__93__" name="4,4-dimethyl-5alpha-cholest-7-en-3beta-ol" compartment="b" hasOnlySubstanceUnits="false" boundaryCondition="false" constant="false"/>
      <species metaid="M_EPST__91__b__93__" id="M_EPST__91__b__93__" name="episterol" compartment="b" hasOnlySubstanceUnits="false" boundaryCondition="false" constant="false"/>
      <species metaid="M_MAGLY__91__c__93__" id="M_MAGLY__91__c__93__" name="1-monoglycerides" compartment="c" hasOnlySubstanceUnits="false" boundaryCondition="false" constant="false"/>
      <species metaid="M_C161__91__c__93__" id="M_C161__91__c__93__" name="hexadecenoate" compartment="c" hasOnlySubstanceUnits="false" boundaryCondition="false" constant="false"/>
      <species metaid="M_TAGLY__91__e__93__" id="M_TAGLY__91__e__93__" name="triglycerides" compartment="e" hasOnlySubstanceUnits="false" boundaryCondition="false" constant="false"/>
      <species metaid="M_DAGLY__91__e__93__" id="M_DAGLY__91__e__93__" name="diglycerides" compartment="e" hasOnlySubstanceUnits="false" boundaryCondition="false" constant="false"/>
      <species metaid="M_C160__91__e__93__" id="M_C160__91__e__93__" name="palmitate" compartment="e" hasOnlySubstanceUnits="false" boundaryCondition="false" constant="false"/>
      <species metaid="M_C181__91__e__93__" id="M_C181__91__e__93__" name="oleic acid" compartment="e" hasOnlySubstanceUnits="false" boundaryCondition="false" constant="false"/>
      <species metaid="M_C182__91__e__93__" id="M_C182__91__e__93__" name="linoleate" compartment="e" hasOnlySubstanceUnits="false" boundaryCondition="false" constant="false"/>
      <species metaid="M_C183__91__e__93__" id="M_C183__91__e__93__" name="octadecatrienoic acid" compartment="e" hasOnlySubstanceUnits="false" boundaryCondition="false" constant="false"/>
      <species metaid="M_C180__91__e__93__" id="M_C180__91__e__93__" name="stearate" compartment="e" hasOnlySubstanceUnits="false" boundaryCondition="false" constant="false"/>
      <species metaid="M_TAGLY__91__c__93__" id="M_TAGLY__91__c__93__" name="triglycerides" compartment="c" hasOnlySubstanceUnits="false" boundaryCondition="false" constant="false"/>
      <species metaid="M_DAGLY__91__c__93__" id="M_DAGLY__91__c__93__" name="diglycerides" compartment="c" hasOnlySubstanceUnits="false" boundaryCondition="false" constant="false"/>
      <species metaid="M_C160ACP__91__c__93__" id="M_C160ACP__91__c__93__" name="palmitoyl-[acp]" compartment="c" hasOnlySubstanceUnits="false" boundaryCondition="false" constant="false"/>
      <species metaid="M_C161ACP__91__c__93__" id="M_C161ACP__91__c__93__" name="hexadecenoate" compartment="c" hasOnlySubstanceUnits="false" boundaryCondition="false" constant="false"/>
      <species metaid="M_C180ACP__91__c__93__" id="M_C180ACP__91__c__93__" name="stearoyl-[acp]" compartment="c" hasOnlySubstanceUnits="false" boundaryCondition="false" constant="false"/>
      <species metaid="M_C181ACP__91__c__93__" id="M_C181ACP__91__c__93__" name="oleic acid" compartment="c" hasOnlySubstanceUnits="false" boundaryCondition="false" constant="false"/>
      <species metaid="M_C182ACP__91__c__93__" id="M_C182ACP__91__c__93__" name="linoleate" compartment="c" hasOnlySubstanceUnits="false" boundaryCondition="false" constant="false"/>
      <species metaid="M_C183ACP__91__c__93__" id="M_C183ACP__91__c__93__" name="octadecatrienoic acid" compartment="c" hasOnlySubstanceUnits="false" boundaryCondition="false" constant="false"/>
      <species metaid="M_DAGLY__91__b__93__" id="M_DAGLY__91__b__93__" name="dADP" compartment="b" hasOnlySubstanceUnits="false" boundaryCondition="false" constant="false"/>
      <species metaid="M_MAGLY__91__b__93__" id="M_MAGLY__91__b__93__" name="4-maleylacetoacetate" compartment="b" hasOnlySubstanceUnits="false" boundaryCondition="false" constant="false"/>
      <species metaid="M_C160__91__b__93__" id="M_C160__91__b__93__" name="palmitate" compartment="b" hasOnlySubstanceUnits="false" boundaryCondition="false" constant="false"/>
      <species metaid="M_C181__91__b__93__" id="M_C181__91__b__93__" name="oleic acid" compartment="b" hasOnlySubstanceUnits="false" boundaryCondition="false" constant="false"/>
      <species metaid="M_C182__91__b__93__" id="M_C182__91__b__93__" name="linoleate" compartment="b" hasOnlySubstanceUnits="false" boundaryCondition="false" constant="false"/>
      <species metaid="M_C183__91__b__93__" id="M_C183__91__b__93__" name="octadecatrienoic acid" compartment="b" hasOnlySubstanceUnits="false" boundaryCondition="false" constant="false"/>
      <species metaid="M_C180__91__b__93__" id="M_C180__91__b__93__" name="3-oxopalmitoyl-CoA" compartment="b" hasOnlySubstanceUnits="false" boundaryCondition="false" constant="false"/>
      <species metaid="M_GL3P__91__c__93__" id="M_GL3P__91__c__93__" name="sn-glycerol 3-phosphate" compartment="c" hasOnlySubstanceUnits="false" boundaryCondition="false" constant="false"/>
      <species metaid="M_DAGLYP__91__c__93__" id="M_DAGLYP__91__c__93__" name="1,2-diacylglycerol 3-phosphate" compartment="c" hasOnlySubstanceUnits="false" boundaryCondition="false" constant="false"/>
      <species metaid="M_C160COA__91__b__93__" id="M_C160COA__91__b__93__" name="palmitoyl-CoA" compartment="b" hasOnlySubstanceUnits="false" boundaryCondition="false" constant="false"/>
      <species metaid="M_C181COA__91__b__93__" id="M_C181COA__91__b__93__" name="oleoyl-CoA" compartment="b" hasOnlySubstanceUnits="false" boundaryCondition="false" constant="false"/>
      <species metaid="M_C182COA__91__b__93__" id="M_C182COA__91__b__93__" name="linolenoyl-CoA" compartment="b" hasOnlySubstanceUnits="false" boundaryCondition="false" constant="false"/>
      <species metaid="M_C183COA__91__b__93__" id="M_C183COA__91__b__93__" name="octadecatrienoyl-CoA" compartment="b" hasOnlySubstanceUnits="false" boundaryCondition="false" constant="false"/>
      <species metaid="M_C180COA__91__b__93__" id="M_C180COA__91__b__93__" name="stearoyl-CoA" compartment="b" hasOnlySubstanceUnits="false" boundaryCondition="false" constant="false"/>
      <species metaid="M_TAGLY__91__b__93__" id="M_TAGLY__91__b__93__" name="glycerone phosphate" compartment="b" hasOnlySubstanceUnits="false" boundaryCondition="false" constant="false"/>
      <species metaid="M_PC__91__c__93__" id="M_PC__91__c__93__" name="phosphatidylcholines" compartment="c" hasOnlySubstanceUnits="false" boundaryCondition="false" constant="false"/>
      <species metaid="M_LPC__91__c__93__" id="M_LPC__91__c__93__" name="lysophosphatidylcholine" compartment="c" hasOnlySubstanceUnits="false" boundaryCondition="false" constant="false"/>
      <species metaid="M_GLYN__91__c__93__" id="M_GLYN__91__c__93__" name="glycerone" compartment="c" hasOnlySubstanceUnits="false" boundaryCondition="false" constant="false"/>
      <species metaid="M_GL__91__b__93__" id="M_GL__91__b__93__" name="glycerol" compartment="b" hasOnlySubstanceUnits="false" boundaryCondition="false" constant="false"/>
      <species metaid="M_GL3P__91__b__93__" id="M_GL3P__91__b__93__" name="sn-glycerol 3-phosphate" compartment="b" hasOnlySubstanceUnits="false" boundaryCondition="false" constant="false"/>
      <species metaid="M_SER__91__b__93__" id="M_SER__91__b__93__" name="L-serine" compartment="b" hasOnlySubstanceUnits="false" boundaryCondition="false" constant="false"/>
      <species metaid="M_DHSPH__91__b__93__" id="M_DHSPH__91__b__93__" name="3-dehydrosphinganine" compartment="b" hasOnlySubstanceUnits="false" boundaryCondition="false" constant="false"/>
      <species metaid="M_C160COA__91__m__93__" id="M_C160COA__91__m__93__" name="palmitoyl-CoA" compartment="m" hasOnlySubstanceUnits="false" boundaryCondition="false" constant="false"/>
      <species metaid="M_DHSPH__91__m__93__" id="M_DHSPH__91__m__93__" name="3-dehydrosphinganine" compartment="m" hasOnlySubstanceUnits="false" boundaryCondition="false" constant="false"/>
      <species metaid="M_DHSPH__91__c__93__" id="M_DHSPH__91__c__93__" name="3-dehydrosphinganine" compartment="c" hasOnlySubstanceUnits="false" boundaryCondition="false" constant="false"/>
      <species metaid="M_SPH__91__c__93__" id="M_SPH__91__c__93__" name="sphinganine" compartment="c" hasOnlySubstanceUnits="false" boundaryCondition="false" constant="false"/>
      <species metaid="M_PSPH__91__b__93__" id="M_PSPH__91__b__93__" name="phytosphingosine" compartment="b" hasOnlySubstanceUnits="false" boundaryCondition="false" constant="false"/>
      <species metaid="M_ACOA__91__b__93__" id="M_ACOA__91__b__93__" name="acyl CoAs" compartment="b" hasOnlySubstanceUnits="false" boundaryCondition="false" constant="false"/>
      <species metaid="M_CER3__91__b__93__" id="M_CER3__91__b__93__" name="dihydroceramides" compartment="b" hasOnlySubstanceUnits="false" boundaryCondition="false" constant="false"/>
      <species metaid="M_SPH__91__b__93__" id="M_SPH__91__b__93__" name="sphinganine" compartment="b" hasOnlySubstanceUnits="false" boundaryCondition="false" constant="false"/>
      <species metaid="M_CER2__91__b__93__" id="M_CER2__91__b__93__" name="dihydroceramides" compartment="b" hasOnlySubstanceUnits="false" boundaryCondition="false" constant="false"/>
      <species metaid="M_SPGS__91__b__93__" id="M_SPGS__91__b__93__" name="D-sorbitol" compartment="b" hasOnlySubstanceUnits="false" boundaryCondition="false" constant="false"/>
      <species metaid="M_CER1__91__b__93__" id="M_CER1__91__b__93__" name="ceramides" compartment="b" hasOnlySubstanceUnits="false" boundaryCondition="false" constant="false"/>
      <species metaid="M_FERROB5__91__b__93__" id="M_FERROB5__91__b__93__" name="ferricytochrome b5" compartment="b" hasOnlySubstanceUnits="false" boundaryCondition="false" constant="false"/>
      <species metaid="M_FERRIB5__91__b__93__" id="M_FERRIB5__91__b__93__" name="ferrocytochrome c" compartment="b" hasOnlySubstanceUnits="false" boundaryCondition="false" constant="false"/>
      <species metaid="M_FERRIB5__91__b__91__c__93__" id="M_FERRIB5__91__b__91__c__93__" name="ferrocytochrome c" compartment="c" hasOnlySubstanceUnits="false" boundaryCondition="false" constant="false"/>
      <species metaid="M_ACOOH__91__b__93__" id="M_ACOOH__91__b__93__" name="carboxylate" compartment="b" hasOnlySubstanceUnits="false" boundaryCondition="false" constant="false"/>
      <species metaid="M_SPMYLIN__91__e__93__" id="M_SPMYLIN__91__e__93__" name="ceramide phosphocholines" compartment="e" hasOnlySubstanceUnits="false" boundaryCondition="false" constant="false"/>
      <species metaid="M_CER1__91__e__93__" id="M_CER1__91__e__93__" name="ceramides" compartment="e" hasOnlySubstanceUnits="false" boundaryCondition="false" constant="false"/>
      <species metaid="M_PCHO__91__e__93__" id="M_PCHO__91__e__93__" name="choline phosphate" compartment="e" hasOnlySubstanceUnits="false" boundaryCondition="false" constant="false"/>
      <species metaid="M_SPMYLIN__91__c__93__" id="M_SPMYLIN__91__c__93__" name="ceramide phosphocholines" compartment="c" hasOnlySubstanceUnits="false" boundaryCondition="false" constant="false"/>
      <species metaid="M_CER1__91__c__93__" id="M_CER1__91__c__93__" name="ceramides" compartment="c" hasOnlySubstanceUnits="false" boundaryCondition="false" constant="false"/>
      <species metaid="M_PCHO__91__c__93__" id="M_PCHO__91__c__93__" name="choline phosphate" compartment="c" hasOnlySubstanceUnits="false" boundaryCondition="false" constant="false"/>
      <species metaid="M_GLYLCR__91__b__93__" id="M_GLYLCR__91__b__93__" name="Glucosyl-ceramide" compartment="b" hasOnlySubstanceUnits="false" boundaryCondition="false" constant="false"/>
      <species metaid="M_C18PSPG__91__b__93__" id="M_C18PSPG__91__b__93__" name="Delta8-phytosphingenine" compartment="b" hasOnlySubstanceUnits="false" boundaryCondition="false" constant="false"/>
      <species metaid="M_DHSP__91__c__93__" id="M_DHSP__91__c__93__" name="sphinganine 1-phosphate" compartment="c" hasOnlySubstanceUnits="false" boundaryCondition="false" constant="false"/>
      <species metaid="M_SPH__91__m__93__" id="M_SPH__91__m__93__" name="sphinganine" compartment="m" hasOnlySubstanceUnits="false" boundaryCondition="false" constant="false"/>
      <species metaid="M_DHSP__91__m__93__" id="M_DHSP__91__m__93__" name="sphinganine 1-phosphate" compartment="m" hasOnlySubstanceUnits="false" boundaryCondition="false" constant="false"/>
      <species metaid="M_PSPH__91__c__93__" id="M_PSPH__91__c__93__" name="phytosphingosine" compartment="c" hasOnlySubstanceUnits="false" boundaryCondition="false" constant="false"/>
      <species metaid="M_PHSP__91__c__93__" id="M_PHSP__91__c__93__" name="phytosphingosine 1-phosphate" compartment="c" hasOnlySubstanceUnits="false" boundaryCondition="false" constant="false"/>
      <species metaid="M_PSPH__91__m__93__" id="M_PSPH__91__m__93__" name="phytosphingosine" compartment="m" hasOnlySubstanceUnits="false" boundaryCondition="false" constant="false"/>
      <species metaid="M_PHSP__91__m__93__" id="M_PHSP__91__m__93__" name="phytosphingosine 1-phosphate" compartment="m" hasOnlySubstanceUnits="false" boundaryCondition="false" constant="false"/>
      <species metaid="M_SPSE__91__c__93__" id="M_SPSE__91__c__93__" name="Sphingosine" compartment="c" hasOnlySubstanceUnits="false" boundaryCondition="false" constant="false"/>
      <species metaid="M_SHSP__91__c__93__" id="M_SHSP__91__c__93__" name="sphingosine 1-phosphate" compartment="c" hasOnlySubstanceUnits="false" boundaryCondition="false" constant="false"/>
      <species metaid="M_SPSE__91__m__93__" id="M_SPSE__91__m__93__" name="Sphingosine" compartment="m" hasOnlySubstanceUnits="false" boundaryCondition="false" constant="false"/>
      <species metaid="M_SHSP__91__m__93__" id="M_SHSP__91__m__93__" name="sphingosine 1-phosphate" compartment="m" hasOnlySubstanceUnits="false" boundaryCondition="false" constant="false"/>
      <species metaid="M_PETHM__91__m__93__" id="M_PETHM__91__m__93__" name="ethanolamine phosphate" compartment="m" hasOnlySubstanceUnits="false" boundaryCondition="false" constant="false"/>
      <species metaid="M_C16A__91__m__93__" id="M_C16A__91__m__93__" name="hexadecanal" compartment="m" hasOnlySubstanceUnits="false" boundaryCondition="false" constant="false"/>
      <species metaid="M_PHSP__91__b__93__" id="M_PHSP__91__b__93__" name="phytosphingosine 1-phosphate" compartment="b" hasOnlySubstanceUnits="false" boundaryCondition="false" constant="false"/>
      <species metaid="M_DHSP__91__b__93__" id="M_DHSP__91__b__93__" name="sphinganine 1-phosphate" compartment="b" hasOnlySubstanceUnits="false" boundaryCondition="false" constant="false"/>
      <species metaid="M_SHSP__91__b__93__" id="M_SHSP__91__b__93__" name="sphingosine 1-phosphate" compartment="b" hasOnlySubstanceUnits="false" boundaryCondition="false" constant="false"/>
      <species metaid="M_SPSE__91__b__93__" id="M_SPSE__91__b__93__" name="Sphingosine" compartment="b" hasOnlySubstanceUnits="false" boundaryCondition="false" constant="false"/>
      <species metaid="M_CER3__91__e__93__" id="M_CER3__91__e__93__" name="phytoceramides" compartment="e" hasOnlySubstanceUnits="false" boundaryCondition="false" constant="false"/>
      <species metaid="M_ACOOH__91__e__93__" id="M_ACOOH__91__e__93__" name="carboxylate" compartment="e" hasOnlySubstanceUnits="false" boundaryCondition="false" constant="false"/>
      <species metaid="M_PSPH__91__e__93__" id="M_PSPH__91__e__93__" name="phytosphingosine" compartment="e" hasOnlySubstanceUnits="false" boundaryCondition="false" constant="false"/>
      <species metaid="M_CER2__91__e__93__" id="M_CER2__91__e__93__" name="dihydroceramides" compartment="e" hasOnlySubstanceUnits="false" boundaryCondition="false" constant="false"/>
      <species metaid="M_SPH__91__e__93__" id="M_SPH__91__e__93__" name="sphinganine" compartment="e" hasOnlySubstanceUnits="false" boundaryCondition="false" constant="false"/>
      <species metaid="M_SPSE__91__e__93__" id="M_SPSE__91__e__93__" name="Sphingosine" compartment="e" hasOnlySubstanceUnits="false" boundaryCondition="false" constant="false"/>
      <species metaid="M_GASCER__91__e__93__" id="M_GASCER__91__e__93__" name="N(1)-(5-phospho-D-ribosyl)glycinamide" compartment="e" hasOnlySubstanceUnits="false" boundaryCondition="false" constant="false"/>
      <species metaid="M_GLAC__91__e__93__" id="M_GLAC__91__e__93__" name="D-galactose" compartment="e" hasOnlySubstanceUnits="false" boundaryCondition="false" constant="false"/>
      <species metaid="M_SUFT__91__e__93__" id="M_SUFT__91__e__93__" name="succinate semialdehyde" compartment="e" hasOnlySubstanceUnits="false" boundaryCondition="false" constant="false"/>
      <species metaid="M_DAGLYP__91__b__93__" id="M_DAGLYP__91__b__93__" name="1,2-diacylglycerol 3-phosphate" compartment="b" hasOnlySubstanceUnits="false" boundaryCondition="false" constant="false"/>
      <species metaid="M_CTP__91__b__93__" id="M_CTP__91__b__93__" name="CTP" compartment="b" hasOnlySubstanceUnits="false" boundaryCondition="false" constant="false"/>
      <species metaid="M_CLCDPDG__91__b__93__" id="M_CLCDPDG__91__b__93__" name="Cdp-diacylglycerol used for cardiolipin" compartment="b" hasOnlySubstanceUnits="false" boundaryCondition="false" constant="false"/>
      <species metaid="M_CLCDPDG__91__e__93__" id="M_CLCDPDG__91__e__93__" name="Cdp-diacylglycerol used for cardiolipin" compartment="e" hasOnlySubstanceUnits="false" boundaryCondition="false" constant="false"/>
      <species metaid="M_GL3P__91__e__93__" id="M_GL3P__91__e__93__" name="sn-glycerol 3-phosphate" compartment="e" hasOnlySubstanceUnits="false" boundaryCondition="false" constant="false"/>
      <species metaid="M_CMP__91__e__93__" id="M_CMP__91__e__93__" name="CMP" compartment="e" hasOnlySubstanceUnits="false" boundaryCondition="false" constant="false"/>
      <species metaid="M_CLPIGP__91__e__93__" id="M_CLPIGP__91__e__93__" name="3(3-sn-phosphatidyl)-sn-glycerol 1-phosphate used for cardiolipin biosynthesis" compartment="e" hasOnlySubstanceUnits="false" boundaryCondition="false" constant="false"/>
      <species metaid="M_GL3P__91__m__93__" id="M_GL3P__91__m__93__" name="sn-glycerol 3-phosphate" compartment="m" hasOnlySubstanceUnits="false" boundaryCondition="false" constant="false"/>
      <species metaid="M_CLCDPDG__91__m__93__" id="M_CLCDPDG__91__m__93__" name="Cdp-diacylglycerol used for cardiolipin" compartment="m" hasOnlySubstanceUnits="false" boundaryCondition="false" constant="false"/>
      <species metaid="M_CLPIGP__91__m__93__" id="M_CLPIGP__91__m__93__" name="3(3-sn-phosphatidyl)-sn-glycerol 1-phosphate used for cardiolipin biosynthesis" compartment="m" hasOnlySubstanceUnits="false" boundaryCondition="false" constant="false"/>
      <species metaid="M_CLPIGP__91__c__93__" id="M_CLPIGP__91__c__93__" name="3(3-sn-phosphatidyl)-sn-glycerol 1-phosphate used for cardiolipin biosynthesis" compartment="c" hasOnlySubstanceUnits="false" boundaryCondition="false" constant="false"/>
      <species metaid="M_PG__91__c__93__" id="M_PG__91__c__93__" name="phosphatidylglycerol" compartment="c" hasOnlySubstanceUnits="false" boundaryCondition="false" constant="false"/>
      <species metaid="M_PG__91__b__93__" id="M_PG__91__b__93__" name="phosphatidylglycerol" compartment="b" hasOnlySubstanceUnits="false" boundaryCondition="false" constant="false"/>
      <species metaid="M_CL__91__b__93__" id="M_CL__91__b__93__" name="cardiolipin" compartment="b" hasOnlySubstanceUnits="false" boundaryCondition="false" constant="false"/>
      <species metaid="M_AT3P2__91__c__93__" id="M_AT3P2__91__c__93__" name="acylglycerone phosphates" compartment="c" hasOnlySubstanceUnits="false" boundaryCondition="false" constant="false"/>
      <species metaid="M_LPA__91__c__93__" id="M_LPA__91__c__93__" name="lysophosphatidate" compartment="c" hasOnlySubstanceUnits="false" boundaryCondition="false" constant="false"/>
      <species metaid="M_PA__91__c__93__" id="M_PA__91__c__93__" name="phosphatidate" compartment="c" hasOnlySubstanceUnits="false" boundaryCondition="false" constant="false"/>
      <species metaid="M_DAGLY__91__m__93__" id="M_DAGLY__91__m__93__" name="diglycerides" compartment="m" hasOnlySubstanceUnits="false" boundaryCondition="false" constant="false"/>
      <species metaid="M_PA__91__m__93__" id="M_PA__91__m__93__" name="phosphatidate" compartment="m" hasOnlySubstanceUnits="false" boundaryCondition="false" constant="false"/>
      <species metaid="M_CDPETN__91__c__93__" id="M_CDPETN__91__c__93__" name="CDP-ethanolamine" compartment="c" hasOnlySubstanceUnits="false" boundaryCondition="false" constant="false"/>
      <species metaid="M_PE__91__c__93__" id="M_PE__91__c__93__" name="phosphatidylethanolamines" compartment="c" hasOnlySubstanceUnits="false" boundaryCondition="false" constant="false"/>
      <species metaid="M_CDPCHO__91__c__93__" id="M_CDPCHO__91__c__93__" name="CDP-choline" compartment="c" hasOnlySubstanceUnits="false" boundaryCondition="false" constant="false"/>
      <species metaid="M_PE__91__b__93__" id="M_PE__91__b__93__" name="phosphatidylethanolamines" compartment="b" hasOnlySubstanceUnits="false" boundaryCondition="false" constant="false"/>
      <species metaid="M_SAH__91__b__93__" id="M_SAH__91__b__93__" name="S-adenosyl-L-homocysteine" compartment="b" hasOnlySubstanceUnits="false" boundaryCondition="false" constant="false"/>
      <species metaid="M_PMME__91__b__93__" id="M_PMME__91__b__93__" name="phosphatidyl-N-methylethanolamines" compartment="b" hasOnlySubstanceUnits="false" boundaryCondition="false" constant="false"/>
      <species metaid="M_POFA__91__b__93__" id="M_POFA__91__b__93__" name="phospholipid olefinic fatty acid " compartment="b" hasOnlySubstanceUnits="false" boundaryCondition="false" constant="false"/>
      <species metaid="M_PMFA__91__b__93__" id="M_PMFA__91__b__93__" name="phospholipid methylene fatty acid" compartment="b" hasOnlySubstanceUnits="false" boundaryCondition="false" constant="false"/>
      <species metaid="M_GLYCEROCHO__91__c__93__" id="M_GLYCEROCHO__91__c__93__" name="Glycerophosphocholine" compartment="c" hasOnlySubstanceUnits="false" boundaryCondition="false" constant="false"/>
      <species metaid="M_LPE__91__c__93__" id="M_LPE__91__c__93__" name="Lysophosphatidylethanolamine" compartment="c" hasOnlySubstanceUnits="false" boundaryCondition="false" constant="false"/>
      <species metaid="M_ACOOH__91__c__93__" id="M_ACOOH__91__c__93__" name="carboxylate" compartment="c" hasOnlySubstanceUnits="false" boundaryCondition="false" constant="false"/>
      <species metaid="M_LPC__91__b__93__" id="M_LPC__91__b__93__" name="lysophosphatidylcholine" compartment="b" hasOnlySubstanceUnits="false" boundaryCondition="false" constant="false"/>
      <species metaid="M_GLYCEROCHO__91__b__93__" id="M_GLYCEROCHO__91__b__93__" name="Glycerophosphocholine" compartment="b" hasOnlySubstanceUnits="false" boundaryCondition="false" constant="false"/>
      <species metaid="M_GLYCEROETM__91__c__93__" id="M_GLYCEROETM__91__c__93__" name="Glycerophosphoethanolamine" compartment="c" hasOnlySubstanceUnits="false" boundaryCondition="false" constant="false"/>
      <species metaid="M_LPE__91__b__93__" id="M_LPE__91__b__93__" name="Lysophosphatidylethanolamine" compartment="b" hasOnlySubstanceUnits="false" boundaryCondition="false" constant="false"/>
      <species metaid="M_GLYCEROETM__91__b__93__" id="M_GLYCEROETM__91__b__93__" name="Glycerophosphoethanolamine" compartment="b" hasOnlySubstanceUnits="false" boundaryCondition="false" constant="false"/>
      <species metaid="M_PC__91__m__93__" id="M_PC__91__m__93__" name="phosphatidylcholines" compartment="m" hasOnlySubstanceUnits="false" boundaryCondition="false" constant="false"/>
      <species metaid="M_CHO__91__m__93__" id="M_CHO__91__m__93__" name="choline" compartment="m" hasOnlySubstanceUnits="false" boundaryCondition="false" constant="false"/>
      <species metaid="M_PC__91__b__93__" id="M_PC__91__b__93__" name="phosphatidylcholines" compartment="b" hasOnlySubstanceUnits="false" boundaryCondition="false" constant="false"/>
      <species metaid="M_CHO__91__b__93__" id="M_CHO__91__b__93__" name="chitosan" compartment="b" hasOnlySubstanceUnits="false" boundaryCondition="false" constant="false"/>
      <species metaid="M_PA__91__b__93__" id="M_PA__91__b__93__" name="phosphatidate" compartment="b" hasOnlySubstanceUnits="false" boundaryCondition="false" constant="false"/>
      <species metaid="M_PETHM__91__c__93__" id="M_PETHM__91__c__93__" name="ethanolamine phosphate" compartment="c" hasOnlySubstanceUnits="false" boundaryCondition="false" constant="false"/>
      <species metaid="M_PS__91__b__93__" id="M_PS__91__b__93__" name="phosphatidylserine" compartment="b" hasOnlySubstanceUnits="false" boundaryCondition="false" constant="false"/>
      <species metaid="M_ETHAM__91__b__93__" id="M_ETHAM__91__b__93__" name="ethanolamine" compartment="b" hasOnlySubstanceUnits="false" boundaryCondition="false" constant="false"/>
      <species metaid="M_ETHAM__91__c__93__" id="M_ETHAM__91__c__93__" name="ethanolamine" compartment="c" hasOnlySubstanceUnits="false" boundaryCondition="false" constant="false"/>
      <species metaid="M_PS__91__c__93__" id="M_PS__91__c__93__" name="phosphatidylserine" compartment="c" hasOnlySubstanceUnits="false" boundaryCondition="false" constant="false"/>
      <species metaid="M_PDME__91__b__93__" id="M_PDME__91__b__93__" name="phosphatidyl-N-dimethylethanolamine" compartment="b" hasOnlySubstanceUnits="false" boundaryCondition="false" constant="false"/>
      <species metaid="M_ACGLPE__91__c__93__" id="M_ACGLPE__91__c__93__" name="1-acyl-sn-glycero-3-phosphoserine" compartment="c" hasOnlySubstanceUnits="false" boundaryCondition="false" constant="false"/>
      <species metaid="M_ACCOA__91__b__93__" id="M_ACCOA__91__b__93__" name="acetyl-CoA" compartment="b" hasOnlySubstanceUnits="false" boundaryCondition="false" constant="false"/>
      <species metaid="M_LYSOPAF__91__b__93__" id="M_LYSOPAF__91__b__93__" name="1-alkyl-sn-glycero-3-phosphocholine" compartment="b" hasOnlySubstanceUnits="false" boundaryCondition="false" constant="false"/>
      <species metaid="M_PAF__91__b__93__" id="M_PAF__91__b__93__" name="2-acetyl-1-alkyl-sn-glycero-3-phosphocholine" compartment="b" hasOnlySubstanceUnits="false" boundaryCondition="false" constant="false"/>
      <species metaid="M_BCCP__91__c__93__" id="M_BCCP__91__c__93__" name="holo-[carboxylase]" compartment="c" hasOnlySubstanceUnits="false" boundaryCondition="false" constant="false"/>
      <species metaid="M_CBCCP__91__c__93__" id="M_CBCCP__91__c__93__" name="carboxybiotin-carboxyl-carrier protein" compartment="c" hasOnlySubstanceUnits="false" boundaryCondition="false" constant="false"/>
      <species metaid="M_ACP__91__c__93__" id="M_ACP__91__c__93__" name="acyl-carrier protein" compartment="c" hasOnlySubstanceUnits="false" boundaryCondition="false" constant="false"/>
      <species metaid="M_ACACP__91__c__93__" id="M_ACACP__91__c__93__" name="acetyl-[acp]" compartment="c" hasOnlySubstanceUnits="false" boundaryCondition="false" constant="false"/>
      <species metaid="M_MALCOA__91__m__93__" id="M_MALCOA__91__m__93__" name="malonyl-CoA" compartment="m" hasOnlySubstanceUnits="false" boundaryCondition="false" constant="false"/>
      <species metaid="M_ACP__91__m__93__" id="M_ACP__91__m__93__" name="acyl-carrier protein" compartment="m" hasOnlySubstanceUnits="false" boundaryCondition="false" constant="false"/>
      <species metaid="M_MALACP__91__m__93__" id="M_MALACP__91__m__93__" name="malonyl-[acp]" compartment="m" hasOnlySubstanceUnits="false" boundaryCondition="false" constant="false"/>
      <species metaid="M_MALACP__91__c__93__" id="M_MALACP__91__c__93__" name="malonyl-[acp]" compartment="c" hasOnlySubstanceUnits="false" boundaryCondition="false" constant="false"/>
      <species metaid="M_AACACP__91__c__93__" id="M_AACACP__91__c__93__" name="3-oxoacyl-[acp]" compartment="c" hasOnlySubstanceUnits="false" boundaryCondition="false" constant="false"/>
      <species metaid="M_C4HACP__91__c__93__" id="M_C4HACP__91__c__93__" name="3-hydroxybutyryl-[acp]" compartment="c" hasOnlySubstanceUnits="false" boundaryCondition="false" constant="false"/>
      <species metaid="M_AACACP__91__m__93__" id="M_AACACP__91__m__93__" name="3-oxoacyl-[acp]" compartment="m" hasOnlySubstanceUnits="false" boundaryCondition="false" constant="false"/>
      <species metaid="M_C4HACP__91__m__93__" id="M_C4HACP__91__m__93__" name="3-hydroxybutyryl-[acp]" compartment="m" hasOnlySubstanceUnits="false" boundaryCondition="false" constant="false"/>
      <species metaid="M_C4DACP__91__c__93__" id="M_C4DACP__91__c__93__" name="trans-but-2-enoyl-[acp]" compartment="c" hasOnlySubstanceUnits="false" boundaryCondition="false" constant="false"/>
      <species metaid="M_C40ACP__91__c__93__" id="M_C40ACP__91__c__93__" name="butyryl-[acp]" compartment="c" hasOnlySubstanceUnits="false" boundaryCondition="false" constant="false"/>
      <species metaid="M_C40COA__91__c__93__" id="M_C40COA__91__c__93__" name="butyryl-CoA" compartment="c" hasOnlySubstanceUnits="false" boundaryCondition="false" constant="false"/>
      <species metaid="M_C40COA__91__m__93__" id="M_C40COA__91__m__93__" name="butyryl-CoA" compartment="m" hasOnlySubstanceUnits="false" boundaryCondition="false" constant="false"/>
      <species metaid="M_C6OACP__91__c__93__" id="M_C6OACP__91__c__93__" name="3-oxohexanoyl-[acp]" compartment="c" hasOnlySubstanceUnits="false" boundaryCondition="false" constant="false"/>
      <species metaid="M_C6HACP__91__c__93__" id="M_C6HACP__91__c__93__" name="3-hydroxyhexanoyl-[acp]" compartment="c" hasOnlySubstanceUnits="false" boundaryCondition="false" constant="false"/>
      <species metaid="M_C6OACP__91__m__93__" id="M_C6OACP__91__m__93__" name="3-oxohexanoyl-[acp]" compartment="m" hasOnlySubstanceUnits="false" boundaryCondition="false" constant="false"/>
      <species metaid="M_C6HACP__91__m__93__" id="M_C6HACP__91__m__93__" name="3-hydroxyhexanoyl-[acp]" compartment="m" hasOnlySubstanceUnits="false" boundaryCondition="false" constant="false"/>
      <species metaid="M_C6DACP__91__c__93__" id="M_C6DACP__91__c__93__" name="trans-hex-2-enoyl-[acp]" compartment="c" hasOnlySubstanceUnits="false" boundaryCondition="false" constant="false"/>
      <species metaid="M_C60ACP__91__c__93__" id="M_C60ACP__91__c__93__" name="hexanoyl-[acp]" compartment="c" hasOnlySubstanceUnits="false" boundaryCondition="false" constant="false"/>
      <species metaid="M_C60COA__91__c__93__" id="M_C60COA__91__c__93__" name="hexanoyl-CoA" compartment="c" hasOnlySubstanceUnits="false" boundaryCondition="false" constant="false"/>
      <species metaid="M_C60COA__91__m__93__" id="M_C60COA__91__m__93__" name="hexanoyl-CoA" compartment="m" hasOnlySubstanceUnits="false" boundaryCondition="false" constant="false"/>
      <species metaid="M_C8OACP__91__c__93__" id="M_C8OACP__91__c__93__" name="3-oxooctanoyl-[acp]" compartment="c" hasOnlySubstanceUnits="false" boundaryCondition="false" constant="false"/>
      <species metaid="M_C8HACP__91__c__93__" id="M_C8HACP__91__c__93__" name="3-hydroxyoctanoyl-[acp]" compartment="c" hasOnlySubstanceUnits="false" boundaryCondition="false" constant="false"/>
      <species metaid="M_C8OACP__91__m__93__" id="M_C8OACP__91__m__93__" name="3-oxooctanoyl-[acp]" compartment="m" hasOnlySubstanceUnits="false" boundaryCondition="false" constant="false"/>
      <species metaid="M_C8HACP__91__m__93__" id="M_C8HACP__91__m__93__" name="3-hydroxyoctanoyl-[acp]" compartment="m" hasOnlySubstanceUnits="false" boundaryCondition="false" constant="false"/>
      <species metaid="M_C8DACP__91__c__93__" id="M_C8DACP__91__c__93__" name="trans-oct-2-enoyl-[acp]" compartment="c" hasOnlySubstanceUnits="false" boundaryCondition="false" constant="false"/>
      <species metaid="M_C80ACP__91__c__93__" id="M_C80ACP__91__c__93__" name="octanoyl-[acp]" compartment="c" hasOnlySubstanceUnits="false" boundaryCondition="false" constant="false"/>
      <species metaid="M_C80COA__91__c__93__" id="M_C80COA__91__c__93__" name="octanoyl-CoA" compartment="c" hasOnlySubstanceUnits="false" boundaryCondition="false" constant="false"/>
      <species metaid="M_C80COA__91__m__93__" id="M_C80COA__91__m__93__" name="octanoyl-CoA" compartment="m" hasOnlySubstanceUnits="false" boundaryCondition="false" constant="false"/>
      <species metaid="M_C10OACP__91__c__93__" id="M_C10OACP__91__c__93__" name="3-oxodecanoyl-[acp]" compartment="c" hasOnlySubstanceUnits="false" boundaryCondition="false" constant="false"/>
      <species metaid="M_C10HACP__91__c__93__" id="M_C10HACP__91__c__93__" name="3-hydroxydecanoyl-[acp]" compartment="c" hasOnlySubstanceUnits="false" boundaryCondition="false" constant="false"/>
      <species metaid="M_C10OACP__91__m__93__" id="M_C10OACP__91__m__93__" name="3-oxodecanoyl-[acp]" compartment="m" hasOnlySubstanceUnits="false" boundaryCondition="false" constant="false"/>
      <species metaid="M_C10HACP__91__m__93__" id="M_C10HACP__91__m__93__" name="3-hydroxydecanoyl-[acp]" compartment="m" hasOnlySubstanceUnits="false" boundaryCondition="false" constant="false"/>
      <species metaid="M_C10DACP__91__c__93__" id="M_C10DACP__91__c__93__" name="trans-dec-2-enoyl-[acp]" compartment="c" hasOnlySubstanceUnits="false" boundaryCondition="false" constant="false"/>
      <species metaid="M_C100ACP__91__c__93__" id="M_C100ACP__91__c__93__" name="decanoyl-[acp]" compartment="c" hasOnlySubstanceUnits="false" boundaryCondition="false" constant="false"/>
      <species metaid="M_C100COA__91__c__93__" id="M_C100COA__91__c__93__" name="decanoyl-CoA" compartment="c" hasOnlySubstanceUnits="false" boundaryCondition="false" constant="false"/>
      <species metaid="M_C100COA__91__m__93__" id="M_C100COA__91__m__93__" name="decanoyl-CoA" compartment="m" hasOnlySubstanceUnits="false" boundaryCondition="false" constant="false"/>
      <species metaid="M_C12OACP__91__c__93__" id="M_C12OACP__91__c__93__" name="3-oxolauroyl-[acp]" compartment="c" hasOnlySubstanceUnits="false" boundaryCondition="false" constant="false"/>
      <species metaid="M_C12HACP__91__c__93__" id="M_C12HACP__91__c__93__" name="3-hydroxylauroyl-[acp]" compartment="c" hasOnlySubstanceUnits="false" boundaryCondition="false" constant="false"/>
      <species metaid="M_C12OACP__91__m__93__" id="M_C12OACP__91__m__93__" name="3-oxolauroyl-[acp]" compartment="m" hasOnlySubstanceUnits="false" boundaryCondition="false" constant="false"/>
      <species metaid="M_C12HACP__91__m__93__" id="M_C12HACP__91__m__93__" name="3-hydroxylauroyl-[acp]" compartment="m" hasOnlySubstanceUnits="false" boundaryCondition="false" constant="false"/>
      <species metaid="M_C12DACP__91__c__93__" id="M_C12DACP__91__c__93__" name="trans-dodec-2-enoyl-[acp]" compartment="c" hasOnlySubstanceUnits="false" boundaryCondition="false" constant="false"/>
      <species metaid="M_C120ACP__91__c__93__" id="M_C120ACP__91__c__93__" name="lauroyl-[acp]" compartment="c" hasOnlySubstanceUnits="false" boundaryCondition="false" constant="false"/>
      <species metaid="M_C120COA__91__c__93__" id="M_C120COA__91__c__93__" name="lauroyl-CoA" compartment="c" hasOnlySubstanceUnits="false" boundaryCondition="false" constant="false"/>
      <species metaid="M_C120COA__91__m__93__" id="M_C120COA__91__m__93__" name="lauroyl-CoA" compartment="m" hasOnlySubstanceUnits="false" boundaryCondition="false" constant="false"/>
      <species metaid="M_C14OACP__91__c__93__" id="M_C14OACP__91__c__93__" name="3-oxomyristoyl-[acp]" compartment="c" hasOnlySubstanceUnits="false" boundaryCondition="false" constant="false"/>
      <species metaid="M_C14HACP__91__c__93__" id="M_C14HACP__91__c__93__" name="3-hydroxymyristoyl-[acp]" compartment="c" hasOnlySubstanceUnits="false" boundaryCondition="false" constant="false"/>
      <species metaid="M_C14OACP__91__m__93__" id="M_C14OACP__91__m__93__" name="3-oxomyristoyl-[acp]" compartment="m" hasOnlySubstanceUnits="false" boundaryCondition="false" constant="false"/>
      <species metaid="M_C14HACP__91__m__93__" id="M_C14HACP__91__m__93__" name="3-hydroxymyristoyl-[acp]" compartment="m" hasOnlySubstanceUnits="false" boundaryCondition="false" constant="false"/>
      <species metaid="M_C14DACP__91__c__93__" id="M_C14DACP__91__c__93__" name="trans-tetradec-2-enoyl-[acp]" compartment="c" hasOnlySubstanceUnits="false" boundaryCondition="false" constant="false"/>
      <species metaid="M_C140ACP__91__c__93__" id="M_C140ACP__91__c__93__" name="myristoyl-[acp]" compartment="c" hasOnlySubstanceUnits="false" boundaryCondition="false" constant="false"/>
      <species metaid="M_C140__91__c__93__" id="M_C140__91__c__93__" name="myristate" compartment="c" hasOnlySubstanceUnits="false" boundaryCondition="false" constant="false"/>
      <species metaid="M_C140COA__91__c__93__" id="M_C140COA__91__c__93__" name="myristoyl-CoA" compartment="c" hasOnlySubstanceUnits="false" boundaryCondition="false" constant="false"/>
      <species metaid="M_C140COA__91__m__93__" id="M_C140COA__91__m__93__" name="myristoyl-CoA" compartment="m" hasOnlySubstanceUnits="false" boundaryCondition="false" constant="false"/>
      <species metaid="M_C16OACP__91__c__93__" id="M_C16OACP__91__c__93__" name="3-oxopalmitoyl-[acp]" compartment="c" hasOnlySubstanceUnits="false" boundaryCondition="false" constant="false"/>
      <species metaid="M_C16HACP__91__c__93__" id="M_C16HACP__91__c__93__" name="3-hydroxypalmitoyl-[acp]" compartment="c" hasOnlySubstanceUnits="false" boundaryCondition="false" constant="false"/>
      <species metaid="M_C16OACP__91__m__93__" id="M_C16OACP__91__m__93__" name="3-oxopalmitoyl-[acp]" compartment="m" hasOnlySubstanceUnits="false" boundaryCondition="false" constant="false"/>
      <species metaid="M_C16HACP__91__m__93__" id="M_C16HACP__91__m__93__" name="3-hydroxypalmitoyl-[acp]" compartment="m" hasOnlySubstanceUnits="false" boundaryCondition="false" constant="false"/>
      <species metaid="M_C16DACP__91__c__93__" id="M_C16DACP__91__c__93__" name="trans-hexadec-2-enoyl-[acp]" compartment="c" hasOnlySubstanceUnits="false" boundaryCondition="false" constant="false"/>
      <species metaid="M_C160__91__m__93__" id="M_C160__91__m__93__" name="palmitate" compartment="m" hasOnlySubstanceUnits="false" boundaryCondition="false" constant="false"/>
      <species metaid="M_C40__91__b__93__" id="M_C40__91__b__93__" name="Delta8-phytosphingenine" compartment="b" hasOnlySubstanceUnits="false" boundaryCondition="false" constant="false"/>
      <species metaid="M_COA__91__b__93____43____91__c__93__" id="M_COA__91__b__93____43____91__c__93__" name="coenzyme A" compartment="c" hasOnlySubstanceUnits="false" boundaryCondition="false" constant="false"/>
      <species metaid="M_C40COA__91__b__93__" id="M_C40COA__91__b__93__" name="butyryl-CoA" compartment="b" hasOnlySubstanceUnits="false" boundaryCondition="false" constant="false"/>
      <species metaid="M_C18OACP__91__c__93__" id="M_C18OACP__91__c__93__" name="3-oxostearoyl-[acp]" compartment="c" hasOnlySubstanceUnits="false" boundaryCondition="false" constant="false"/>
      <species metaid="M_C18HACP__91__c__93__" id="M_C18HACP__91__c__93__" name="3-hydroxystearoyl-[acp]" compartment="c" hasOnlySubstanceUnits="false" boundaryCondition="false" constant="false"/>
      <species metaid="M_C18OACP__91__m__93__" id="M_C18OACP__91__m__93__" name="3-oxostearoyl-[acp]" compartment="m" hasOnlySubstanceUnits="false" boundaryCondition="false" constant="false"/>
      <species metaid="M_C18HACP__91__m__93__" id="M_C18HACP__91__m__93__" name="3-hydroxystearoyl-[acp]" compartment="m" hasOnlySubstanceUnits="false" boundaryCondition="false" constant="false"/>
      <species metaid="M_C18DACP__91__c__93__" id="M_C18DACP__91__c__93__" name="trans-octadec-2-enoyl-[acp]" compartment="c" hasOnlySubstanceUnits="false" boundaryCondition="false" constant="false"/>
      <species metaid="M_C180COA__91__m__93__" id="M_C180COA__91__m__93__" name="stearoyl-CoA" compartment="m" hasOnlySubstanceUnits="false" boundaryCondition="false" constant="false"/>
      <species metaid="M_C161COA__91__c__93__" id="M_C161COA__91__c__93__" name="hexadecenoyl-CoA" compartment="c" hasOnlySubstanceUnits="false" boundaryCondition="false" constant="false"/>
      <species metaid="M_C161COA__91__b__93__" id="M_C161COA__91__b__93__" name="hexadecenoyl-CoA" compartment="b" hasOnlySubstanceUnits="false" boundaryCondition="false" constant="false"/>
      <species metaid="M_C161__91__m__93__" id="M_C161__91__m__93__" name="hexadecenoate" compartment="m" hasOnlySubstanceUnits="false" boundaryCondition="false" constant="false"/>
      <species metaid="M_C161COA__91__m__93__" id="M_C161COA__91__m__93__" name="hexadecenoyl-CoA" compartment="m" hasOnlySubstanceUnits="false" boundaryCondition="false" constant="false"/>
      <species metaid="M_C161__91__b__93__" id="M_C161__91__b__93__" name="hexadecenoate" compartment="b" hasOnlySubstanceUnits="false" boundaryCondition="false" constant="false"/>
      <species metaid="M_C181__91__m__93__" id="M_C181__91__m__93__" name="oleic acid" compartment="m" hasOnlySubstanceUnits="false" boundaryCondition="false" constant="false"/>
      <species metaid="M_C181COA__91__m__93__" id="M_C181COA__91__m__93__" name="oleoyl-CoA" compartment="m" hasOnlySubstanceUnits="false" boundaryCondition="false" constant="false"/>
      <species metaid="M_C182__91__m__93__" id="M_C182__91__m__93__" name="linoleate" compartment="m" hasOnlySubstanceUnits="false" boundaryCondition="false" constant="false"/>
      <species metaid="M_C182COA__91__m__93__" id="M_C182COA__91__m__93__" name="linolenoyl-CoA" compartment="m" hasOnlySubstanceUnits="false" boundaryCondition="false" constant="false"/>
      <species metaid="M_C183__91__m__93__" id="M_C183__91__m__93__" name="octadecatrienoic acid" compartment="m" hasOnlySubstanceUnits="false" boundaryCondition="false" constant="false"/>
      <species metaid="M_C183COA__91__m__93__" id="M_C183COA__91__m__93__" name="octadecatrienoyl-CoA" compartment="m" hasOnlySubstanceUnits="false" boundaryCondition="false" constant="false"/>
      <species metaid="M_FFA__91__c__93__" id="M_FFA__91__c__93__" name="free fatty acid" compartment="c" hasOnlySubstanceUnits="false" boundaryCondition="false" constant="false"/>
      <species metaid="M_C6HCOA__91__m__93__" id="M_C6HCOA__91__m__93__" name="3-hydroxyhexanoyl-CoA" compartment="m" hasOnlySubstanceUnits="false" boundaryCondition="false" constant="false"/>
      <species metaid="M_C6HCOA__91__c__93__" id="M_C6HCOA__91__c__93__" name="3-hydroxyhexanoyl-CoA" compartment="c" hasOnlySubstanceUnits="false" boundaryCondition="false" constant="false"/>
      <species metaid="M_C6DCOA__91__c__93__" id="M_C6DCOA__91__c__93__" name="trans-hex-2-enoyl-CoA" compartment="c" hasOnlySubstanceUnits="false" boundaryCondition="false" constant="false"/>
      <species metaid="M_C6DCOA__91__m__93__" id="M_C6DCOA__91__m__93__" name="trans-hex-2-enoyl-CoA" compartment="m" hasOnlySubstanceUnits="false" boundaryCondition="false" constant="false"/>
      <species metaid="M_C60COA__91__m__93____43____91__c__93__" id="M_C60COA__91__m__93____43____91__c__93__" name="hexanoyl-CoA" compartment="c" hasOnlySubstanceUnits="false" boundaryCondition="false" constant="false"/>
      <species metaid="M_C8HCOA__91__m__93__" id="M_C8HCOA__91__m__93__" name="3-hydroxyoctanoyl-CoA" compartment="m" hasOnlySubstanceUnits="false" boundaryCondition="false" constant="false"/>
      <species metaid="M_C8HCOA__91__c__93__" id="M_C8HCOA__91__c__93__" name="3-hydroxyoctanoyl-CoA" compartment="c" hasOnlySubstanceUnits="false" boundaryCondition="false" constant="false"/>
      <species metaid="M_C8DCOA__91__c__93__" id="M_C8DCOA__91__c__93__" name="trans-oct-2-enoyl-CoA" compartment="c" hasOnlySubstanceUnits="false" boundaryCondition="false" constant="false"/>
      <species metaid="M_C8DCOA__91__m__93__" id="M_C8DCOA__91__m__93__" name="trans-oct-2-enoyl-CoA" compartment="m" hasOnlySubstanceUnits="false" boundaryCondition="false" constant="false"/>
      <species metaid="M_C80COA__91__m__93____43____91__c__93__" id="M_C80COA__91__m__93____43____91__c__93__" name="octanoyl-CoA" compartment="c" hasOnlySubstanceUnits="false" boundaryCondition="false" constant="false"/>
      <species metaid="M_C80COA__91__p__93__" id="M_C80COA__91__p__93__" name="octanoyl-CoA" compartment="p" hasOnlySubstanceUnits="false" boundaryCondition="false" constant="false"/>
      <species metaid="M_C100COA__91__p__93__" id="M_C100COA__91__p__93__" name="decanoyl-CoA" compartment="p" hasOnlySubstanceUnits="false" boundaryCondition="false" constant="false"/>
      <species metaid="M_C10HCOA__91__m__93__" id="M_C10HCOA__91__m__93__" name="3-hydroxydecanoyl-CoA" compartment="m" hasOnlySubstanceUnits="false" boundaryCondition="false" constant="false"/>
      <species metaid="M_C10HCOA__91__c__93__" id="M_C10HCOA__91__c__93__" name="3-hydroxydecanoyl-CoA" compartment="c" hasOnlySubstanceUnits="false" boundaryCondition="false" constant="false"/>
      <species metaid="M_C10DCOA__91__c__93__" id="M_C10DCOA__91__c__93__" name="trans-dec-2-enoyl-CoA" compartment="c" hasOnlySubstanceUnits="false" boundaryCondition="false" constant="false"/>
      <species metaid="M_C10DCOA__91__m__93__" id="M_C10DCOA__91__m__93__" name="trans-dec-2-enoyl-CoA" compartment="m" hasOnlySubstanceUnits="false" boundaryCondition="false" constant="false"/>
      <species metaid="M_C100COA__91__m__93____43____91__c__93__" id="M_C100COA__91__m__93____43____91__c__93__" name="decanoyl-CoA" compartment="c" hasOnlySubstanceUnits="false" boundaryCondition="false" constant="false"/>
      <species metaid="M_C120HCOA__91__m__93__" id="M_C120HCOA__91__m__93__" name="3-hydroxylauroyl-CoA" compartment="m" hasOnlySubstanceUnits="false" boundaryCondition="false" constant="false"/>
      <species metaid="M_C120HCOA__91__c__93__" id="M_C120HCOA__91__c__93__" name="3-hydroxylauroyl-CoA" compartment="c" hasOnlySubstanceUnits="false" boundaryCondition="false" constant="false"/>
      <species metaid="M_C120DCOA__91__c__93__" id="M_C120DCOA__91__c__93__" name="trans-dodec-2-enoyl-CoA" compartment="c" hasOnlySubstanceUnits="false" boundaryCondition="false" constant="false"/>
      <species metaid="M_C120DCOA__91__m__93__" id="M_C120DCOA__91__m__93__" name="trans-dodec-2-enoyl-CoA" compartment="m" hasOnlySubstanceUnits="false" boundaryCondition="false" constant="false"/>
      <species metaid="M_C120COA__91__m__93____43____91__c__93__" id="M_C120COA__91__m__93____43____91__c__93__" name="lauroyl-CoA" compartment="c" hasOnlySubstanceUnits="false" boundaryCondition="false" constant="false"/>
      <species metaid="M_C140HCOA__91__m__93__" id="M_C140HCOA__91__m__93__" name="3-hydroxymyristoyl-CoA" compartment="m" hasOnlySubstanceUnits="false" boundaryCondition="false" constant="false"/>
      <species metaid="M_C140HCOA__91__c__93__" id="M_C140HCOA__91__c__93__" name="3-hydroxymyristoyl-CoA" compartment="c" hasOnlySubstanceUnits="false" boundaryCondition="false" constant="false"/>
      <species metaid="M_C140DCOA__91__c__93__" id="M_C140DCOA__91__c__93__" name="trans-tetradec-2-enoyl-CoA" compartment="c" hasOnlySubstanceUnits="false" boundaryCondition="false" constant="false"/>
      <species metaid="M_C140DCOA__91__m__93__" id="M_C140DCOA__91__m__93__" name="trans-tetradec-2-enoyl-CoA" compartment="m" hasOnlySubstanceUnits="false" boundaryCondition="false" constant="false"/>
      <species metaid="M_C140COA__91__m__93____43____91__c__93__" id="M_C140COA__91__m__93____43____91__c__93__" name="myristoyl-CoA" compartment="c" hasOnlySubstanceUnits="false" boundaryCondition="false" constant="false"/>
      <species metaid="M_C140COA__91__p__93__" id="M_C140COA__91__p__93__" name="myristoyl-CoA" compartment="p" hasOnlySubstanceUnits="false" boundaryCondition="false" constant="false"/>
      <species metaid="M_C160COA__91__p__93__" id="M_C160COA__91__p__93__" name="palmitoyl-CoA" compartment="p" hasOnlySubstanceUnits="false" boundaryCondition="false" constant="false"/>
      <species metaid="M_C160HCOA__91__m__93__" id="M_C160HCOA__91__m__93__" name="3-hydroxypalmitoyl-CoA" compartment="m" hasOnlySubstanceUnits="false" boundaryCondition="false" constant="false"/>
      <species metaid="M_C160HCOA__91__c__93__" id="M_C160HCOA__91__c__93__" name="3-hydroxypalmitoyl-CoA" compartment="c" hasOnlySubstanceUnits="false" boundaryCondition="false" constant="false"/>
      <species metaid="M_C160DCOA__91__c__93__" id="M_C160DCOA__91__c__93__" name="trans-hexadec-2-enoyl-CoA" compartment="c" hasOnlySubstanceUnits="false" boundaryCondition="false" constant="false"/>
      <species metaid="M_C160DCOA__91__m__93__" id="M_C160DCOA__91__m__93__" name="trans-hexadec-2-enoyl-CoA" compartment="m" hasOnlySubstanceUnits="false" boundaryCondition="false" constant="false"/>
      <species metaid="M_C160COA__91__m__93____43____91__c__93__" id="M_C160COA__91__m__93____43____91__c__93__" name="palmitoyl-CoA" compartment="c" hasOnlySubstanceUnits="false" boundaryCondition="false" constant="false"/>
      <species metaid="M_C120CAR__91__c__93__" id="M_C120CAR__91__c__93__" name="dodecanoyl-carnitine" compartment="c" hasOnlySubstanceUnits="false" boundaryCondition="false" constant="false"/>
      <species metaid="M_CAR__91__m__93__" id="M_CAR__91__m__93__" name="carnitine" compartment="m" hasOnlySubstanceUnits="false" boundaryCondition="false" constant="false"/>
      <species metaid="M_C120CAR__91__m__93__" id="M_C120CAR__91__m__93__" name="dodecanoyl-carnitine" compartment="m" hasOnlySubstanceUnits="false" boundaryCondition="false" constant="false"/>
      <species metaid="M_C120COA__91__b__93__" id="M_C120COA__91__b__93__" name="lauroyl-CoA" compartment="b" hasOnlySubstanceUnits="false" boundaryCondition="false" constant="false"/>
      <species metaid="M_CAR__91__b__93__" id="M_CAR__91__b__93__" name="carbamoyl phosphate" compartment="b" hasOnlySubstanceUnits="false" boundaryCondition="false" constant="false"/>
      <species metaid="M_C120CAR__91__b__93__" id="M_C120CAR__91__b__93__" name="lauroyl-[acp]" compartment="b" hasOnlySubstanceUnits="false" boundaryCondition="false" constant="false"/>
      <species metaid="M_C140CAR__91__c__93__" id="M_C140CAR__91__c__93__" name="myristoyl-Carnitine" compartment="c" hasOnlySubstanceUnits="false" boundaryCondition="false" constant="false"/>
      <species metaid="M_C140CAR__91__m__93__" id="M_C140CAR__91__m__93__" name="myristoyl-Carnitine" compartment="m" hasOnlySubstanceUnits="false" boundaryCondition="false" constant="false"/>
      <species metaid="M_C160CAR__91__c__93__" id="M_C160CAR__91__c__93__" name="palmitoyl-carnitine" compartment="c" hasOnlySubstanceUnits="false" boundaryCondition="false" constant="false"/>
      <species metaid="M_C160CAR__91__m__93__" id="M_C160CAR__91__m__93__" name="palmitoyl-carnitine" compartment="m" hasOnlySubstanceUnits="false" boundaryCondition="false" constant="false"/>
      <species metaid="M_C180CAR__91__c__93__" id="M_C180CAR__91__c__93__" name="stearoyl-Carnitine" compartment="c" hasOnlySubstanceUnits="false" boundaryCondition="false" constant="false"/>
      <species metaid="M_C180CAR__91__m__93__" id="M_C180CAR__91__m__93__" name="stearoyl-Carnitine" compartment="m" hasOnlySubstanceUnits="false" boundaryCondition="false" constant="false"/>
      <species metaid="M_H2O2__91__b__93__" id="M_H2O2__91__b__93__" name="hydrogen peroxide" compartment="b" hasOnlySubstanceUnits="false" boundaryCondition="false" constant="false"/>
      <species metaid="M_C16DCOA__91__b__93__" id="M_C16DCOA__91__b__93__" name="trans-hexadec-2-enoyl-CoA" compartment="b" hasOnlySubstanceUnits="false" boundaryCondition="false" constant="false"/>
      <species metaid="M_C16DCOA__91__c__93__" id="M_C16DCOA__91__c__93__" name="trans-hexadec-2-enoyl-CoA" compartment="c" hasOnlySubstanceUnits="false" boundaryCondition="false" constant="false"/>
      <species metaid="M_C16DCOA__91__p__93__" id="M_C16DCOA__91__p__93__" name="trans-hexadec-2-enoyl-CoA" compartment="p" hasOnlySubstanceUnits="false" boundaryCondition="false" constant="false"/>
      <species metaid="M_C16DCOA__91__m__93__" id="M_C16DCOA__91__m__93__" name="trans-hexadec-2-enoyl-CoA" compartment="m" hasOnlySubstanceUnits="false" boundaryCondition="false" constant="false"/>
      <species metaid="M_C16HCOA__91__c__93__" id="M_C16HCOA__91__c__93__" name="3-hydroxypalmitoyl-CoA" compartment="c" hasOnlySubstanceUnits="false" boundaryCondition="false" constant="false"/>
      <species metaid="M_C16HCOA__91__m__93__" id="M_C16HCOA__91__m__93__" name="3-hydroxypalmitoyl-CoA" compartment="m" hasOnlySubstanceUnits="false" boundaryCondition="false" constant="false"/>
      <species metaid="M_C16OCOA__91__m__93__" id="M_C16OCOA__91__m__93__" name="3-oxopalmitoyl-CoA" compartment="m" hasOnlySubstanceUnits="false" boundaryCondition="false" constant="false"/>
      <species metaid="M_C16OCOA__91__p__93__" id="M_C16OCOA__91__p__93__" name="3-oxopalmitoyl-CoA" compartment="p" hasOnlySubstanceUnits="false" boundaryCondition="false" constant="false"/>
      <species metaid="M_C14DCOA__91__m__93__" id="M_C14DCOA__91__m__93__" name="trans-tetradec-2-enoyl-CoA" compartment="m" hasOnlySubstanceUnits="false" boundaryCondition="false" constant="false"/>
      <species metaid="M_C14DCOA__91__p__93__" id="M_C14DCOA__91__p__93__" name="trans-tetradec-2-enoyl-CoA" compartment="p" hasOnlySubstanceUnits="false" boundaryCondition="false" constant="false"/>
      <species metaid="M_C14DCOA__91__c__93__" id="M_C14DCOA__91__c__93__" name="trans-tetradec-2-enoyl-CoA" compartment="c" hasOnlySubstanceUnits="false" boundaryCondition="false" constant="false"/>
      <species metaid="M_C140COA__91__b__93__" id="M_C140COA__91__b__93__" name="myristoyl-CoA" compartment="b" hasOnlySubstanceUnits="false" boundaryCondition="false" constant="false"/>
      <species metaid="M_C14DCOA__91__b__93__" id="M_C14DCOA__91__b__93__" name="trans-tetradec-2-enoyl-CoA" compartment="b" hasOnlySubstanceUnits="false" boundaryCondition="false" constant="false"/>
      <species metaid="M_C14HCOA__91__c__93__" id="M_C14HCOA__91__c__93__" name="3-hydroxymyristoyl-CoA" compartment="c" hasOnlySubstanceUnits="false" boundaryCondition="false" constant="false"/>
      <species metaid="M_C14HCOA__91__m__93__" id="M_C14HCOA__91__m__93__" name="3-hydroxymyristoyl-CoA" compartment="m" hasOnlySubstanceUnits="false" boundaryCondition="false" constant="false"/>
      <species metaid="M_C14OCOA__91__m__93__" id="M_C14OCOA__91__m__93__" name="3-oxomyristoyl-CoA" compartment="m" hasOnlySubstanceUnits="false" boundaryCondition="false" constant="false"/>
      <species metaid="M_C14OCOA__91__p__93__" id="M_C14OCOA__91__p__93__" name="3-oxomyristoyl-CoA" compartment="p" hasOnlySubstanceUnits="false" boundaryCondition="false" constant="false"/>
      <species metaid="M_C120COA__91__p__93__" id="M_C120COA__91__p__93__" name="lauroyl-CoA" compartment="p" hasOnlySubstanceUnits="false" boundaryCondition="false" constant="false"/>
      <species metaid="M_C12DCOA__91__m__93__" id="M_C12DCOA__91__m__93__" name="trans-dodec-2-enoyl-CoA" compartment="m" hasOnlySubstanceUnits="false" boundaryCondition="false" constant="false"/>
      <species metaid="M_C12DCOA__91__p__93__" id="M_C12DCOA__91__p__93__" name="trans-dodec-2-enoyl-CoA" compartment="p" hasOnlySubstanceUnits="false" boundaryCondition="false" constant="false"/>
      <species metaid="M_C12DCOA__91__c__93__" id="M_C12DCOA__91__c__93__" name="trans-dodec-2-enoyl-CoA" compartment="c" hasOnlySubstanceUnits="false" boundaryCondition="false" constant="false"/>
      <species metaid="M_C12DCOA__91__b__93__" id="M_C12DCOA__91__b__93__" name="trans-dodec-2-enoyl-CoA" compartment="b" hasOnlySubstanceUnits="false" boundaryCondition="false" constant="false"/>
      <species metaid="M_C12HCOA__91__c__93__" id="M_C12HCOA__91__c__93__" name="3-hydroxylauroyl-CoA" compartment="c" hasOnlySubstanceUnits="false" boundaryCondition="false" constant="false"/>
      <species metaid="M_C12HCOA__91__m__93__" id="M_C12HCOA__91__m__93__" name="3-hydroxylauroyl-CoA" compartment="m" hasOnlySubstanceUnits="false" boundaryCondition="false" constant="false"/>
      <species metaid="M_C12OCOA__91__m__93__" id="M_C12OCOA__91__m__93__" name="3-oxolauroyl-CoA" compartment="m" hasOnlySubstanceUnits="false" boundaryCondition="false" constant="false"/>
      <species metaid="M_C12OCOA__91__p__93__" id="M_C12OCOA__91__p__93__" name="3-oxolauroyl-CoA" compartment="p" hasOnlySubstanceUnits="false" boundaryCondition="false" constant="false"/>
      <species metaid="M_C12CCOA__91__m__93__" id="M_C12CCOA__91__m__93__" name="cis-3-dodecenoyl-CoA" compartment="m" hasOnlySubstanceUnits="false" boundaryCondition="false" constant="false"/>
      <species metaid="M_C10DCOA__91__p__93__" id="M_C10DCOA__91__p__93__" name="trans-dec-2-enoyl-CoA" compartment="p" hasOnlySubstanceUnits="false" boundaryCondition="false" constant="false"/>
      <species metaid="M_C100COA__91__b__93__" id="M_C100COA__91__b__93__" name="decanoyl-CoA" compartment="b" hasOnlySubstanceUnits="false" boundaryCondition="false" constant="false"/>
      <species metaid="M_C10DCOA__91__b__93__" id="M_C10DCOA__91__b__93__" name="trans-dec-2-enoyl-CoA" compartment="b" hasOnlySubstanceUnits="false" boundaryCondition="false" constant="false"/>
      <species metaid="M_C10OCOA__91__m__93__" id="M_C10OCOA__91__m__93__" name="3-oxodecanoyl-CoA" compartment="m" hasOnlySubstanceUnits="false" boundaryCondition="false" constant="false"/>
      <species metaid="M_C10OCOA__91__p__93__" id="M_C10OCOA__91__p__93__" name="3-oxodecanoyl-CoA" compartment="p" hasOnlySubstanceUnits="false" boundaryCondition="false" constant="false"/>
      <species metaid="M_C8DCOA__91__p__93__" id="M_C8DCOA__91__p__93__" name="trans-oct-2-enoyl-CoA" compartment="p" hasOnlySubstanceUnits="false" boundaryCondition="false" constant="false"/>
      <species metaid="M_C80COA__91__b__93__" id="M_C80COA__91__b__93__" name="octanoyl-CoA" compartment="b" hasOnlySubstanceUnits="false" boundaryCondition="false" constant="false"/>
      <species metaid="M_C8DCOA__91__b__93__" id="M_C8DCOA__91__b__93__" name="trans-oct-2-enoyl-CoA" compartment="b" hasOnlySubstanceUnits="false" boundaryCondition="false" constant="false"/>
      <species metaid="M_C8OCOA__91__m__93__" id="M_C8OCOA__91__m__93__" name="3-oxooctanoyl-CoA" compartment="m" hasOnlySubstanceUnits="false" boundaryCondition="false" constant="false"/>
      <species metaid="M_C8OCOA__91__p__93__" id="M_C8OCOA__91__p__93__" name="3-oxooctanoyl-CoA" compartment="p" hasOnlySubstanceUnits="false" boundaryCondition="false" constant="false"/>
      <species metaid="M_C60COA__91__p__93__" id="M_C60COA__91__p__93__" name="hexanoyl-CoA" compartment="p" hasOnlySubstanceUnits="false" boundaryCondition="false" constant="false"/>
      <species metaid="M_C6HCOA__91__p__93__" id="M_C6HCOA__91__p__93__" name="3-hydroxyhexanoyl-CoA" compartment="p" hasOnlySubstanceUnits="false" boundaryCondition="false" constant="false"/>
      <species metaid="M_C60COA__91__b__93__" id="M_C60COA__91__b__93__" name="hexanoyl-CoA" compartment="b" hasOnlySubstanceUnits="false" boundaryCondition="false" constant="false"/>
      <species metaid="M_C6DCOA__91__b__93__" id="M_C6DCOA__91__b__93__" name="trans-hex-2-enoyl-CoA" compartment="b" hasOnlySubstanceUnits="false" boundaryCondition="false" constant="false"/>
      <species metaid="M_C6OCOA__91__m__93__" id="M_C6OCOA__91__m__93__" name="3-oxohexanoyl-CoA" compartment="m" hasOnlySubstanceUnits="false" boundaryCondition="false" constant="false"/>
      <species metaid="M_C6OCOA__91__p__93__" id="M_C6OCOA__91__p__93__" name="3-oxohexanoyl-CoA" compartment="p" hasOnlySubstanceUnits="false" boundaryCondition="false" constant="false"/>
      <species metaid="M_C40COA__91__p__93__" id="M_C40COA__91__p__93__" name="butyryl-CoA" compartment="p" hasOnlySubstanceUnits="false" boundaryCondition="false" constant="false"/>
      <species metaid="M_C4HCOA__91__p__93__" id="M_C4HCOA__91__p__93__" name="(S)-3-hydroxybutanoyl-CoA" compartment="p" hasOnlySubstanceUnits="false" boundaryCondition="false" constant="false"/>
      <species metaid="M_C4DCOA__91__c__93__" id="M_C4DCOA__91__c__93__" name="trans-but-2-enoyl-CoA" compartment="c" hasOnlySubstanceUnits="false" boundaryCondition="false" constant="false"/>
      <species metaid="M_C4HCOA__91__b__93__" id="M_C4HCOA__91__b__93__" name="(S)-3-hydroxybutanoyl-CoA" compartment="b" hasOnlySubstanceUnits="false" boundaryCondition="false" constant="false"/>
      <species metaid="M_C4DCOA__91__m__93__" id="M_C4DCOA__91__m__93__" name="trans-but-2-enoyl-CoA" compartment="m" hasOnlySubstanceUnits="false" boundaryCondition="false" constant="false"/>
      <species metaid="M_AACCOA__91__p__93__" id="M_AACCOA__91__p__93__" name="acetoacetyl-CoA" compartment="p" hasOnlySubstanceUnits="false" boundaryCondition="false" constant="false"/>
      <species metaid="M_LEUKA__91__c__93__" id="M_LEUKA__91__c__93__" name="leukotriene A4" compartment="c" hasOnlySubstanceUnits="false" boundaryCondition="false" constant="false"/>
      <species metaid="M_LEUKB__91__c__93__" id="M_LEUKB__91__c__93__" name="leukotriene B4" compartment="c" hasOnlySubstanceUnits="false" boundaryCondition="false" constant="false"/>
      <species metaid="M_METHF__91__m__93__" id="M_METHF__91__m__93__" name="5,10-methenyltetrahydrofolate" compartment="m" hasOnlySubstanceUnits="false" boundaryCondition="false" constant="false"/>
      <species metaid="M_METHF__91__c__93__" id="M_METHF__91__c__93__" name="5,10-methenyltetrahydrofolate" compartment="c" hasOnlySubstanceUnits="false" boundaryCondition="false" constant="false"/>
      <species metaid="M_THFG__91__c__93__" id="M_THFG__91__c__93__" name="tetrahydrofolyl-(Glu)n" compartment="c" hasOnlySubstanceUnits="false" boundaryCondition="false" constant="false"/>
      <species metaid="M_THFG__91__m__93__" id="M_THFG__91__m__93__" name="tetrahydrofolyl-(Glu)n" compartment="m" hasOnlySubstanceUnits="false" boundaryCondition="false" constant="false"/>
      <species metaid="M_AHTD__91__c__93__" id="M_AHTD__91__c__93__" name="7,8-dihydroneopterin 3&apos;-triphosphate" compartment="c" hasOnlySubstanceUnits="false" boundaryCondition="false" constant="false"/>
      <species metaid="M_PYVYLTRIN__91__c__93__" id="M_PYVYLTRIN__91__c__93__" name="6-pyruvoyl-5,6,7,8-tetrahydropterin" compartment="c" hasOnlySubstanceUnits="false" boundaryCondition="false" constant="false"/>
      <species metaid="M_AHTD__91__m__93__" id="M_AHTD__91__m__93__" name="7,8-dihydroneopterin 3&apos;-triphosphate" compartment="m" hasOnlySubstanceUnits="false" boundaryCondition="false" constant="false"/>
      <species metaid="M_PYVYLTRIN__91__m__93__" id="M_PYVYLTRIN__91__m__93__" name="6-pyruvoyl-5,6,7,8-tetrahydropterin" compartment="m" hasOnlySubstanceUnits="false" boundaryCondition="false" constant="false"/>
      <species metaid="M_THBOPRIN__91__c__93__" id="M_THBOPRIN__91__c__93__" name="tetrahydrobiopterin" compartment="c" hasOnlySubstanceUnits="false" boundaryCondition="false" constant="false"/>
      <species metaid="M_DHBOPRIN__91__c__93__" id="M_DHBOPRIN__91__c__93__" name="6,7-dihydropteridine" compartment="c" hasOnlySubstanceUnits="false" boundaryCondition="false" constant="false"/>
      <species metaid="M_ADCHOR__91__c__93__" id="M_ADCHOR__91__c__93__" name="4-amino-4-deoxychorismate" compartment="c" hasOnlySubstanceUnits="false" boundaryCondition="false" constant="false"/>
      <species metaid="M_PABA__91__c__93__" id="M_PABA__91__c__93__" name="4-aminobenzoate" compartment="c" hasOnlySubstanceUnits="false" boundaryCondition="false" constant="false"/>
      <species metaid="M_AHHMD__91__c__93__" id="M_AHHMD__91__c__93__" name="(2-amino-4-hydroxy-7,8-dihydropteridin-6-yl)methyl trihydrogen diphosphate" compartment="c" hasOnlySubstanceUnits="false" boundaryCondition="false" constant="false"/>
      <species metaid="M_DHPT__91__c__93__" id="M_DHPT__91__c__93__" name="dihydropteroate" compartment="c" hasOnlySubstanceUnits="false" boundaryCondition="false" constant="false"/>
      <species metaid="M_AHHMP__91__c__93__" id="M_AHHMP__91__c__93__" name="2-amino-6-(hydroxymethyl)-7,8-dihydropteridin-4-ol" compartment="c" hasOnlySubstanceUnits="false" boundaryCondition="false" constant="false"/>
      <species metaid="M_DHPT__91__m__93__" id="M_DHPT__91__m__93__" name="dihydropteroate" compartment="m" hasOnlySubstanceUnits="false" boundaryCondition="false" constant="false"/>
      <species metaid="M_DHF__91__m__93__" id="M_DHF__91__m__93__" name="dihydrofolate" compartment="m" hasOnlySubstanceUnits="false" boundaryCondition="false" constant="false"/>
      <species metaid="M_FTHF__91__m__93__" id="M_FTHF__91__m__93__" name="10-formyltetrahydrofolate" compartment="m" hasOnlySubstanceUnits="false" boundaryCondition="false" constant="false"/>
      <species metaid="M_FOFMET__91__m__93__" id="M_FOFMET__91__m__93__" name="N-formylmethionyl-tRNA(fMet)" compartment="m" hasOnlySubstanceUnits="false" boundaryCondition="false" constant="false"/>
      <species metaid="M_FOFMET__91__c__93__" id="M_FOFMET__91__c__93__" name="N-formylmethionyl-tRNA(fMet)" compartment="c" hasOnlySubstanceUnits="false" boundaryCondition="false" constant="false"/>
      <species metaid="M_DHP__91__c__93__" id="M_DHP__91__c__93__" name="7,8-dihydroneopterin" compartment="c" hasOnlySubstanceUnits="false" boundaryCondition="false" constant="false"/>
      <species metaid="M_GLAL__91__c__93__" id="M_GLAL__91__c__93__" name="glycoaldehyde" compartment="c" hasOnlySubstanceUnits="false" boundaryCondition="false" constant="false"/>
      <species metaid="M_MODO__91__b__93__" id="M_MODO__91__b__93__" name="Methylmalonate semialdehyde" compartment="b" hasOnlySubstanceUnits="false" boundaryCondition="false" constant="false"/>
      <species metaid="M_ADMODO__91__b__93__" id="M_ADMODO__91__b__93__" name="adenosylcobinamide" compartment="b" hasOnlySubstanceUnits="false" boundaryCondition="false" constant="false"/>
      <species metaid="M_MODO__91__c__93__" id="M_MODO__91__c__93__" name="Methylmalonate semialdehyde" compartment="c" hasOnlySubstanceUnits="false" boundaryCondition="false" constant="false"/>
      <species metaid="M_ADMODO__91__c__93__" id="M_ADMODO__91__c__93__" name="adenosylcobinamide" compartment="c" hasOnlySubstanceUnits="false" boundaryCondition="false" constant="false"/>
      <species metaid="M_MODA__91__b__93__" id="M_MODA__91__b__93__" name="Methylmalonate semialdehyde" compartment="b" hasOnlySubstanceUnits="false" boundaryCondition="false" constant="false"/>
      <species metaid="M_MODECO__91__b__93__" id="M_MODECO__91__b__93__" name="Methylmalonate semialdehyde" compartment="b" hasOnlySubstanceUnits="false" boundaryCondition="false" constant="false"/>
      <species metaid="M_AMP__91__b__93____43____91__c__93__" id="M_AMP__91__b__93____43____91__c__93__" name="AMP" compartment="c" hasOnlySubstanceUnits="false" boundaryCondition="false" constant="false"/>
      <species metaid="M_MODA__91__c__93__" id="M_MODA__91__c__93__" name="Methylmalonate semialdehyde" compartment="c" hasOnlySubstanceUnits="false" boundaryCondition="false" constant="false"/>
      <species metaid="M_MODECO__91__c__93__" id="M_MODECO__91__c__93__" name="Methylmalonate semialdehyde" compartment="c" hasOnlySubstanceUnits="false" boundaryCondition="false" constant="false"/>
      <species metaid="M_AKP__91__m__93__" id="M_AKP__91__m__93__" name="2-dehydropantoate" compartment="m" hasOnlySubstanceUnits="false" boundaryCondition="false" constant="false"/>
      <species metaid="M_AKP__91__c__93__" id="M_AKP__91__c__93__" name="2-dehydropantoate" compartment="c" hasOnlySubstanceUnits="false" boundaryCondition="false" constant="false"/>
      <species metaid="M_PANT__91__c__93__" id="M_PANT__91__c__93__" name="(R)-pantoate" compartment="c" hasOnlySubstanceUnits="false" boundaryCondition="false" constant="false"/>
      <species metaid="M_PANT__91__m__93__" id="M_PANT__91__m__93__" name="(R)-pantoate" compartment="m" hasOnlySubstanceUnits="false" boundaryCondition="false" constant="false"/>
      <species metaid="M_bALA__91__m__93__" id="M_bALA__91__m__93__" name="beta-alanine" compartment="m" hasOnlySubstanceUnits="false" boundaryCondition="false" constant="false"/>
      <species metaid="M_PNTO__91__m__93__" id="M_PNTO__91__m__93__" name="(R)-pantothenate" compartment="m" hasOnlySubstanceUnits="false" boundaryCondition="false" constant="false"/>
      <species metaid="M_PNTO__91__c__93__" id="M_PNTO__91__c__93__" name="(R)-pantothenate" compartment="c" hasOnlySubstanceUnits="false" boundaryCondition="false" constant="false"/>
      <species metaid="M_4PPNTO__91__c__93__" id="M_4PPNTO__91__c__93__" name="(R)-4&apos;-phosphopantothenate" compartment="c" hasOnlySubstanceUnits="false" boundaryCondition="false" constant="false"/>
      <species metaid="M_4PPNCYS__91__c__93__" id="M_4PPNCYS__91__c__93__" name="N-((R)-4&apos;-phosphopantothenoyl)-L-cysteine" compartment="c" hasOnlySubstanceUnits="false" boundaryCondition="false" constant="false"/>
      <species metaid="M_4PPNTE__91__c__93__" id="M_4PPNTE__91__c__93__" name="pantetheine 4&apos;-phosphate" compartment="c" hasOnlySubstanceUnits="false" boundaryCondition="false" constant="false"/>
      <species metaid="M_4PPNTE__91__m__93__" id="M_4PPNTE__91__m__93__" name="pantetheine 4&apos;-phosphate" compartment="m" hasOnlySubstanceUnits="false" boundaryCondition="false" constant="false"/>
      <species metaid="M_DPCOA__91__m__93__" id="M_DPCOA__91__m__93__" name="dephospho-CoA" compartment="m" hasOnlySubstanceUnits="false" boundaryCondition="false" constant="false"/>
      <species metaid="M_DPCOA__91__c__93__" id="M_DPCOA__91__c__93__" name="dephospho-CoA" compartment="c" hasOnlySubstanceUnits="false" boundaryCondition="false" constant="false"/>
      <species metaid="M_APOACP__91__c__93__" id="M_APOACP__91__c__93__" name="N-acetylphosphinothricin" compartment="c" hasOnlySubstanceUnits="false" boundaryCondition="false" constant="false"/>
      <species metaid="M_HOACP__91__c__93__" id="M_HOACP__91__c__93__" name="nitrate" compartment="c" hasOnlySubstanceUnits="false" boundaryCondition="false" constant="false"/>
      <species metaid="M_COA__91__e__93__" id="M_COA__91__e__93__" name="coenzyme A" compartment="e" hasOnlySubstanceUnits="false" boundaryCondition="false" constant="false"/>
      <species metaid="M_APOACP__91__e__93__" id="M_APOACP__91__e__93__" name="N-acetylphosphinothricin" compartment="e" hasOnlySubstanceUnits="false" boundaryCondition="false" constant="false"/>
      <species metaid="M_PAP__91__e__93__" id="M_PAP__91__e__93__" name="adenosine 3&apos;,5&apos;-bisphosphate" compartment="e" hasOnlySubstanceUnits="false" boundaryCondition="false" constant="false"/>
      <species metaid="M_HOACP__91__e__93__" id="M_HOACP__91__e__93__" name="nitrate" compartment="e" hasOnlySubstanceUnits="false" boundaryCondition="false" constant="false"/>
      <species metaid="M_AHM__91__c__93__" id="M_AHM__91__c__93__" name="4-amino-5-hydroxymethyl-2-methylpyrimidine" compartment="c" hasOnlySubstanceUnits="false" boundaryCondition="false" constant="false"/>
      <species metaid="M_AHMP__91__c__93__" id="M_AHMP__91__c__93__" name="4-amino-2-methyl-5-phosphomethylpyrimidine" compartment="c" hasOnlySubstanceUnits="false" boundaryCondition="false" constant="false"/>
      <species metaid="M_AHMPP__91__c__93__" id="M_AHMPP__91__c__93__" name="4-amino-2-methyl-5-diphosphomethylpyrimidine" compartment="c" hasOnlySubstanceUnits="false" boundaryCondition="false" constant="false"/>
      <species metaid="M_THZ__91__c__93__" id="M_THZ__91__c__93__" name="5-(2-hydroxyethyl)-4-methylthiazole" compartment="c" hasOnlySubstanceUnits="false" boundaryCondition="false" constant="false"/>
      <species metaid="M_THZP__91__c__93__" id="M_THZP__91__c__93__" name="4-methyl-5-(2-phosphonooxyethyl)thiazole" compartment="c" hasOnlySubstanceUnits="false" boundaryCondition="false" constant="false"/>
      <species metaid="M_THMP__91__c__93__" id="M_THMP__91__c__93__" name="thiamin monophosphate" compartment="c" hasOnlySubstanceUnits="false" boundaryCondition="false" constant="false"/>
      <species metaid="M_THME__91__c__93__" id="M_THME__91__c__93__" name="thiamin" compartment="c" hasOnlySubstanceUnits="false" boundaryCondition="false" constant="false"/>
      <species metaid="M_THDP__91__c__93__" id="M_THDP__91__c__93__" name="thiamin diphosphate" compartment="c" hasOnlySubstanceUnits="false" boundaryCondition="false" constant="false"/>
      <species metaid="M_NIDRINE__91__c__93__" id="M_NIDRINE__91__c__93__" name="nicotinamide ribonucleotide" compartment="c" hasOnlySubstanceUnits="false" boundaryCondition="false" constant="false"/>
      <species metaid="M_NICNUCLE__91__c__93__" id="M_NICNUCLE__91__c__93__" name="nicotinate D-ribonucleotide" compartment="c" hasOnlySubstanceUnits="false" boundaryCondition="false" constant="false"/>
      <species metaid="M_DMNAD__91__c__93__" id="M_DMNAD__91__c__93__" name="deamido-NAD(+)" compartment="c" hasOnlySubstanceUnits="false" boundaryCondition="false" constant="false"/>
      <species metaid="M_NICD__91__c__93__" id="M_NICD__91__c__93__" name="nicotinamide" compartment="c" hasOnlySubstanceUnits="false" boundaryCondition="false" constant="false"/>
      <species metaid="M_NICNATE__91__c__93__" id="M_NICNATE__91__c__93__" name="nicotinate" compartment="c" hasOnlySubstanceUnits="false" boundaryCondition="false" constant="false"/>
      <species metaid="M_NMN__91__c__93__" id="M_NMN__91__c__93__" name="nicotinamide mononucleotide" compartment="c" hasOnlySubstanceUnits="false" boundaryCondition="false" constant="false"/>
      <species metaid="M_QA__91__c__93__" id="M_QA__91__c__93__" name="quinolinate" compartment="c" hasOnlySubstanceUnits="false" boundaryCondition="false" constant="false"/>
      <species metaid="M_METNIC__91__c__93__" id="M_METNIC__91__c__93__" name="1-methylnicotinamide" compartment="c" hasOnlySubstanceUnits="false" boundaryCondition="false" constant="false"/>
      <species metaid="M_bDRIBN__91__c__93__" id="M_bDRIBN__91__c__93__" name="beta-D-glucose" compartment="c" hasOnlySubstanceUnits="false" boundaryCondition="false" constant="false"/>
      <species metaid="M_PDXAM__91__c__93__" id="M_PDXAM__91__c__93__" name="pyridoxamine" compartment="c" hasOnlySubstanceUnits="false" boundaryCondition="false" constant="false"/>
      <species metaid="M_PDXAM5PI__91__c__93__" id="M_PDXAM5PI__91__c__93__" name="pyridoxamine 5&apos;-phosphate" compartment="c" hasOnlySubstanceUnits="false" boundaryCondition="false" constant="false"/>
      <species metaid="M_PDXAL__91__c__93__" id="M_PDXAL__91__c__93__" name="pyridoxal" compartment="c" hasOnlySubstanceUnits="false" boundaryCondition="false" constant="false"/>
      <species metaid="M_PDXL5PI__91__c__93__" id="M_PDXL5PI__91__c__93__" name="pyridoxal 5&apos;-phosphate" compartment="c" hasOnlySubstanceUnits="false" boundaryCondition="false" constant="false"/>
      <species metaid="M_PDXI__91__c__93__" id="M_PDXI__91__c__93__" name="pyridoxine" compartment="c" hasOnlySubstanceUnits="false" boundaryCondition="false" constant="false"/>
      <species metaid="M_PDXIPI__91__c__93__" id="M_PDXIPI__91__c__93__" name="pyridoxine-phosphate" compartment="c" hasOnlySubstanceUnits="false" boundaryCondition="false" constant="false"/>
      <species metaid="M_PPBG__91__c__93__" id="M_PPBG__91__c__93__" name="porphobilinogen" compartment="c" hasOnlySubstanceUnits="false" boundaryCondition="false" constant="false"/>
      <species metaid="M_PPBG__91__m__93__" id="M_PPBG__91__m__93__" name="porphobilinogen" compartment="m" hasOnlySubstanceUnits="false" boundaryCondition="false" constant="false"/>
      <species metaid="M_HMTB__91__c__93__" id="M_HMTB__91__c__93__" name="hydroxymethylbilane" compartment="c" hasOnlySubstanceUnits="false" boundaryCondition="false" constant="false"/>
      <species metaid="M_HMTB__91__m__93__" id="M_HMTB__91__m__93__" name="hydroxymethylbilane" compartment="m" hasOnlySubstanceUnits="false" boundaryCondition="false" constant="false"/>
      <species metaid="M_UPGIII__91__c__93__" id="M_UPGIII__91__c__93__" name="uroporphyrinogen III" compartment="c" hasOnlySubstanceUnits="false" boundaryCondition="false" constant="false"/>
      <species metaid="M_CPGIII__91__c__93__" id="M_CPGIII__91__c__93__" name="coproporphyrinogen III" compartment="c" hasOnlySubstanceUnits="false" boundaryCondition="false" constant="false"/>
      <species metaid="M_UPGIII__91__m__93__" id="M_UPGIII__91__m__93__" name="uroporphyrinogen III" compartment="m" hasOnlySubstanceUnits="false" boundaryCondition="false" constant="false"/>
      <species metaid="M_CPGIII__91__m__93__" id="M_CPGIII__91__m__93__" name="coproporphyrinogen III" compartment="m" hasOnlySubstanceUnits="false" boundaryCondition="false" constant="false"/>
      <species metaid="M_PPGIX__91__c__93__" id="M_PPGIX__91__c__93__" name="Protoporphyrinogen-IX " compartment="c" hasOnlySubstanceUnits="false" boundaryCondition="false" constant="false"/>
      <species metaid="M_PPGIX__91__m__93__" id="M_PPGIX__91__m__93__" name="Protoporphyrinogen-IX " compartment="m" hasOnlySubstanceUnits="false" boundaryCondition="false" constant="false"/>
      <species metaid="M_PPRIX__91__m__93__" id="M_PPRIX__91__m__93__" name="protoporphyrin" compartment="m" hasOnlySubstanceUnits="false" boundaryCondition="false" constant="false"/>
      <species metaid="M_FE__91__m__93__" id="M_FE__91__m__93__" name="Fe2+" compartment="m" hasOnlySubstanceUnits="false" boundaryCondition="false" constant="false"/>
      <species metaid="M_PHEME__91__m__93__" id="M_PHEME__91__m__93__" name="protoheme" compartment="m" hasOnlySubstanceUnits="false" boundaryCondition="false" constant="false"/>
      <species metaid="M_PPRIX__91__c__93__" id="M_PPRIX__91__c__93__" name="protoporphyrin" compartment="c" hasOnlySubstanceUnits="false" boundaryCondition="false" constant="false"/>
      <species metaid="M_FE__91__c__93__" id="M_FE__91__c__93__" name="Fe2+" compartment="c" hasOnlySubstanceUnits="false" boundaryCondition="false" constant="false"/>
      <species metaid="M_PHEME__91__c__93__" id="M_PHEME__91__c__93__" name="protoheme" compartment="c" hasOnlySubstanceUnits="false" boundaryCondition="false" constant="false"/>
      <species metaid="M_PHEME__91__b__93__" id="M_PHEME__91__b__93__" name="protoheme" compartment="b" hasOnlySubstanceUnits="false" boundaryCondition="false" constant="false"/>
      <species metaid="M_HEME_O__91__b__93__" id="M_HEME_O__91__b__93__" name="heme O" compartment="b" hasOnlySubstanceUnits="false" boundaryCondition="false" constant="false"/>
      <species metaid="M_HEME_A__91__b__93__" id="M_HEME_A__91__b__93__" name="heme A" compartment="b" hasOnlySubstanceUnits="false" boundaryCondition="false" constant="false"/>
      <species metaid="M_APOCE__91__m__93__" id="M_APOCE__91__m__93__" name="apocytochrome C" compartment="m" hasOnlySubstanceUnits="false" boundaryCondition="false" constant="false"/>
      <species metaid="M_CYMEC__91__m__93__" id="M_CYMEC__91__m__93__" name="holocytochrome c" compartment="m" hasOnlySubstanceUnits="false" boundaryCondition="false" constant="false"/>
      <species metaid="M_APOCE__91__c__93__" id="M_APOCE__91__c__93__" name="apocytochrome C" compartment="c" hasOnlySubstanceUnits="false" boundaryCondition="false" constant="false"/>
      <species metaid="M_CYMEC__91__c__93__" id="M_CYMEC__91__c__93__" name="holocytochrome c" compartment="c" hasOnlySubstanceUnits="false" boundaryCondition="false" constant="false"/>
      <species metaid="M_PRECOR__91__c__93__" id="M_PRECOR__91__c__93__" name="precorrins" compartment="c" hasOnlySubstanceUnits="false" boundaryCondition="false" constant="false"/>
      <species metaid="M_PRECOR__91__e__93__" id="M_PRECOR__91__e__93__" name="precorrins" compartment="e" hasOnlySubstanceUnits="false" boundaryCondition="false" constant="false"/>
      <species metaid="M_SHCR__91__e__93__" id="M_SHCR__91__e__93__" name="sirohydrochlorin" compartment="e" hasOnlySubstanceUnits="false" boundaryCondition="false" constant="false"/>
      <species metaid="M_SIHM__91__e__93__" id="M_SIHM__91__e__93__" name="siroheme" compartment="e" hasOnlySubstanceUnits="false" boundaryCondition="false" constant="false"/>
      <species metaid="M_4HBZ__91__c__93__" id="M_4HBZ__91__c__93__" name="4-hydroxybenzoate" compartment="c" hasOnlySubstanceUnits="false" boundaryCondition="false" constant="false"/>
      <species metaid="M_COBNM__91__c__93__" id="M_COBNM__91__c__93__" name="cobinamide" compartment="c" hasOnlySubstanceUnits="false" boundaryCondition="false" constant="false"/>
      <species metaid="M_ADCOBNM__91__c__93__" id="M_ADCOBNM__91__c__93__" name="adenosylcobinamide" compartment="c" hasOnlySubstanceUnits="false" boundaryCondition="false" constant="false"/>
      <species metaid="M_4HBZ__91__b__93__" id="M_4HBZ__91__b__93__" name="4-hydroxybenzoate" compartment="b" hasOnlySubstanceUnits="false" boundaryCondition="false" constant="false"/>
      <species metaid="M_NPP__91__b__93__" id="M_NPP__91__b__93__" name="octaprenyl diphosphate" compartment="b" hasOnlySubstanceUnits="false" boundaryCondition="false" constant="false"/>
      <species metaid="M_N4HBZ__91__b__93__" id="M_N4HBZ__91__b__93__" name="4-hydroxy-3-octaprenylbenzoate" compartment="b" hasOnlySubstanceUnits="false" boundaryCondition="false" constant="false"/>
      <species metaid="M_N4HBZ__91__c__93__" id="M_N4HBZ__91__c__93__" name="4-hydroxy-3-octaprenylbenzoate" compartment="c" hasOnlySubstanceUnits="false" boundaryCondition="false" constant="false"/>
      <species metaid="M_2NPPP__91__c__93__" id="M_2NPPP__91__c__93__" name="2-octaprenylphenol" compartment="c" hasOnlySubstanceUnits="false" boundaryCondition="false" constant="false"/>
      <species metaid="M_2N6H__91__c__93__" id="M_2N6H__91__c__93__" name="6-hydroxy-2-octaprenylphenol" compartment="c" hasOnlySubstanceUnits="false" boundaryCondition="false" constant="false"/>
      <species metaid="M_2N6H__91__m__93__" id="M_2N6H__91__m__93__" name="6-hydroxy-2-octaprenylphenol" compartment="m" hasOnlySubstanceUnits="false" boundaryCondition="false" constant="false"/>
      <species metaid="M_2NPMP__91__m__93__" id="M_2NPMP__91__m__93__" name="6-methoxy-2-octaprenylphenol" compartment="m" hasOnlySubstanceUnits="false" boundaryCondition="false" constant="false"/>
      <species metaid="M_2NPMB__91__m__93__" id="M_2NPMB__91__m__93__" name="6-methoxy-2-octaprenyl-1,4-benzoquinone" compartment="m" hasOnlySubstanceUnits="false" boundaryCondition="false" constant="false"/>
      <species metaid="M_2NPMB__91__c__93__" id="M_2NPMB__91__c__93__" name="6-methoxy-2-octaprenyl-1,4-benzoquinone" compartment="c" hasOnlySubstanceUnits="false" boundaryCondition="false" constant="false"/>
      <species metaid="M_2NPMMB__91__c__93__" id="M_2NPMMB__91__c__93__" name="3-methyl-6-methoxy-2-octaprenyl-1,4-benzoquinone" compartment="c" hasOnlySubstanceUnits="false" boundaryCondition="false" constant="false"/>
      <species metaid="M_2NPMMB__91__m__93__" id="M_2NPMMB__91__m__93__" name="3-methyl-6-methoxy-2-octaprenyl-1,4-benzoquinone" compartment="m" hasOnlySubstanceUnits="false" boundaryCondition="false" constant="false"/>
      <species metaid="M_2NMHMB__91__m__93__" id="M_2NMHMB__91__m__93__" name="3-demethylubiquinone-8" compartment="m" hasOnlySubstanceUnits="false" boundaryCondition="false" constant="false"/>
      <species metaid="M_2NMHMB__91__c__93__" id="M_2NMHMB__91__c__93__" name="3-demethylubiquinone-8" compartment="c" hasOnlySubstanceUnits="false" boundaryCondition="false" constant="false"/>
      <species metaid="M_PCACE__91__c__93__" id="M_PCACE__91__c__93__" name="3,4-dihydroxybenzoate" compartment="c" hasOnlySubstanceUnits="false" boundaryCondition="false" constant="false"/>
      <species metaid="M_2NPMP__91__c__93__" id="M_2NPMP__91__c__93__" name="6-methoxy-2-octaprenylphenol" compartment="c" hasOnlySubstanceUnits="false" boundaryCondition="false" constant="false"/>
      <species metaid="M_PLPNDPI__91__b__93__" id="M_PLPNDPI__91__b__93__" name="1-phosphatidyl-1D-myo-inositol 3-phosphates" compartment="b" hasOnlySubstanceUnits="false" boundaryCondition="false" constant="false"/>
      <species metaid="M_HBZA__91__b__93__" id="M_HBZA__91__b__93__" name="3-hydroxyanthranilate" compartment="b" hasOnlySubstanceUnits="false" boundaryCondition="false" constant="false"/>
      <species metaid="M_HPLPNBZA__91__b__93__" id="M_HPLPNBZA__91__b__93__" name="homogentisate" compartment="b" hasOnlySubstanceUnits="false" boundaryCondition="false" constant="false"/>
      <species metaid="M_4CMRE__91__c__93__" id="M_4CMRE__91__c__93__" name="4-coumaroyl-CoA" compartment="c" hasOnlySubstanceUnits="false" boundaryCondition="false" constant="false"/>
      <species metaid="M_D6RP5P__91__c__93__" id="M_D6RP5P__91__c__93__" name="2,5-diamino-6-hydroxy-4-(5&apos;-phosphoribosylamino)-pyrimidine" compartment="c" hasOnlySubstanceUnits="false" boundaryCondition="false" constant="false"/>
      <species metaid="M_A6RP5P__91__c__93__" id="M_A6RP5P__91__c__93__" name="5-amino-6-(5-phosphoribosylamino)uracil" compartment="c" hasOnlySubstanceUnits="false" boundaryCondition="false" constant="false"/>
      <species metaid="M_A6RP5P2__91__c__93__" id="M_A6RP5P2__91__c__93__" name="5-amino-6-(5&apos;-phosphoribitylamino)uracil" compartment="c" hasOnlySubstanceUnits="false" boundaryCondition="false" constant="false"/>
      <species metaid="M_A6RP__91__c__93__" id="M_A6RP__91__c__93__" name="5-amino-6-ribityluracil" compartment="c" hasOnlySubstanceUnits="false" boundaryCondition="false" constant="false"/>
      <species metaid="M_DB4P__91__c__93__" id="M_DB4P__91__c__93__" name="2-hydroxy-3-oxobutyl phosphate" compartment="c" hasOnlySubstanceUnits="false" boundaryCondition="false" constant="false"/>
      <species metaid="M_D8RL__91__c__93__" id="M_D8RL__91__c__93__" name="6,7-dimethyl-8-(1-D-ribityl)lumazine" compartment="c" hasOnlySubstanceUnits="false" boundaryCondition="false" constant="false"/>
      <species metaid="M_RIBFLAV__91__c__93__" id="M_RIBFLAV__91__c__93__" name="riboflavin" compartment="c" hasOnlySubstanceUnits="false" boundaryCondition="false" constant="false"/>
      <species metaid="M_FMN__91__c__93__" id="M_FMN__91__c__93__" name="FMN" compartment="c" hasOnlySubstanceUnits="false" boundaryCondition="false" constant="false"/>
      <species metaid="M_FMNH2__91__c__93__" id="M_FMNH2__91__c__93__" name="FMN" compartment="c" hasOnlySubstanceUnits="false" boundaryCondition="false" constant="false"/>
      <species metaid="M_6CARHEX__91__c__93__" id="M_6CARHEX__91__c__93__" name="pimelate" compartment="c" hasOnlySubstanceUnits="false" boundaryCondition="false" constant="false"/>
      <species metaid="M_CHCOA__91__c__93__" id="M_CHCOA__91__c__93__" name="pimeloyl-CoA" compartment="c" hasOnlySubstanceUnits="false" boundaryCondition="false" constant="false"/>
      <species metaid="M_AONA__91__c__93__" id="M_AONA__91__c__93__" name="8-amino-7-oxononanoate" compartment="c" hasOnlySubstanceUnits="false" boundaryCondition="false" constant="false"/>
      <species metaid="M_CHCOA__91__m__93__" id="M_CHCOA__91__m__93__" name="pimeloyl-CoA" compartment="m" hasOnlySubstanceUnits="false" boundaryCondition="false" constant="false"/>
      <species metaid="M_AONA__91__m__93__" id="M_AONA__91__m__93__" name="8-amino-7-oxononanoate" compartment="m" hasOnlySubstanceUnits="false" boundaryCondition="false" constant="false"/>
      <species metaid="M_SAMOB__91__c__93__" id="M_SAMOB__91__c__93__" name="S-adenosyl-4-methylthio-2-oxobutanoate" compartment="c" hasOnlySubstanceUnits="false" boundaryCondition="false" constant="false"/>
      <species metaid="M_DANNA__91__c__93__" id="M_DANNA__91__c__93__" name="7,8-diaminononanoate" compartment="c" hasOnlySubstanceUnits="false" boundaryCondition="false" constant="false"/>
      <species metaid="M_DTB__91__c__93__" id="M_DTB__91__c__93__" name="dethiobiotin" compartment="c" hasOnlySubstanceUnits="false" boundaryCondition="false" constant="false"/>
      <species metaid="M_S__91__c__93__" id="M_S__91__c__93__" name="sulfur" compartment="c" hasOnlySubstanceUnits="false" boundaryCondition="false" constant="false"/>
      <species metaid="M_BT__91__c__93__" id="M_BT__91__c__93__" name="biotin" compartment="c" hasOnlySubstanceUnits="false" boundaryCondition="false" constant="false"/>
      <species metaid="M_DTB__91__m__93__" id="M_DTB__91__m__93__" name="dethiobiotin" compartment="m" hasOnlySubstanceUnits="false" boundaryCondition="false" constant="false"/>
      <species metaid="M_S__91__m__93__" id="M_S__91__m__93__" name="sulfur" compartment="m" hasOnlySubstanceUnits="false" boundaryCondition="false" constant="false"/>
      <species metaid="M_BT__91__m__93__" id="M_BT__91__m__93__" name="biotin" compartment="m" hasOnlySubstanceUnits="false" boundaryCondition="false" constant="false"/>
      <species metaid="M_DA__91__m__93__" id="M_DA__91__m__93__" name="deoxyadenosine" compartment="m" hasOnlySubstanceUnits="false" boundaryCondition="false" constant="false"/>
      <species metaid="M_BTAMP__91__c__93__" id="M_BTAMP__91__c__93__" name="biotinyl-5&apos;-AMP" compartment="c" hasOnlySubstanceUnits="false" boundaryCondition="false" constant="false"/>
      <species metaid="M_APOCARB__91__c__93__" id="M_APOCARB__91__c__93__" name="apo-[carboxylase]" compartment="c" hasOnlySubstanceUnits="false" boundaryCondition="false" constant="false"/>
      <species metaid="M_MALACP_MES__91__c__93__" id="M_MALACP_MES__91__c__93__" name="malonyl-[acyl-carrier protein] methyl ester" compartment="c" hasOnlySubstanceUnits="false" boundaryCondition="false" constant="false"/>
      <species metaid="M_CYSTE__91__c__93__" id="M_CYSTE__91__c__93__" name="L-cysteate" compartment="c" hasOnlySubstanceUnits="false" boundaryCondition="false" constant="false"/>
      <species metaid="M_TAUR__91__c__93__" id="M_TAUR__91__c__93__" name="taurine" compartment="c" hasOnlySubstanceUnits="false" boundaryCondition="false" constant="false"/>
      <species metaid="M_CYSTE__91__m__93__" id="M_CYSTE__91__m__93__" name="L-cysteate" compartment="m" hasOnlySubstanceUnits="false" boundaryCondition="false" constant="false"/>
      <species metaid="M_TAUR__91__m__93__" id="M_TAUR__91__m__93__" name="taurine" compartment="m" hasOnlySubstanceUnits="false" boundaryCondition="false" constant="false"/>
      <species metaid="M_AMIACE__91__c__93__" id="M_AMIACE__91__c__93__" name="aminoacetaldehyde" compartment="c" hasOnlySubstanceUnits="false" boundaryCondition="false" constant="false"/>
      <species metaid="M_GC__91__c__93__" id="M_GC__91__c__93__" name="gamma-L-glutamyl-L-cysteine" compartment="c" hasOnlySubstanceUnits="false" boundaryCondition="false" constant="false"/>
      <species metaid="M_RX__91__c__93__" id="M_RX__91__c__93__" name="RX" compartment="c" hasOnlySubstanceUnits="false" boundaryCondition="false" constant="false"/>
      <species metaid="M_RSGT__91__c__93__" id="M_RSGT__91__c__93__" name="RNA" compartment="c" hasOnlySubstanceUnits="false" boundaryCondition="false" constant="false"/>
      <species metaid="M_HX__91__c__93__" id="M_HX__91__c__93__" name="HX" compartment="c" hasOnlySubstanceUnits="false" boundaryCondition="false" constant="false"/>
      <species metaid="M_RGT__91__b__93__" id="M_RGT__91__b__93__" name="glutathione" compartment="b" hasOnlySubstanceUnits="false" boundaryCondition="false" constant="false"/>
      <species metaid="M_RX__91__b__93__" id="M_RX__91__b__93__" name="RX" compartment="b" hasOnlySubstanceUnits="false" boundaryCondition="false" constant="false"/>
      <species metaid="M_RSGT__91__b__93__" id="M_RSGT__91__b__93__" name="RNA" compartment="b" hasOnlySubstanceUnits="false" boundaryCondition="false" constant="false"/>
      <species metaid="M_HX__91__b__93__" id="M_HX__91__b__93__" name="HX" compartment="b" hasOnlySubstanceUnits="false" boundaryCondition="false" constant="false"/>
      <species metaid="M_ALA__91__b__93__" id="M_ALA__91__b__93__" name="L-alanine" compartment="b" hasOnlySubstanceUnits="false" boundaryCondition="false" constant="false"/>
      <species metaid="M_CGLY__91__b__93__" id="M_CGLY__91__b__93__" name="L-cysteinylglycine" compartment="b" hasOnlySubstanceUnits="false" boundaryCondition="false" constant="false"/>
      <species metaid="M_ALAGLY__91__b__93__" id="M_ALAGLY__91__b__93__" name="L-gamma-glutamyl-L-alanine" compartment="b" hasOnlySubstanceUnits="false" boundaryCondition="false" constant="false"/>
      <species metaid="M_CGLY__91__c__93__" id="M_CGLY__91__c__93__" name="L-cysteinylglycine" compartment="c" hasOnlySubstanceUnits="false" boundaryCondition="false" constant="false"/>
      <species metaid="M_ALAGLY__91__c__93__" id="M_ALAGLY__91__c__93__" name="L-gamma-glutamyl-L-alanine" compartment="c" hasOnlySubstanceUnits="false" boundaryCondition="false" constant="false"/>
      <species metaid="M_RSGT__91__p__93__" id="M_RSGT__91__p__93__" name="RNA" compartment="p" hasOnlySubstanceUnits="false" boundaryCondition="false" constant="false"/>
      <species metaid="M_ALA__91__p__93__" id="M_ALA__91__p__93__" name="L-alanine" compartment="p" hasOnlySubstanceUnits="false" boundaryCondition="false" constant="false"/>
      <species metaid="M_CGLY__91__p__93__" id="M_CGLY__91__p__93__" name="L-cysteinylglycine" compartment="p" hasOnlySubstanceUnits="false" boundaryCondition="false" constant="false"/>
      <species metaid="M_ALAGLY__91__p__93__" id="M_ALAGLY__91__p__93__" name="L-gamma-glutamyl-L-alanine" compartment="p" hasOnlySubstanceUnits="false" boundaryCondition="false" constant="false"/>
      <species metaid="M_5OXOPRO__91__c__93__" id="M_5OXOPRO__91__c__93__" name="5-oxo-L-proline" compartment="c" hasOnlySubstanceUnits="false" boundaryCondition="false" constant="false"/>
      <species metaid="M_RGT__91__m__93__" id="M_RGT__91__m__93__" name="glutathione" compartment="m" hasOnlySubstanceUnits="false" boundaryCondition="false" constant="false"/>
      <species metaid="M_RSGT__91__m__93__" id="M_RSGT__91__m__93__" name="RNA" compartment="m" hasOnlySubstanceUnits="false" boundaryCondition="false" constant="false"/>
      <species metaid="M_ROOH__91__c__93__" id="M_ROOH__91__c__93__" name="RNA" compartment="c" hasOnlySubstanceUnits="false" boundaryCondition="false" constant="false"/>
      <species metaid="M_ROH__91__c__93__" id="M_ROH__91__c__93__" name="RNA" compartment="c" hasOnlySubstanceUnits="false" boundaryCondition="false" constant="false"/>
      <species metaid="M_SSC__91__c__93__" id="M_SSC__91__c__93__" name="sulfur-(sulfur carrier)" compartment="c" hasOnlySubstanceUnits="false" boundaryCondition="false" constant="false"/>
      <species metaid="M_RFERN__91__c__93__" id="M_RFERN__91__c__93__" name="reduced [2Fe-2S] ferredoxin" compartment="c" hasOnlySubstanceUnits="false" boundaryCondition="false" constant="false"/>
      <species metaid="M_LIPACP__91__c__93__" id="M_LIPACP__91__c__93__" name="Lipoyl-ACP" compartment="c" hasOnlySubstanceUnits="false" boundaryCondition="false" constant="false"/>
      <species metaid="M_SCARR__91__c__93__" id="M_SCARR__91__c__93__" name="sulfur carrier " compartment="c" hasOnlySubstanceUnits="false" boundaryCondition="false" constant="false"/>
      <species metaid="M_5DA__91__c__93__" id="M_5DA__91__c__93__" name="5&apos;-deoxyadenosine" compartment="c" hasOnlySubstanceUnits="false" boundaryCondition="false" constant="false"/>
      <species metaid="M_OFERN__91__c__93__" id="M_OFERN__91__c__93__" name="oxidized [2Fe-2S] ferredoxin" compartment="c" hasOnlySubstanceUnits="false" boundaryCondition="false" constant="false"/>
      <species metaid="M_PROTEIN__91__c__93__" id="M_PROTEIN__91__c__93__" name="Protein" compartment="c" hasOnlySubstanceUnits="false" boundaryCondition="false" constant="false"/>
      <species metaid="M_PROTEIN_LIPL__91__c__93____91__c__93__" id="M_PROTEIN_LIPL__91__c__93____91__c__93__" name="protein N6-(lipoyl)lysine" compartment="c" hasOnlySubstanceUnits="false" boundaryCondition="false" constant="false"/>
      <species metaid="M_ACP__91__c__93____91__c__93__" id="M_ACP__91__c__93____91__c__93__" name="1-aminocyclopropanecarboxylate" compartment="c" hasOnlySubstanceUnits="false" boundaryCondition="false" constant="false"/>
      <species metaid="M_PROTEIN_C80L__91__c__93____91__c__93__" id="M_PROTEIN_C80L__91__c__93____91__c__93__" name="protein N6-(octanoyl)lysine" compartment="c" hasOnlySubstanceUnits="false" boundaryCondition="false" constant="false"/>
      <species metaid="M_PROTEIN_C80L__91__c__93__" id="M_PROTEIN_C80L__91__c__93__" name="protein N6-(octanoyl)lysine" compartment="c" hasOnlySubstanceUnits="false" boundaryCondition="false" constant="false"/>
      <species metaid="M_PROTEIN_LIPL__91__c__93__" id="M_PROTEIN_LIPL__91__c__93__" name="protein N6-(lipoyl)lysine" compartment="c" hasOnlySubstanceUnits="false" boundaryCondition="false" constant="false"/>
      <species metaid="M_LIPIC__91__c__93__" id="M_LIPIC__91__c__93__" name="lipoic acid " compartment="c" hasOnlySubstanceUnits="false" boundaryCondition="false" constant="false"/>
      <species metaid="M_LIPAMP__91__c__93__" id="M_LIPAMP__91__c__93__" name="lipoyl-AMP" compartment="c" hasOnlySubstanceUnits="false" boundaryCondition="false" constant="false"/>
      <species metaid="M_APOPROT__91__c__93__" id="M_APOPROT__91__c__93__" name="apoprotein" compartment="c" hasOnlySubstanceUnits="false" boundaryCondition="false" constant="false"/>
      <species metaid="M_GGPP__91__b__93__" id="M_GGPP__91__b__93__" name="Gensitate (2,5-dihydroxybenzoate )" compartment="b" hasOnlySubstanceUnits="false" boundaryCondition="false" constant="false"/>
      <species metaid="M_PTEPPI__91__b__93__" id="M_PTEPPI__91__b__93__" name="pectate" compartment="b" hasOnlySubstanceUnits="false" boundaryCondition="false" constant="false"/>
      <species metaid="M_PTE__91__b__93__" id="M_PTE__91__b__93__" name="pectate" compartment="b" hasOnlySubstanceUnits="false" boundaryCondition="false" constant="false"/>
      <species metaid="M_FAD__91__b__93__" id="M_FAD__91__b__93__" name="D-fructose 6-phosphate" compartment="b" hasOnlySubstanceUnits="false" boundaryCondition="false" constant="false"/>
      <species metaid="M_LCP__91__b__93__" id="M_LCP__91__b__93__" name="beta-L-arabinose 1-phosphate" compartment="b" hasOnlySubstanceUnits="false" boundaryCondition="false" constant="false"/>
      <species metaid="M_FADH2__91__b__93__" id="M_FADH2__91__b__93__" name="FAD" compartment="b" hasOnlySubstanceUnits="false" boundaryCondition="false" constant="false"/>
      <species metaid="M_GCATE__91__b__93__" id="M_GCATE__91__b__93__" name="gamma-L-glutamyl-L-cysteine" compartment="b" hasOnlySubstanceUnits="false" boundaryCondition="false" constant="false"/>
      <species metaid="M_BCATE__91__b__93__" id="M_BCATE__91__b__93__" name="4-phospho-L-aspartate" compartment="b" hasOnlySubstanceUnits="false" boundaryCondition="false" constant="false"/>
      <species metaid="M_RTN__91__b__93__" id="M_RTN__91__b__93__" name="thioredoxin dithiol" compartment="b" hasOnlySubstanceUnits="false" boundaryCondition="false" constant="false"/>
      <species metaid="M_Protein__91__c__93__" id="M_Protein__91__c__93__" name="Protein" compartment="c" hasOnlySubstanceUnits="false" boundaryCondition="false" constant="false"/>
      <species metaid="M_RNA__91__c__93__" id="M_RNA__91__c__93__" name="RNA" compartment="c" hasOnlySubstanceUnits="false" boundaryCondition="false" constant="false"/>
      <species metaid="M_Lipid__91__c__93__" id="M_Lipid__91__c__93__" name="lipoic acid " compartment="c" hasOnlySubstanceUnits="false" boundaryCondition="false" constant="false"/>
      <species metaid="M_DNA__91__c__93__" id="M_DNA__91__c__93__" name="DNA" compartment="c" hasOnlySubstanceUnits="false" boundaryCondition="false" constant="false"/>
      <species metaid="M_BIOMASS__91__c__93__" id="M_BIOMASS__91__c__93__" name="biomass" compartment="c" hasOnlySubstanceUnits="false" boundaryCondition="false" constant="false"/>
      <species metaid="M_HNO3__91__e__93__" id="M_HNO3__91__e__93__" name="nitrate" compartment="e" hasOnlySubstanceUnits="false" boundaryCondition="false" constant="false"/>
      <species metaid="M_LPC__91__e__93__" id="M_LPC__91__e__93__" name="lysophosphatidylcholine" compartment="e" hasOnlySubstanceUnits="false" boundaryCondition="false" constant="false"/>
      <species metaid="M_ACGLPE__91__e__93__" id="M_ACGLPE__91__e__93__" name="1-acyl-sn-glycero-3-phosphoserine" compartment="e" hasOnlySubstanceUnits="false" boundaryCondition="false" constant="false"/>
      <species metaid="M_BIOMASS__91__e__93__" id="M_BIOMASS__91__e__93__" name="biomass" compartment="e" hasOnlySubstanceUnits="false" boundaryCondition="false" constant="false"/>
      <species metaid="M_HNO3__91__m__93__" id="M_HNO3__91__m__93__" name="nitrate" compartment="m" hasOnlySubstanceUnits="false" boundaryCondition="false" constant="false"/>
      <species metaid="M_MYOI__91__p__93__" id="M_MYOI__91__p__93__" name="myo-inositol" compartment="p" hasOnlySubstanceUnits="false" boundaryCondition="false" constant="false"/>
      <species metaid="M_PS__91__p__93__" id="M_PS__91__p__93__" name="phosphatidylserine" compartment="p" hasOnlySubstanceUnits="false" boundaryCondition="false" constant="false"/>
      <species metaid="M_PINS__91__p__93__" id="M_PINS__91__p__93__" name="1-phosphatidyl-1D-myo-inositols" compartment="p" hasOnlySubstanceUnits="false" boundaryCondition="false" constant="false"/>
      <species metaid="M_FOR__91__m__93__" id="M_FOR__91__m__93__" name="formate" compartment="m" hasOnlySubstanceUnits="false" boundaryCondition="false" constant="false"/>
      <species metaid="M_CO2__91__x__93__" id="M_CO2__91__x__93__" name="CO2" compartment="x" hasOnlySubstanceUnits="false" boundaryCondition="false" constant="false"/>
      <species metaid="M_H2O__91__x__93__" id="M_H2O__91__x__93__" name="H2O" compartment="x" hasOnlySubstanceUnits="false" boundaryCondition="false" constant="false"/>
      <species metaid="M_O2__91__x__93__" id="M_O2__91__x__93__" name="oxygen" compartment="x" hasOnlySubstanceUnits="false" boundaryCondition="false" constant="false"/>
      <species metaid="M_DOROA__91__m__93__" id="M_DOROA__91__m__93__" name="(S)-dihydroorotate" compartment="m" hasOnlySubstanceUnits="false" boundaryCondition="false" constant="false"/>
      <species metaid="M_OROA__91__m__93__" id="M_OROA__91__m__93__" name="orotate" compartment="m" hasOnlySubstanceUnits="false" boundaryCondition="false" constant="false"/>
      <species metaid="M_CITR__91__m__93__" id="M_CITR__91__m__93__" name="L-citrulline" compartment="m" hasOnlySubstanceUnits="false" boundaryCondition="false" constant="false"/>
      <species metaid="M_PROP__91__m__93__" id="M_PROP__91__m__93__" name="propionate" compartment="m" hasOnlySubstanceUnits="false" boundaryCondition="false" constant="false"/>
      <species metaid="M_SUCC__91__x__93__" id="M_SUCC__91__x__93__" name="succinate" compartment="x" hasOnlySubstanceUnits="false" boundaryCondition="false" constant="false"/>
      <species metaid="M_MAL__91__x__93__" id="M_MAL__91__x__93__" name="(S)-malate" compartment="x" hasOnlySubstanceUnits="false" boundaryCondition="false" constant="false"/>
      <species metaid="M_HIURTE__91__x__93__" id="M_HIURTE__91__x__93__" name="5-hydroxyisourate" compartment="x" hasOnlySubstanceUnits="false" boundaryCondition="false" constant="false"/>
      <species metaid="M_HIURTE__91__c__93__" id="M_HIURTE__91__c__93__" name="5-hydroxyisourate" compartment="c" hasOnlySubstanceUnits="false" boundaryCondition="false" constant="false"/>
      <species metaid="M_AKG__91__x__93__" id="M_AKG__91__x__93__" name="2-oxoglutarate" compartment="x" hasOnlySubstanceUnits="false" boundaryCondition="false" constant="false"/>
      <species metaid="M_ATT__91__x__93__" id="M_ATT__91__x__93__" name="allantoate" compartment="x" hasOnlySubstanceUnits="false" boundaryCondition="false" constant="false"/>
      <species metaid="M_UREA__91__x__93__" id="M_UREA__91__x__93__" name="urea" compartment="x" hasOnlySubstanceUnits="false" boundaryCondition="false" constant="false"/>
      <species metaid="M_PYR__91__x__93__" id="M_PYR__91__x__93__" name="pyruvate" compartment="x" hasOnlySubstanceUnits="false" boundaryCondition="false" constant="false"/>
      <species metaid="M_PROPCOA__91__x__93__" id="M_PROPCOA__91__x__93__" name="propionyl-CoA" compartment="x" hasOnlySubstanceUnits="false" boundaryCondition="false" constant="false"/>
      <species metaid="M_GLAL__91__x__93__" id="M_GLAL__91__x__93__" name="glycoaldehyde" compartment="x" hasOnlySubstanceUnits="false" boundaryCondition="false" constant="false"/>
      <species metaid="M_OA__91__x__93__" id="M_OA__91__x__93__" name="oxaloacetate" compartment="x" hasOnlySubstanceUnits="false" boundaryCondition="false" constant="false"/>
      <species metaid="M_XAN__91__x__93__" id="M_XAN__91__x__93__" name="xanthine" compartment="x" hasOnlySubstanceUnits="false" boundaryCondition="false" constant="false"/>
      <species metaid="M_UGC__91__x__93__" id="M_UGC__91__x__93__" name="(-)-ureidoglycolate" compartment="x" hasOnlySubstanceUnits="false" boundaryCondition="false" constant="false"/>
      <species metaid="M_H2O2__91__x__93__" id="M_H2O2__91__x__93__" name="hydrogen peroxide" compartment="x" hasOnlySubstanceUnits="false" boundaryCondition="false" constant="false"/>
      <species metaid="M_H__91__m__93__" id="M_H__91__m__93__" name="H(+)" compartment="m" hasOnlySubstanceUnits="false" boundaryCondition="false" constant="false"/>
      <species metaid="M_PEP__91__m__93__" id="M_PEP__91__m__93__" name="phosphoenolpyruvate" compartment="m" hasOnlySubstanceUnits="false" boundaryCondition="false" constant="false"/>
      <species metaid="M_ICIT__91__x__93__" id="M_ICIT__91__x__93__" name="isocitrate" compartment="x" hasOnlySubstanceUnits="false" boundaryCondition="false" constant="false"/>
      <species metaid="M_NH4__91__e__93__" id="M_NH4__91__e__93__" name="Ammonium" compartment="e" hasOnlySubstanceUnits="false" boundaryCondition="false" constant="false"/>
    </listOfSpecies>
    <listOfParameters>
      <parameter id="FB1N1000" value="-1000" constant="true"/>
      <parameter id="FB2N3" value="-2.518" constant="true"/>
      <parameter id="FB3N0" value="0" constant="true"/>
      <parameter id="FB4N2" value="1.9" constant="true"/>
      <parameter id="FB5N1000" value="1000" constant="true"/>
    </listOfParameters>
    <listOfReactions>
      <reaction metaid="r1" id="r1" name="Spontaneous conversion" reversible="true" fast="false" fbc:lowerFluxBound="FB1N1000" fbc:upperFluxBound="FB5N1000">
        <notes>
          <body xmlns="http://www.w3.org/1999/xhtml">
            <p>Confidence Level: 0</p>
          </body>
        </notes>
        <listOfReactants>
          <speciesReference species="M_DGLC__91__e__93__" stoichiometry="1" constant="true"/>
        </listOfReactants>
        <listOfProducts>
          <speciesReference species="M_GLC__91__e__93__" stoichiometry="0.33" constant="true"/>
          <speciesReference species="M_bDGLC__91__e__93__" stoichiometry="0.67" constant="true"/>
        </listOfProducts>
      </reaction>
      <reaction metaid="r2" id="r2" name="Spontaneous conversion" reversible="true" fast="false" fbc:lowerFluxBound="FB1N1000" fbc:upperFluxBound="FB5N1000">
        <notes>
          <body xmlns="http://www.w3.org/1999/xhtml">
            <p>Confidence Level: 0</p>
          </body>
        </notes>
        <listOfReactants>
          <speciesReference species="M_DGLC__91__c__93__" stoichiometry="1" constant="true"/>
        </listOfReactants>
        <listOfProducts>
          <speciesReference species="M_GLC__91__c__93__" stoichiometry="0.33" constant="true"/>
          <speciesReference species="M_bDGLC__91__c__93__" stoichiometry="0.67" constant="true"/>
        </listOfProducts>
      </reaction>
      <reaction metaid="r3" id="r3" name="Aldose 1-epimerase" reversible="false" fast="false" fbc:lowerFluxBound="FB3N0" fbc:upperFluxBound="FB5N1000">
        <notes>
          <body xmlns="http://www.w3.org/1999/xhtml">
            <p>Confidence Level: 0</p>
          </body>
        </notes>
        <annotation xmlns:sbml="http://www.sbml.org/sbml/level3/version1/core">
          <rdf:RDF xmlns:rdf="http://www.w3.org/1999/02/22-rdf-syntax-ns#" xmlns:dcterms="http://purl.org/dc/terms/" xmlns:vCard="http://www.w3.org/2001/vcard-rdf/3.0#" xmlns:vCard4="http://www.w3.org/2006/vcard/ns#" xmlns:bqbiol="http://biomodels.net/biology-qualifiers/" xmlns:bqmodel="http://biomodels.net/model-qualifiers/">
            <rdf:Description rdf:about="#r3">
              <bqbiol:is>
                <rdf:Bag>
                  <rdf:li rdf:resource="http://identifiers.org/ec-code/5.1.3.3"/>
                </rdf:Bag>
              </bqbiol:is>
            </rdf:Description>
          </rdf:RDF>
        </annotation>
        <listOfReactants>
          <speciesReference species="M_GLC__91__e__93__" stoichiometry="1" constant="true"/>
        </listOfReactants>
        <listOfProducts>
          <speciesReference species="M_bDGLC__91__e__93__" stoichiometry="1" constant="true"/>
        </listOfProducts>
        <fbc:geneProductAssociation>
          <fbc:geneProductRef fbc:geneProduct="G_evm__46__model__46__scaffold00044__46__32"/>
        </fbc:geneProductAssociation>
      </reaction>
      <reaction metaid="r4" id="r4" name="Aldose 1-epimerase" reversible="false" fast="false" fbc:lowerFluxBound="FB3N0" fbc:upperFluxBound="FB5N1000">
        <notes>
          <body xmlns="http://www.w3.org/1999/xhtml">
            <p>Confidence Level: 0</p>
          </body>
        </notes>
        <annotation xmlns:sbml="http://www.sbml.org/sbml/level3/version1/core">
          <rdf:RDF xmlns:rdf="http://www.w3.org/1999/02/22-rdf-syntax-ns#" xmlns:dcterms="http://purl.org/dc/terms/" xmlns:vCard="http://www.w3.org/2001/vcard-rdf/3.0#" xmlns:vCard4="http://www.w3.org/2006/vcard/ns#" xmlns:bqbiol="http://biomodels.net/biology-qualifiers/" xmlns:bqmodel="http://biomodels.net/model-qualifiers/">
            <rdf:Description rdf:about="#r4">
              <bqbiol:is>
                <rdf:Bag>
                  <rdf:li rdf:resource="http://identifiers.org/ec-code/5.1.3.3"/>
                </rdf:Bag>
              </bqbiol:is>
            </rdf:Description>
          </rdf:RDF>
        </annotation>
        <listOfReactants>
          <speciesReference species="M_GLC__91__c__93__" stoichiometry="1" constant="true"/>
        </listOfReactants>
        <listOfProducts>
          <speciesReference species="M_bDGLC__91__c__93__" stoichiometry="1" constant="true"/>
        </listOfProducts>
        <fbc:geneProductAssociation>
          <fbc:geneProductRef fbc:geneProduct="G_evm__46__model__46__scaffold00044__46__32"/>
        </fbc:geneProductAssociation>
      </reaction>
      <reaction metaid="r5" id="r5" name="Hexokinase" reversible="false" fast="false" fbc:lowerFluxBound="FB3N0" fbc:upperFluxBound="FB5N1000">
        <notes>
          <body xmlns="http://www.w3.org/1999/xhtml">
            <p>Confidence Level: 0</p>
          </body>
        </notes>
        <annotation xmlns:sbml="http://www.sbml.org/sbml/level3/version1/core">
          <rdf:RDF xmlns:rdf="http://www.w3.org/1999/02/22-rdf-syntax-ns#" xmlns:dcterms="http://purl.org/dc/terms/" xmlns:vCard="http://www.w3.org/2001/vcard-rdf/3.0#" xmlns:vCard4="http://www.w3.org/2006/vcard/ns#" xmlns:bqbiol="http://biomodels.net/biology-qualifiers/" xmlns:bqmodel="http://biomodels.net/model-qualifiers/">
            <rdf:Description rdf:about="#r5">
              <bqbiol:is>
                <rdf:Bag>
                  <rdf:li rdf:resource="http://identifiers.org/ec-code/2.7.1.1"/>
                </rdf:Bag>
              </bqbiol:is>
            </rdf:Description>
          </rdf:RDF>
        </annotation>
        <listOfReactants>
          <speciesReference species="M_GLC__91__b__93__" stoichiometry="1" constant="true"/>
          <speciesReference species="M_ATP__91__b__93__" stoichiometry="1" constant="true"/>
        </listOfReactants>
        <listOfProducts>
          <speciesReference species="M_ADP__91__b__93__" stoichiometry="1" constant="true"/>
          <speciesReference species="M_G6P__91__b__93__" stoichiometry="1" constant="true"/>
        </listOfProducts>
        <fbc:geneProductAssociation>
          <fbc:geneProductRef fbc:geneProduct="G_evm__46__model__46__scaffold00021__46__35__59__evm__46__model__46__scaffold00086__46__19"/>
        </fbc:geneProductAssociation>
      </reaction>
      <reaction metaid="r6" id="r6" name="Hexokinase" reversible="false" fast="false" fbc:lowerFluxBound="FB3N0" fbc:upperFluxBound="FB5N1000">
        <notes>
          <body xmlns="http://www.w3.org/1999/xhtml">
            <p>Confidence Level: 0</p>
          </body>
        </notes>
        <annotation xmlns:sbml="http://www.sbml.org/sbml/level3/version1/core">
          <rdf:RDF xmlns:rdf="http://www.w3.org/1999/02/22-rdf-syntax-ns#" xmlns:dcterms="http://purl.org/dc/terms/" xmlns:vCard="http://www.w3.org/2001/vcard-rdf/3.0#" xmlns:vCard4="http://www.w3.org/2006/vcard/ns#" xmlns:bqbiol="http://biomodels.net/biology-qualifiers/" xmlns:bqmodel="http://biomodels.net/model-qualifiers/">
            <rdf:Description rdf:about="#r6">
              <bqbiol:is>
                <rdf:Bag>
                  <rdf:li rdf:resource="http://identifiers.org/ec-code/2.7.1.1"/>
                </rdf:Bag>
              </bqbiol:is>
            </rdf:Description>
          </rdf:RDF>
        </annotation>
        <listOfReactants>
          <speciesReference species="M_GLC__91__c__93__" stoichiometry="1" constant="true"/>
          <speciesReference species="M_ATP__91__c__93__" stoichiometry="1" constant="true"/>
        </listOfReactants>
        <listOfProducts>
          <speciesReference species="M_ADP__91__c__93__" stoichiometry="1" constant="true"/>
          <speciesReference species="M_G6P__91__c__93__" stoichiometry="1" constant="true"/>
        </listOfProducts>
        <fbc:geneProductAssociation>
          <fbc:geneProductRef fbc:geneProduct="G_evm__46__model__46__scaffold00016__46__60__59__evm__46__model__46__scaffold00086__46__19__59__evm__46__model__46__scaffold00280__46__7__59__evm__46__model__46__scaffold00179__46__8__59__evm__46__model__46__scaffold00235__46__9__59__evm__46__model__46__scaffold00311__46__2__59__evm__46__model__46__scaffold00052__46__18__59__evm__46__model__46__scaffold00201__46__16__59__evm__46__model__46__scaffold00227__46__14__59__evm__46__model__46__scaffold00018__46__58"/>
        </fbc:geneProductAssociation>
      </reaction>
      <reaction metaid="r7" id="r7" name="Ketohexokinase" reversible="false" fast="false" fbc:lowerFluxBound="FB3N0" fbc:upperFluxBound="FB5N1000">
        <notes>
          <body xmlns="http://www.w3.org/1999/xhtml">
            <p>Confidence Level: 0</p>
          </body>
        </notes>
        <annotation xmlns:sbml="http://www.sbml.org/sbml/level3/version1/core">
          <rdf:RDF xmlns:rdf="http://www.w3.org/1999/02/22-rdf-syntax-ns#" xmlns:dcterms="http://purl.org/dc/terms/" xmlns:vCard="http://www.w3.org/2001/vcard-rdf/3.0#" xmlns:vCard4="http://www.w3.org/2006/vcard/ns#" xmlns:bqbiol="http://biomodels.net/biology-qualifiers/" xmlns:bqmodel="http://biomodels.net/model-qualifiers/">
            <rdf:Description rdf:about="#r7">
              <bqbiol:is>
                <rdf:Bag>
                  <rdf:li rdf:resource="http://identifiers.org/ec-code/2.7.1.3"/>
                </rdf:Bag>
              </bqbiol:is>
            </rdf:Description>
          </rdf:RDF>
        </annotation>
        <listOfReactants>
          <speciesReference species="M_ATP__91__c__93__" stoichiometry="1" constant="true"/>
          <speciesReference species="M_FRU__91__c__93__" stoichiometry="1" constant="true"/>
        </listOfReactants>
        <listOfProducts>
          <speciesReference species="M_ADP__91__c__93__" stoichiometry="1" constant="true"/>
          <speciesReference species="M_FRU1P__91__c__93__" stoichiometry="1" constant="true"/>
        </listOfProducts>
        <fbc:geneProductAssociation>
          <fbc:geneProductRef fbc:geneProduct="G_evm__46__model__46__scaffold00119__46__16"/>
        </fbc:geneProductAssociation>
      </reaction>
      <reaction metaid="r8" id="r8" name="Ketohexokinase" reversible="false" fast="false" fbc:lowerFluxBound="FB3N0" fbc:upperFluxBound="FB5N1000">
        <notes>
          <body xmlns="http://www.w3.org/1999/xhtml">
            <p>Confidence Level: 0</p>
          </body>
        </notes>
        <annotation xmlns:sbml="http://www.sbml.org/sbml/level3/version1/core">
          <rdf:RDF xmlns:rdf="http://www.w3.org/1999/02/22-rdf-syntax-ns#" xmlns:dcterms="http://purl.org/dc/terms/" xmlns:vCard="http://www.w3.org/2001/vcard-rdf/3.0#" xmlns:vCard4="http://www.w3.org/2006/vcard/ns#" xmlns:bqbiol="http://biomodels.net/biology-qualifiers/" xmlns:bqmodel="http://biomodels.net/model-qualifiers/">
            <rdf:Description rdf:about="#r8">
              <bqbiol:is>
                <rdf:Bag>
                  <rdf:li rdf:resource="http://identifiers.org/ec-code/2.7.1.3"/>
                </rdf:Bag>
              </bqbiol:is>
            </rdf:Description>
          </rdf:RDF>
        </annotation>
        <listOfReactants>
          <speciesReference species="M_ATP__91__b__93__" stoichiometry="1" constant="true"/>
          <speciesReference species="M_FRU__91__b__93__" stoichiometry="1" constant="true"/>
        </listOfReactants>
        <listOfProducts>
          <speciesReference species="M_ADP__91__b__93__" stoichiometry="1" constant="true"/>
          <speciesReference species="M_FRU1P__91__b__93__" stoichiometry="1" constant="true"/>
        </listOfProducts>
        <fbc:geneProductAssociation>
          <fbc:geneProductRef fbc:geneProduct="G_evm__46__model__46__scaffold00003__46__12"/>
        </fbc:geneProductAssociation>
      </reaction>
      <reaction metaid="r9" id="r9" name="Glucose-6-phosphate isomerase" reversible="true" fast="false" fbc:lowerFluxBound="FB1N1000" fbc:upperFluxBound="FB5N1000">
        <notes>
          <body xmlns="http://www.w3.org/1999/xhtml">
            <p>Confidence Level: 0</p>
          </body>
        </notes>
        <annotation xmlns:sbml="http://www.sbml.org/sbml/level3/version1/core">
          <rdf:RDF xmlns:rdf="http://www.w3.org/1999/02/22-rdf-syntax-ns#" xmlns:dcterms="http://purl.org/dc/terms/" xmlns:vCard="http://www.w3.org/2001/vcard-rdf/3.0#" xmlns:vCard4="http://www.w3.org/2006/vcard/ns#" xmlns:bqbiol="http://biomodels.net/biology-qualifiers/" xmlns:bqmodel="http://biomodels.net/model-qualifiers/">
            <rdf:Description rdf:about="#r9">
              <bqbiol:is>
                <rdf:Bag>
                  <rdf:li rdf:resource="http://identifiers.org/ec-code/5.3.1.9"/>
                </rdf:Bag>
              </bqbiol:is>
            </rdf:Description>
          </rdf:RDF>
        </annotation>
        <listOfReactants>
          <speciesReference species="M_G6P__91__c__93__" stoichiometry="1" constant="true"/>
        </listOfReactants>
        <listOfProducts>
          <speciesReference species="M_F6P__91__c__93__" stoichiometry="1" constant="true"/>
        </listOfProducts>
        <fbc:geneProductAssociation>
          <fbc:geneProductRef fbc:geneProduct="G_evm__46__model__46__scaffold00020__46__14"/>
        </fbc:geneProductAssociation>
      </reaction>
      <reaction metaid="r10" id="r10" name="Glucose-6-phosphate 1-epimerase" reversible="true" fast="false" fbc:lowerFluxBound="FB1N1000" fbc:upperFluxBound="FB5N1000">
        <notes>
          <body xmlns="http://www.w3.org/1999/xhtml">
            <p>Confidence Level: 0</p>
          </body>
        </notes>
        <annotation xmlns:sbml="http://www.sbml.org/sbml/level3/version1/core">
          <rdf:RDF xmlns:rdf="http://www.w3.org/1999/02/22-rdf-syntax-ns#" xmlns:dcterms="http://purl.org/dc/terms/" xmlns:vCard="http://www.w3.org/2001/vcard-rdf/3.0#" xmlns:vCard4="http://www.w3.org/2006/vcard/ns#" xmlns:bqbiol="http://biomodels.net/biology-qualifiers/" xmlns:bqmodel="http://biomodels.net/model-qualifiers/">
            <rdf:Description rdf:about="#r10">
              <bqbiol:is>
                <rdf:Bag>
                  <rdf:li rdf:resource="http://identifiers.org/ec-code/5.1.3.15"/>
                </rdf:Bag>
              </bqbiol:is>
            </rdf:Description>
          </rdf:RDF>
        </annotation>
        <listOfReactants>
          <speciesReference species="M_G6P__91__c__93__" stoichiometry="1" constant="true"/>
        </listOfReactants>
        <listOfProducts>
          <speciesReference species="M_bDG6P__91__c__93__" stoichiometry="1" constant="true"/>
        </listOfProducts>
        <fbc:geneProductAssociation>
          <fbc:geneProductRef fbc:geneProduct="G_evm__46__model__46__scaffold00296__46__15"/>
        </fbc:geneProductAssociation>
      </reaction>
      <reaction metaid="r11" id="r11" name="Phosphofructokinase" reversible="false" fast="false" fbc:lowerFluxBound="FB3N0" fbc:upperFluxBound="FB5N1000">
        <notes>
          <body xmlns="http://www.w3.org/1999/xhtml">
            <p>Confidence Level: 0</p>
          </body>
        </notes>
        <annotation xmlns:sbml="http://www.sbml.org/sbml/level3/version1/core">
          <rdf:RDF xmlns:rdf="http://www.w3.org/1999/02/22-rdf-syntax-ns#" xmlns:dcterms="http://purl.org/dc/terms/" xmlns:vCard="http://www.w3.org/2001/vcard-rdf/3.0#" xmlns:vCard4="http://www.w3.org/2006/vcard/ns#" xmlns:bqbiol="http://biomodels.net/biology-qualifiers/" xmlns:bqmodel="http://biomodels.net/model-qualifiers/">
            <rdf:Description rdf:about="#r11">
              <bqbiol:is>
                <rdf:Bag>
                  <rdf:li rdf:resource="http://identifiers.org/ec-code/2.7.1.11"/>
                </rdf:Bag>
              </bqbiol:is>
            </rdf:Description>
          </rdf:RDF>
        </annotation>
        <listOfReactants>
          <speciesReference species="M_ATP__91__c__93__" stoichiometry="1" constant="true"/>
          <speciesReference species="M_F6P__91__c__93__" stoichiometry="1" constant="true"/>
        </listOfReactants>
        <listOfProducts>
          <speciesReference species="M_ADP__91__c__93__" stoichiometry="1" constant="true"/>
          <speciesReference species="M_FDP__91__c__93__" stoichiometry="1" constant="true"/>
        </listOfProducts>
        <fbc:geneProductAssociation>
          <fbc:geneProductRef fbc:geneProduct="G_evm__46__model__46__scaffold00313__46__2__59__evm__46__model__46__scaffold00009__46__18"/>
        </fbc:geneProductAssociation>
      </reaction>
      <reaction metaid="r12" id="r12" name="Fructose-bisphosphate aldolase" reversible="true" fast="false" fbc:lowerFluxBound="FB1N1000" fbc:upperFluxBound="FB5N1000">
        <notes>
          <body xmlns="http://www.w3.org/1999/xhtml">
            <p>Confidence Level: 0</p>
          </body>
        </notes>
        <annotation xmlns:sbml="http://www.sbml.org/sbml/level3/version1/core">
          <rdf:RDF xmlns:rdf="http://www.w3.org/1999/02/22-rdf-syntax-ns#" xmlns:dcterms="http://purl.org/dc/terms/" xmlns:vCard="http://www.w3.org/2001/vcard-rdf/3.0#" xmlns:vCard4="http://www.w3.org/2006/vcard/ns#" xmlns:bqbiol="http://biomodels.net/biology-qualifiers/" xmlns:bqmodel="http://biomodels.net/model-qualifiers/">
            <rdf:Description rdf:about="#r12">
              <bqbiol:is>
                <rdf:Bag>
                  <rdf:li rdf:resource="http://identifiers.org/ec-code/4.1.2.13"/>
                </rdf:Bag>
              </bqbiol:is>
            </rdf:Description>
          </rdf:RDF>
        </annotation>
        <listOfReactants>
          <speciesReference species="M_FDP__91__c__93__" stoichiometry="1" constant="true"/>
        </listOfReactants>
        <listOfProducts>
          <speciesReference species="M_T3P2__91__c__93__" stoichiometry="1" constant="true"/>
          <speciesReference species="M_T3P1__91__c__93__" stoichiometry="1" constant="true"/>
        </listOfProducts>
        <fbc:geneProductAssociation>
          <fbc:geneProductRef fbc:geneProduct="G_evm__46__model__46__scaffold00089__46__37__59__evm__46__model__46__scaffold00103__46__29"/>
        </fbc:geneProductAssociation>
      </reaction>
      <reaction metaid="r13" id="r13" name="Triosephosphate isomerase" reversible="true" fast="false" fbc:lowerFluxBound="FB1N1000" fbc:upperFluxBound="FB5N1000">
        <notes>
          <body xmlns="http://www.w3.org/1999/xhtml">
            <p>Confidence Level: 0</p>
          </body>
        </notes>
        <annotation xmlns:sbml="http://www.sbml.org/sbml/level3/version1/core">
          <rdf:RDF xmlns:rdf="http://www.w3.org/1999/02/22-rdf-syntax-ns#" xmlns:dcterms="http://purl.org/dc/terms/" xmlns:vCard="http://www.w3.org/2001/vcard-rdf/3.0#" xmlns:vCard4="http://www.w3.org/2006/vcard/ns#" xmlns:bqbiol="http://biomodels.net/biology-qualifiers/" xmlns:bqmodel="http://biomodels.net/model-qualifiers/">
            <rdf:Description rdf:about="#r13">
              <bqbiol:is>
                <rdf:Bag>
                  <rdf:li rdf:resource="http://identifiers.org/ec-code/5.3.1.1"/>
                </rdf:Bag>
              </bqbiol:is>
            </rdf:Description>
          </rdf:RDF>
        </annotation>
        <listOfReactants>
          <speciesReference species="M_T3P2__91__c__93__" stoichiometry="1" constant="true"/>
        </listOfReactants>
        <listOfProducts>
          <speciesReference species="M_T3P1__91__c__93__" stoichiometry="1" constant="true"/>
        </listOfProducts>
        <fbc:geneProductAssociation>
          <fbc:geneProductRef fbc:geneProduct="G_evm__46__model__46__scaffold00022__46__4"/>
        </fbc:geneProductAssociation>
      </reaction>
      <reaction metaid="r14" id="r14" name="Glyceraldehyde-3-phosphate dehydrogenase" reversible="true" fast="false" fbc:lowerFluxBound="FB1N1000" fbc:upperFluxBound="FB5N1000">
        <notes>
          <body xmlns="http://www.w3.org/1999/xhtml">
            <p>Confidence Level: 0</p>
          </body>
        </notes>
        <annotation xmlns:sbml="http://www.sbml.org/sbml/level3/version1/core">
          <rdf:RDF xmlns:rdf="http://www.w3.org/1999/02/22-rdf-syntax-ns#" xmlns:dcterms="http://purl.org/dc/terms/" xmlns:vCard="http://www.w3.org/2001/vcard-rdf/3.0#" xmlns:vCard4="http://www.w3.org/2006/vcard/ns#" xmlns:bqbiol="http://biomodels.net/biology-qualifiers/" xmlns:bqmodel="http://biomodels.net/model-qualifiers/">
            <rdf:Description rdf:about="#r14">
              <bqbiol:is>
                <rdf:Bag>
                  <rdf:li rdf:resource="http://identifiers.org/ec-code/1.2.1.12"/>
                </rdf:Bag>
              </bqbiol:is>
            </rdf:Description>
          </rdf:RDF>
        </annotation>
        <listOfReactants>
          <speciesReference species="M_T3P1__91__c__93__" stoichiometry="1" constant="true"/>
          <speciesReference species="M_PI__91__c__93__" stoichiometry="1" constant="true"/>
          <speciesReference species="M_NAD__91__c__93__" stoichiometry="1" constant="true"/>
        </listOfReactants>
        <listOfProducts>
          <speciesReference species="M_13PDG__91__c__93__" stoichiometry="1" constant="true"/>
          <speciesReference species="M_NADH__91__c__93__" stoichiometry="1" constant="true"/>
        </listOfProducts>
        <fbc:geneProductAssociation>
          <fbc:geneProductRef fbc:geneProduct="G_evm__46__model__46__scaffold00099__46__10__59__evm__46__model__46__scaffold00115__46__26__59__evm__46__model__46__scaffold00230__46__13"/>
        </fbc:geneProductAssociation>
      </reaction>
      <reaction metaid="r15" id="r15" name="Phosphoglycerate kinase" reversible="true" fast="false" fbc:lowerFluxBound="FB1N1000" fbc:upperFluxBound="FB5N1000">
        <notes>
          <body xmlns="http://www.w3.org/1999/xhtml">
            <p>Confidence Level: 0</p>
          </body>
        </notes>
        <annotation xmlns:sbml="http://www.sbml.org/sbml/level3/version1/core">
          <rdf:RDF xmlns:rdf="http://www.w3.org/1999/02/22-rdf-syntax-ns#" xmlns:dcterms="http://purl.org/dc/terms/" xmlns:vCard="http://www.w3.org/2001/vcard-rdf/3.0#" xmlns:vCard4="http://www.w3.org/2006/vcard/ns#" xmlns:bqbiol="http://biomodels.net/biology-qualifiers/" xmlns:bqmodel="http://biomodels.net/model-qualifiers/">
            <rdf:Description rdf:about="#r15">
              <bqbiol:is>
                <rdf:Bag>
                  <rdf:li rdf:resource="http://identifiers.org/ec-code/2.7.2.3"/>
                </rdf:Bag>
              </bqbiol:is>
            </rdf:Description>
          </rdf:RDF>
        </annotation>
        <listOfReactants>
          <speciesReference species="M_ADP__91__c__93__" stoichiometry="1" constant="true"/>
          <speciesReference species="M_13PDG__91__c__93__" stoichiometry="1" constant="true"/>
        </listOfReactants>
        <listOfProducts>
          <speciesReference species="M_ATP__91__c__93__" stoichiometry="1" constant="true"/>
          <speciesReference species="M_3PG__91__c__93__" stoichiometry="1" constant="true"/>
        </listOfProducts>
        <fbc:geneProductAssociation>
          <fbc:geneProductRef fbc:geneProduct="G_evm__46__model__46__scaffold00725__46__1__59__evm__46__model__46__scaffold00172__46__14"/>
        </fbc:geneProductAssociation>
      </reaction>
      <reaction metaid="r16" id="r16" name="Phosphoglycerate mutase" reversible="true" fast="false" fbc:lowerFluxBound="FB1N1000" fbc:upperFluxBound="FB5N1000">
        <notes>
          <body xmlns="http://www.w3.org/1999/xhtml">
            <p>Confidence Level: 0</p>
          </body>
        </notes>
        <annotation xmlns:sbml="http://www.sbml.org/sbml/level3/version1/core">
          <rdf:RDF xmlns:rdf="http://www.w3.org/1999/02/22-rdf-syntax-ns#" xmlns:dcterms="http://purl.org/dc/terms/" xmlns:vCard="http://www.w3.org/2001/vcard-rdf/3.0#" xmlns:vCard4="http://www.w3.org/2006/vcard/ns#" xmlns:bqbiol="http://biomodels.net/biology-qualifiers/" xmlns:bqmodel="http://biomodels.net/model-qualifiers/">
            <rdf:Description rdf:about="#r16">
              <bqbiol:is>
                <rdf:Bag>
                  <rdf:li rdf:resource="http://identifiers.org/ec-code/5.4.2.1"/>
                </rdf:Bag>
              </bqbiol:is>
            </rdf:Description>
          </rdf:RDF>
        </annotation>
        <listOfReactants>
          <speciesReference species="M_3PG__91__c__93__" stoichiometry="1" constant="true"/>
        </listOfReactants>
        <listOfProducts>
          <speciesReference species="M_2PG__91__c__93__" stoichiometry="1" constant="true"/>
        </listOfProducts>
        <fbc:geneProductAssociation>
          <fbc:geneProductRef fbc:geneProduct="G_evm__46__model__46__scaffold00493__46__1"/>
        </fbc:geneProductAssociation>
      </reaction>
      <reaction metaid="r17" id="r17" name="Enolase" reversible="true" fast="false" fbc:lowerFluxBound="FB1N1000" fbc:upperFluxBound="FB5N1000">
        <notes>
          <body xmlns="http://www.w3.org/1999/xhtml">
            <p>Confidence Level: 0</p>
          </body>
        </notes>
        <annotation xmlns:sbml="http://www.sbml.org/sbml/level3/version1/core">
          <rdf:RDF xmlns:rdf="http://www.w3.org/1999/02/22-rdf-syntax-ns#" xmlns:dcterms="http://purl.org/dc/terms/" xmlns:vCard="http://www.w3.org/2001/vcard-rdf/3.0#" xmlns:vCard4="http://www.w3.org/2006/vcard/ns#" xmlns:bqbiol="http://biomodels.net/biology-qualifiers/" xmlns:bqmodel="http://biomodels.net/model-qualifiers/">
            <rdf:Description rdf:about="#r17">
              <bqbiol:is>
                <rdf:Bag>
                  <rdf:li rdf:resource="http://identifiers.org/ec-code/4.2.1.11"/>
                </rdf:Bag>
              </bqbiol:is>
            </rdf:Description>
          </rdf:RDF>
        </annotation>
        <listOfReactants>
          <speciesReference species="M_2PG__91__c__93__" stoichiometry="1" constant="true"/>
        </listOfReactants>
        <listOfProducts>
          <speciesReference species="M_PEP__91__c__93__" stoichiometry="1" constant="true"/>
          <speciesReference species="M_H2O__91__c__93__" stoichiometry="1" constant="true"/>
        </listOfProducts>
        <fbc:geneProductAssociation>
          <fbc:geneProductRef fbc:geneProduct="G_evm__46__model__46__scaffold00045__46__42__59__evm__46__model__46__scaffold00194__46__17"/>
        </fbc:geneProductAssociation>
      </reaction>
      <reaction metaid="r18" id="r18" name="Pyruvate kinase" reversible="false" fast="false" fbc:lowerFluxBound="FB3N0" fbc:upperFluxBound="FB5N1000">
        <notes>
          <body xmlns="http://www.w3.org/1999/xhtml">
            <p>Confidence Level: 0</p>
          </body>
        </notes>
        <annotation xmlns:sbml="http://www.sbml.org/sbml/level3/version1/core">
          <rdf:RDF xmlns:rdf="http://www.w3.org/1999/02/22-rdf-syntax-ns#" xmlns:dcterms="http://purl.org/dc/terms/" xmlns:vCard="http://www.w3.org/2001/vcard-rdf/3.0#" xmlns:vCard4="http://www.w3.org/2006/vcard/ns#" xmlns:bqbiol="http://biomodels.net/biology-qualifiers/" xmlns:bqmodel="http://biomodels.net/model-qualifiers/">
            <rdf:Description rdf:about="#r18">
              <bqbiol:is>
                <rdf:Bag>
                  <rdf:li rdf:resource="http://identifiers.org/ec-code/2.7.1.40"/>
                </rdf:Bag>
              </bqbiol:is>
            </rdf:Description>
          </rdf:RDF>
        </annotation>
        <listOfReactants>
          <speciesReference species="M_ADP__91__c__93__" stoichiometry="1" constant="true"/>
          <speciesReference species="M_PEP__91__c__93__" stoichiometry="1" constant="true"/>
        </listOfReactants>
        <listOfProducts>
          <speciesReference species="M_ATP__91__c__93__" stoichiometry="1" constant="true"/>
          <speciesReference species="M_PYR__91__c__93__" stoichiometry="1" constant="true"/>
        </listOfProducts>
        <fbc:geneProductAssociation>
          <fbc:geneProductRef fbc:geneProduct="G_evm__46__model__46__scaffold00144__46__14__59__evm__46__model__46__scaffold00213__46__4"/>
        </fbc:geneProductAssociation>
      </reaction>
      <reaction metaid="r19" id="r19" name="Fructose-1,6-bisphosphatase" reversible="false" fast="false" fbc:lowerFluxBound="FB3N0" fbc:upperFluxBound="FB5N1000">
        <notes>
          <body xmlns="http://www.w3.org/1999/xhtml">
            <p>Confidence Level: 0</p>
          </body>
        </notes>
        <annotation xmlns:sbml="http://www.sbml.org/sbml/level3/version1/core">
          <rdf:RDF xmlns:rdf="http://www.w3.org/1999/02/22-rdf-syntax-ns#" xmlns:dcterms="http://purl.org/dc/terms/" xmlns:vCard="http://www.w3.org/2001/vcard-rdf/3.0#" xmlns:vCard4="http://www.w3.org/2006/vcard/ns#" xmlns:bqbiol="http://biomodels.net/biology-qualifiers/" xmlns:bqmodel="http://biomodels.net/model-qualifiers/">
            <rdf:Description rdf:about="#r19">
              <bqbiol:is>
                <rdf:Bag>
                  <rdf:li rdf:resource="http://identifiers.org/ec-code/3.1.3.11"/>
                </rdf:Bag>
              </bqbiol:is>
            </rdf:Description>
          </rdf:RDF>
        </annotation>
        <listOfReactants>
          <speciesReference species="M_FDP__91__c__93__" stoichiometry="1" constant="true"/>
          <speciesReference species="M_H2O__91__c__93__" stoichiometry="1" constant="true"/>
        </listOfReactants>
        <listOfProducts>
          <speciesReference species="M_F6P__91__c__93__" stoichiometry="1" constant="true"/>
          <speciesReference species="M_PI__91__c__93__" stoichiometry="1" constant="true"/>
        </listOfProducts>
        <fbc:geneProductAssociation>
          <fbc:geneProductRef fbc:geneProduct="G_evm__46__model__46__scaffold00159__46__13__59__evm__46__model__46__scaffold00146__46__6"/>
        </fbc:geneProductAssociation>
      </reaction>
      <reaction metaid="r20" id="r20" name="Phosphoenolpyruvate carboxykinase (ATP)" reversible="false" fast="false" fbc:lowerFluxBound="FB3N0" fbc:upperFluxBound="FB5N1000">
        <notes>
          <body xmlns="http://www.w3.org/1999/xhtml">
            <p>Confidence Level: 0</p>
          </body>
        </notes>
        <annotation xmlns:sbml="http://www.sbml.org/sbml/level3/version1/core">
          <rdf:RDF xmlns:rdf="http://www.w3.org/1999/02/22-rdf-syntax-ns#" xmlns:dcterms="http://purl.org/dc/terms/" xmlns:vCard="http://www.w3.org/2001/vcard-rdf/3.0#" xmlns:vCard4="http://www.w3.org/2006/vcard/ns#" xmlns:bqbiol="http://biomodels.net/biology-qualifiers/" xmlns:bqmodel="http://biomodels.net/model-qualifiers/">
            <rdf:Description rdf:about="#r20">
              <bqbiol:is>
                <rdf:Bag>
                  <rdf:li rdf:resource="http://identifiers.org/ec-code/4.1.1.49"/>
                </rdf:Bag>
              </bqbiol:is>
            </rdf:Description>
          </rdf:RDF>
        </annotation>
        <listOfReactants>
          <speciesReference species="M_ATP__91__c__93__" stoichiometry="1" constant="true"/>
          <speciesReference species="M_OA__91__c__93__" stoichiometry="1" constant="true"/>
        </listOfReactants>
        <listOfProducts>
          <speciesReference species="M_ADP__91__c__93__" stoichiometry="1" constant="true"/>
          <speciesReference species="M_PEP__91__c__93__" stoichiometry="1" constant="true"/>
          <speciesReference species="M_CO2__91__c__93__" stoichiometry="1" constant="true"/>
        </listOfProducts>
        <fbc:geneProductAssociation>
          <fbc:geneProductRef fbc:geneProduct="G_evm__46__model__46__scaffold00002__46__27__59__evm__46__model__46__scaffold00469__46__2__59__evm__46__model__46__scaffold00215__46__14"/>
        </fbc:geneProductAssociation>
      </reaction>
      <reaction metaid="r21" id="r21" name="NADP-dependent alcohol dehydrogenase" reversible="true" fast="false" fbc:lowerFluxBound="FB1N1000" fbc:upperFluxBound="FB5N1000">
        <notes>
          <body xmlns="http://www.w3.org/1999/xhtml">
            <p>Confidence Level: 0</p>
          </body>
        </notes>
        <annotation xmlns:sbml="http://www.sbml.org/sbml/level3/version1/core">
          <rdf:RDF xmlns:rdf="http://www.w3.org/1999/02/22-rdf-syntax-ns#" xmlns:dcterms="http://purl.org/dc/terms/" xmlns:vCard="http://www.w3.org/2001/vcard-rdf/3.0#" xmlns:vCard4="http://www.w3.org/2006/vcard/ns#" xmlns:bqbiol="http://biomodels.net/biology-qualifiers/" xmlns:bqmodel="http://biomodels.net/model-qualifiers/">
            <rdf:Description rdf:about="#r21">
              <bqbiol:is>
                <rdf:Bag>
                  <rdf:li rdf:resource="http://identifiers.org/ec-code/1.1.1.2"/>
                </rdf:Bag>
              </bqbiol:is>
            </rdf:Description>
          </rdf:RDF>
        </annotation>
        <listOfReactants>
          <speciesReference species="M_ETH__91__c__93__" stoichiometry="1" constant="true"/>
          <speciesReference species="M_NADP__91__c__93__" stoichiometry="1" constant="true"/>
        </listOfReactants>
        <listOfProducts>
          <speciesReference species="M_ACAL__91__c__93__" stoichiometry="1" constant="true"/>
          <speciesReference species="M_NADPH__91__c__93__" stoichiometry="1" constant="true"/>
        </listOfProducts>
        <fbc:geneProductAssociation>
          <fbc:geneProductRef fbc:geneProduct="G_evm__46__model__46__scaffold00322__46__4"/>
        </fbc:geneProductAssociation>
      </reaction>
      <reaction metaid="r22" id="r22" name="NAD-dependent alcohol dehydrogenase" reversible="true" fast="false" fbc:lowerFluxBound="FB1N1000" fbc:upperFluxBound="FB5N1000">
        <notes>
          <body xmlns="http://www.w3.org/1999/xhtml">
            <p>Confidence Level: 0</p>
          </body>
        </notes>
        <annotation xmlns:sbml="http://www.sbml.org/sbml/level3/version1/core">
          <rdf:RDF xmlns:rdf="http://www.w3.org/1999/02/22-rdf-syntax-ns#" xmlns:dcterms="http://purl.org/dc/terms/" xmlns:vCard="http://www.w3.org/2001/vcard-rdf/3.0#" xmlns:vCard4="http://www.w3.org/2006/vcard/ns#" xmlns:bqbiol="http://biomodels.net/biology-qualifiers/" xmlns:bqmodel="http://biomodels.net/model-qualifiers/">
            <rdf:Description rdf:about="#r22">
              <bqbiol:is>
                <rdf:Bag>
                  <rdf:li rdf:resource="http://identifiers.org/ec-code/1.1.1.1"/>
                </rdf:Bag>
              </bqbiol:is>
            </rdf:Description>
          </rdf:RDF>
        </annotation>
        <listOfReactants>
          <speciesReference species="M_NAD__91__c__93__" stoichiometry="1" constant="true"/>
          <speciesReference species="M_ETH__91__c__93__" stoichiometry="1" constant="true"/>
        </listOfReactants>
        <listOfProducts>
          <speciesReference species="M_NADH__91__c__93__" stoichiometry="1" constant="true"/>
          <speciesReference species="M_ACAL__91__c__93__" stoichiometry="1" constant="true"/>
        </listOfProducts>
        <fbc:geneProductAssociation>
          <fbc:geneProductRef fbc:geneProduct="G_evm__46__model__46__scaffold00219__46__10"/>
        </fbc:geneProductAssociation>
      </reaction>
      <reaction metaid="r23" id="r23" name="NAD-dependent alcohol dehydrogenase" reversible="true" fast="false" fbc:lowerFluxBound="FB1N1000" fbc:upperFluxBound="FB5N1000">
        <notes>
          <body xmlns="http://www.w3.org/1999/xhtml">
            <p>Confidence Level: 0</p>
          </body>
        </notes>
        <annotation xmlns:sbml="http://www.sbml.org/sbml/level3/version1/core">
          <rdf:RDF xmlns:rdf="http://www.w3.org/1999/02/22-rdf-syntax-ns#" xmlns:dcterms="http://purl.org/dc/terms/" xmlns:vCard="http://www.w3.org/2001/vcard-rdf/3.0#" xmlns:vCard4="http://www.w3.org/2006/vcard/ns#" xmlns:bqbiol="http://biomodels.net/biology-qualifiers/" xmlns:bqmodel="http://biomodels.net/model-qualifiers/">
            <rdf:Description rdf:about="#r23">
              <bqbiol:is>
                <rdf:Bag>
                  <rdf:li rdf:resource="http://identifiers.org/ec-code/1.1.1.1"/>
                </rdf:Bag>
              </bqbiol:is>
            </rdf:Description>
          </rdf:RDF>
        </annotation>
        <listOfReactants>
          <speciesReference species="M_ETH__91__m__93__" stoichiometry="1" constant="true"/>
          <speciesReference species="M_NAD__91__m__93__" stoichiometry="1" constant="true"/>
        </listOfReactants>
        <listOfProducts>
          <speciesReference species="M_ACAL__91__m__93__" stoichiometry="1" constant="true"/>
          <speciesReference species="M_NADH__91__m__93__" stoichiometry="1" constant="true"/>
        </listOfProducts>
        <fbc:geneProductAssociation>
          <fbc:geneProductRef fbc:geneProduct="G_evm__46__model__46__scaffold00221__46__22"/>
        </fbc:geneProductAssociation>
      </reaction>
      <reaction metaid="r24" id="r24" name="NADP-dependent alcohol dehydrogenase" reversible="true" fast="false" fbc:lowerFluxBound="FB1N1000" fbc:upperFluxBound="FB5N1000">
        <notes>
          <body xmlns="http://www.w3.org/1999/xhtml">
            <p>Confidence Level: 0</p>
          </body>
        </notes>
        <annotation xmlns:sbml="http://www.sbml.org/sbml/level3/version1/core">
          <rdf:RDF xmlns:rdf="http://www.w3.org/1999/02/22-rdf-syntax-ns#" xmlns:dcterms="http://purl.org/dc/terms/" xmlns:vCard="http://www.w3.org/2001/vcard-rdf/3.0#" xmlns:vCard4="http://www.w3.org/2006/vcard/ns#" xmlns:bqbiol="http://biomodels.net/biology-qualifiers/" xmlns:bqmodel="http://biomodels.net/model-qualifiers/">
            <rdf:Description rdf:about="#r24">
              <bqbiol:is>
                <rdf:Bag>
                  <rdf:li rdf:resource="http://identifiers.org/ec-code/1.1.1.2"/>
                </rdf:Bag>
              </bqbiol:is>
            </rdf:Description>
          </rdf:RDF>
        </annotation>
        <listOfReactants>
          <speciesReference species="M_NADP__91__c__93__" stoichiometry="1" constant="true"/>
          <speciesReference species="M_GL__91__c__93__" stoichiometry="1" constant="true"/>
        </listOfReactants>
        <listOfProducts>
          <speciesReference species="M_NADPH__91__c__93__" stoichiometry="1" constant="true"/>
          <speciesReference species="M_GLYAL__91__c__93__" stoichiometry="1" constant="true"/>
        </listOfProducts>
        <fbc:geneProductAssociation>
          <fbc:geneProductRef fbc:geneProduct="G_evm__46__model__46__scaffold00322__46__4"/>
        </fbc:geneProductAssociation>
      </reaction>
      <reaction metaid="r25" id="r25" name="NAD-dependent alcohol dehydrogenase" reversible="true" fast="false" fbc:lowerFluxBound="FB1N1000" fbc:upperFluxBound="FB5N1000">
        <notes>
          <body xmlns="http://www.w3.org/1999/xhtml">
            <p>Confidence Level: 0</p>
          </body>
        </notes>
        <annotation xmlns:sbml="http://www.sbml.org/sbml/level3/version1/core">
          <rdf:RDF xmlns:rdf="http://www.w3.org/1999/02/22-rdf-syntax-ns#" xmlns:dcterms="http://purl.org/dc/terms/" xmlns:vCard="http://www.w3.org/2001/vcard-rdf/3.0#" xmlns:vCard4="http://www.w3.org/2006/vcard/ns#" xmlns:bqbiol="http://biomodels.net/biology-qualifiers/" xmlns:bqmodel="http://biomodels.net/model-qualifiers/">
            <rdf:Description rdf:about="#r25">
              <bqbiol:is>
                <rdf:Bag>
                  <rdf:li rdf:resource="http://identifiers.org/ec-code/1.1.1.1"/>
                </rdf:Bag>
              </bqbiol:is>
            </rdf:Description>
          </rdf:RDF>
        </annotation>
        <listOfReactants>
          <speciesReference species="M_NAD__91__c__93__" stoichiometry="1" constant="true"/>
          <speciesReference species="M_GL__91__c__93__" stoichiometry="1" constant="true"/>
        </listOfReactants>
        <listOfProducts>
          <speciesReference species="M_NADH__91__c__93__" stoichiometry="1" constant="true"/>
          <speciesReference species="M_GLYAL__91__c__93__" stoichiometry="1" constant="true"/>
        </listOfProducts>
        <fbc:geneProductAssociation>
          <fbc:geneProductRef fbc:geneProduct="G_evm__46__model__46__scaffold00219__46__10"/>
        </fbc:geneProductAssociation>
      </reaction>
      <reaction metaid="r26" id="r26" name="NAD-dependent alcohol dehydrogenase" reversible="true" fast="false" fbc:lowerFluxBound="FB1N1000" fbc:upperFluxBound="FB5N1000">
        <notes>
          <body xmlns="http://www.w3.org/1999/xhtml">
            <p>Confidence Level: 0</p>
          </body>
        </notes>
        <annotation xmlns:sbml="http://www.sbml.org/sbml/level3/version1/core">
          <rdf:RDF xmlns:rdf="http://www.w3.org/1999/02/22-rdf-syntax-ns#" xmlns:dcterms="http://purl.org/dc/terms/" xmlns:vCard="http://www.w3.org/2001/vcard-rdf/3.0#" xmlns:vCard4="http://www.w3.org/2006/vcard/ns#" xmlns:bqbiol="http://biomodels.net/biology-qualifiers/" xmlns:bqmodel="http://biomodels.net/model-qualifiers/">
            <rdf:Description rdf:about="#r26">
              <bqbiol:is>
                <rdf:Bag>
                  <rdf:li rdf:resource="http://identifiers.org/ec-code/1.1.1.1"/>
                </rdf:Bag>
              </bqbiol:is>
            </rdf:Description>
          </rdf:RDF>
        </annotation>
        <listOfReactants>
          <speciesReference species="M_NAD__91__m__93__" stoichiometry="1" constant="true"/>
          <speciesReference species="M_GL__91__m__93__" stoichiometry="1" constant="true"/>
        </listOfReactants>
        <listOfProducts>
          <speciesReference species="M_NADH__91__m__93__" stoichiometry="1" constant="true"/>
          <speciesReference species="M_GLYAL__91__m__93__" stoichiometry="1" constant="true"/>
        </listOfProducts>
        <fbc:geneProductAssociation>
          <fbc:geneProductRef fbc:geneProduct="G_evm__46__model__46__scaffold00221__46__22"/>
        </fbc:geneProductAssociation>
      </reaction>
      <reaction metaid="r27" id="r27" name="NAD-dependent alcohol dehydrogenase" reversible="true" fast="false" fbc:lowerFluxBound="FB1N1000" fbc:upperFluxBound="FB5N1000">
        <notes>
          <body xmlns="http://www.w3.org/1999/xhtml">
            <p>Confidence Level: 0</p>
          </body>
        </notes>
        <annotation xmlns:sbml="http://www.sbml.org/sbml/level3/version1/core">
          <rdf:RDF xmlns:rdf="http://www.w3.org/1999/02/22-rdf-syntax-ns#" xmlns:dcterms="http://purl.org/dc/terms/" xmlns:vCard="http://www.w3.org/2001/vcard-rdf/3.0#" xmlns:vCard4="http://www.w3.org/2006/vcard/ns#" xmlns:bqbiol="http://biomodels.net/biology-qualifiers/" xmlns:bqmodel="http://biomodels.net/model-qualifiers/">
            <rdf:Description rdf:about="#r27">
              <bqbiol:is>
                <rdf:Bag>
                  <rdf:li rdf:resource="http://identifiers.org/ec-code/1.1.1.1"/>
                </rdf:Bag>
              </bqbiol:is>
            </rdf:Description>
          </rdf:RDF>
        </annotation>
        <listOfReactants>
          <speciesReference species="M_GL__91__e__93__" stoichiometry="1" constant="true"/>
          <speciesReference species="M_NAD__91__e__93__" stoichiometry="1" constant="true"/>
        </listOfReactants>
        <listOfProducts>
          <speciesReference species="M_GLYAL__91__e__93__" stoichiometry="1" constant="true"/>
          <speciesReference species="M_NADH__91__e__93__" stoichiometry="1" constant="true"/>
        </listOfProducts>
        <fbc:geneProductAssociation>
          <fbc:geneProductRef fbc:geneProduct="G_evm__46__model__46__scaffold00221__46__22"/>
        </fbc:geneProductAssociation>
      </reaction>
      <reaction metaid="r28" id="r28" name="NAD-dependent alcohol dehydrogenase" reversible="true" fast="false" fbc:lowerFluxBound="FB1N1000" fbc:upperFluxBound="FB5N1000">
        <notes>
          <body xmlns="http://www.w3.org/1999/xhtml">
            <p>Confidence Level: 0</p>
          </body>
        </notes>
        <annotation xmlns:sbml="http://www.sbml.org/sbml/level3/version1/core">
          <rdf:RDF xmlns:rdf="http://www.w3.org/1999/02/22-rdf-syntax-ns#" xmlns:dcterms="http://purl.org/dc/terms/" xmlns:vCard="http://www.w3.org/2001/vcard-rdf/3.0#" xmlns:vCard4="http://www.w3.org/2006/vcard/ns#" xmlns:bqbiol="http://biomodels.net/biology-qualifiers/" xmlns:bqmodel="http://biomodels.net/model-qualifiers/">
            <rdf:Description rdf:about="#r28">
              <bqbiol:is>
                <rdf:Bag>
                  <rdf:li rdf:resource="http://identifiers.org/ec-code/1.1.1.1"/>
                </rdf:Bag>
              </bqbiol:is>
            </rdf:Description>
          </rdf:RDF>
        </annotation>
        <listOfReactants>
          <speciesReference species="M_NAD__91__c__93__" stoichiometry="1" constant="true"/>
          <speciesReference species="M_GL__91__c__93__" stoichiometry="1" constant="true"/>
        </listOfReactants>
        <listOfProducts>
          <speciesReference species="M_NADH__91__c__93__" stoichiometry="1" constant="true"/>
          <speciesReference species="M_GLYAL__91__c__93__" stoichiometry="1" constant="true"/>
        </listOfProducts>
        <fbc:geneProductAssociation>
          <fbc:geneProductRef fbc:geneProduct="G_evm__46__model__46__scaffold00050__46__50"/>
        </fbc:geneProductAssociation>
      </reaction>
      <reaction metaid="r29" id="r29" name="Pyruvate dehydrogenase complex" reversible="false" fast="false" fbc:lowerFluxBound="FB3N0" fbc:upperFluxBound="FB5N1000">
        <notes>
          <body xmlns="http://www.w3.org/1999/xhtml">
            <p>Confidence Level: 0</p>
          </body>
        </notes>
        <annotation xmlns:sbml="http://www.sbml.org/sbml/level3/version1/core">
          <rdf:RDF xmlns:rdf="http://www.w3.org/1999/02/22-rdf-syntax-ns#" xmlns:dcterms="http://purl.org/dc/terms/" xmlns:vCard="http://www.w3.org/2001/vcard-rdf/3.0#" xmlns:vCard4="http://www.w3.org/2006/vcard/ns#" xmlns:bqbiol="http://biomodels.net/biology-qualifiers/" xmlns:bqmodel="http://biomodels.net/model-qualifiers/">
            <rdf:Description rdf:about="#r29">
              <bqbiol:is>
                <rdf:Bag>
                  <rdf:li rdf:resource="http://identifiers.org/ec-code/1.2.4.1: 2.3.1.12: 1.8.1.4"/>
                </rdf:Bag>
              </bqbiol:is>
            </rdf:Description>
          </rdf:RDF>
        </annotation>
        <listOfReactants>
          <speciesReference species="M_NAD__91__m__93__" stoichiometry="1" constant="true"/>
          <speciesReference species="M_PYR__91__m__93__" stoichiometry="1" constant="true"/>
          <speciesReference species="M_COA__91__m__93__" stoichiometry="1" constant="true"/>
        </listOfReactants>
        <listOfProducts>
          <speciesReference species="M_NADH__91__m__93__" stoichiometry="1" constant="true"/>
          <speciesReference species="M_ACCOA__91__m__93__" stoichiometry="1" constant="true"/>
          <speciesReference species="M_CO2__91__m__93__" stoichiometry="1" constant="true"/>
        </listOfProducts>
      </reaction>
      <reaction metaid="r30" id="r30" name="Glucose-6-phosphate 1-dehydrogenase" reversible="false" fast="false" fbc:lowerFluxBound="FB3N0" fbc:upperFluxBound="FB5N1000">
        <notes>
          <body xmlns="http://www.w3.org/1999/xhtml">
            <p>Confidence Level: 0</p>
          </body>
        </notes>
        <annotation xmlns:sbml="http://www.sbml.org/sbml/level3/version1/core">
          <rdf:RDF xmlns:rdf="http://www.w3.org/1999/02/22-rdf-syntax-ns#" xmlns:dcterms="http://purl.org/dc/terms/" xmlns:vCard="http://www.w3.org/2001/vcard-rdf/3.0#" xmlns:vCard4="http://www.w3.org/2006/vcard/ns#" xmlns:bqbiol="http://biomodels.net/biology-qualifiers/" xmlns:bqmodel="http://biomodels.net/model-qualifiers/">
            <rdf:Description rdf:about="#r30">
              <bqbiol:is>
                <rdf:Bag>
                  <rdf:li rdf:resource="http://identifiers.org/ec-code/1.1.1.49"/>
                </rdf:Bag>
              </bqbiol:is>
            </rdf:Description>
          </rdf:RDF>
        </annotation>
        <listOfReactants>
          <speciesReference species="M_bDG6P__91__c__93__" stoichiometry="1" constant="true"/>
          <speciesReference species="M_NADP__91__c__93__" stoichiometry="1" constant="true"/>
        </listOfReactants>
        <listOfProducts>
          <speciesReference species="M_NADPH__91__c__93__" stoichiometry="1" constant="true"/>
          <speciesReference species="M_D6PGL__91__c__93__" stoichiometry="1" constant="true"/>
        </listOfProducts>
      </reaction>
      <reaction metaid="r31" id="r31" name="6-phosphoglucolactonase" reversible="false" fast="false" fbc:lowerFluxBound="FB3N0" fbc:upperFluxBound="FB5N1000">
        <notes>
          <body xmlns="http://www.w3.org/1999/xhtml">
            <p>Confidence Level: 0</p>
          </body>
        </notes>
        <annotation xmlns:sbml="http://www.sbml.org/sbml/level3/version1/core">
          <rdf:RDF xmlns:rdf="http://www.w3.org/1999/02/22-rdf-syntax-ns#" xmlns:dcterms="http://purl.org/dc/terms/" xmlns:vCard="http://www.w3.org/2001/vcard-rdf/3.0#" xmlns:vCard4="http://www.w3.org/2006/vcard/ns#" xmlns:bqbiol="http://biomodels.net/biology-qualifiers/" xmlns:bqmodel="http://biomodels.net/model-qualifiers/">
            <rdf:Description rdf:about="#r31">
              <bqbiol:is>
                <rdf:Bag>
                  <rdf:li rdf:resource="http://identifiers.org/ec-code/3.1.1.31"/>
                </rdf:Bag>
              </bqbiol:is>
            </rdf:Description>
          </rdf:RDF>
        </annotation>
        <listOfReactants>
          <speciesReference species="M_H2O__91__c__93__" stoichiometry="1" constant="true"/>
          <speciesReference species="M_D6PGL__91__c__93__" stoichiometry="1" constant="true"/>
        </listOfReactants>
        <listOfProducts>
          <speciesReference species="M_D6PGC__91__c__93__" stoichiometry="1" constant="true"/>
        </listOfProducts>
      </reaction>
      <reaction metaid="r32" id="r32" name="6-phosphoglucolactonase" reversible="false" fast="false" fbc:lowerFluxBound="FB3N0" fbc:upperFluxBound="FB5N1000">
        <notes>
          <body xmlns="http://www.w3.org/1999/xhtml">
            <p>Confidence Level: 0</p>
          </body>
        </notes>
        <annotation xmlns:sbml="http://www.sbml.org/sbml/level3/version1/core">
          <rdf:RDF xmlns:rdf="http://www.w3.org/1999/02/22-rdf-syntax-ns#" xmlns:dcterms="http://purl.org/dc/terms/" xmlns:vCard="http://www.w3.org/2001/vcard-rdf/3.0#" xmlns:vCard4="http://www.w3.org/2006/vcard/ns#" xmlns:bqbiol="http://biomodels.net/biology-qualifiers/" xmlns:bqmodel="http://biomodels.net/model-qualifiers/">
            <rdf:Description rdf:about="#r32">
              <bqbiol:is>
                <rdf:Bag>
                  <rdf:li rdf:resource="http://identifiers.org/ec-code/3.1.1.31"/>
                </rdf:Bag>
              </bqbiol:is>
            </rdf:Description>
          </rdf:RDF>
        </annotation>
        <listOfReactants>
          <speciesReference species="M_D6PGL__91__e__93__" stoichiometry="1" constant="true"/>
          <speciesReference species="M_H2O__91__e__93__" stoichiometry="1" constant="true"/>
        </listOfReactants>
        <listOfProducts>
          <speciesReference species="M_D6PGC__91__e__93__" stoichiometry="1" constant="true"/>
        </listOfProducts>
        <fbc:geneProductAssociation>
          <fbc:geneProductRef fbc:geneProduct="G_evm__46__model__46__scaffold00087__46__15"/>
        </fbc:geneProductAssociation>
      </reaction>
      <reaction metaid="r33" id="r33" name="Phosphogluconate dehydrogenase (decarboxylating)" reversible="false" fast="false" fbc:lowerFluxBound="FB3N0" fbc:upperFluxBound="FB5N1000">
        <notes>
          <body xmlns="http://www.w3.org/1999/xhtml">
            <p>Confidence Level: 0</p>
          </body>
        </notes>
        <annotation xmlns:sbml="http://www.sbml.org/sbml/level3/version1/core">
          <rdf:RDF xmlns:rdf="http://www.w3.org/1999/02/22-rdf-syntax-ns#" xmlns:dcterms="http://purl.org/dc/terms/" xmlns:vCard="http://www.w3.org/2001/vcard-rdf/3.0#" xmlns:vCard4="http://www.w3.org/2006/vcard/ns#" xmlns:bqbiol="http://biomodels.net/biology-qualifiers/" xmlns:bqmodel="http://biomodels.net/model-qualifiers/">
            <rdf:Description rdf:about="#r33">
              <bqbiol:is>
                <rdf:Bag>
                  <rdf:li rdf:resource="http://identifiers.org/ec-code/1.1.1.44"/>
                </rdf:Bag>
              </bqbiol:is>
            </rdf:Description>
          </rdf:RDF>
        </annotation>
        <listOfReactants>
          <speciesReference species="M_NADP__91__c__93__" stoichiometry="1" constant="true"/>
          <speciesReference species="M_D6PGC__91__c__93__" stoichiometry="1" constant="true"/>
        </listOfReactants>
        <listOfProducts>
          <speciesReference species="M_CO2__91__c__93__" stoichiometry="1" constant="true"/>
          <speciesReference species="M_NADPH__91__c__93__" stoichiometry="1" constant="true"/>
          <speciesReference species="M_RL5P__91__c__93__" stoichiometry="1" constant="true"/>
        </listOfProducts>
        <fbc:geneProductAssociation>
          <fbc:geneProductRef fbc:geneProduct="G_evm__46__model__46__scaffold00113__46__18__59__evm__46__model__46__scaffold00142__46__5"/>
        </fbc:geneProductAssociation>
      </reaction>
      <reaction metaid="r34" id="r34" name="Ribulose-phosphate 3-epimerase" reversible="true" fast="false" fbc:lowerFluxBound="FB1N1000" fbc:upperFluxBound="FB5N1000">
        <notes>
          <body xmlns="http://www.w3.org/1999/xhtml">
            <p>Confidence Level: 0</p>
          </body>
        </notes>
        <annotation xmlns:sbml="http://www.sbml.org/sbml/level3/version1/core">
          <rdf:RDF xmlns:rdf="http://www.w3.org/1999/02/22-rdf-syntax-ns#" xmlns:dcterms="http://purl.org/dc/terms/" xmlns:vCard="http://www.w3.org/2001/vcard-rdf/3.0#" xmlns:vCard4="http://www.w3.org/2006/vcard/ns#" xmlns:bqbiol="http://biomodels.net/biology-qualifiers/" xmlns:bqmodel="http://biomodels.net/model-qualifiers/">
            <rdf:Description rdf:about="#r34">
              <bqbiol:is>
                <rdf:Bag>
                  <rdf:li rdf:resource="http://identifiers.org/ec-code/5.1.3.1"/>
                </rdf:Bag>
              </bqbiol:is>
            </rdf:Description>
          </rdf:RDF>
        </annotation>
        <listOfReactants>
          <speciesReference species="M_RL5P__91__c__93__" stoichiometry="1" constant="true"/>
        </listOfReactants>
        <listOfProducts>
          <speciesReference species="M_XUL5P__91__c__93__" stoichiometry="1" constant="true"/>
        </listOfProducts>
        <fbc:geneProductAssociation>
          <fbc:geneProductRef fbc:geneProduct="G_evm__46__model__46__scaffold00011__46__46"/>
        </fbc:geneProductAssociation>
      </reaction>
      <reaction metaid="r35" id="r35" name="Ribose 5-phosphate isomerase" reversible="true" fast="false" fbc:lowerFluxBound="FB1N1000" fbc:upperFluxBound="FB5N1000">
        <notes>
          <body xmlns="http://www.w3.org/1999/xhtml">
            <p>Confidence Level: 0</p>
          </body>
        </notes>
        <annotation xmlns:sbml="http://www.sbml.org/sbml/level3/version1/core">
          <rdf:RDF xmlns:rdf="http://www.w3.org/1999/02/22-rdf-syntax-ns#" xmlns:dcterms="http://purl.org/dc/terms/" xmlns:vCard="http://www.w3.org/2001/vcard-rdf/3.0#" xmlns:vCard4="http://www.w3.org/2006/vcard/ns#" xmlns:bqbiol="http://biomodels.net/biology-qualifiers/" xmlns:bqmodel="http://biomodels.net/model-qualifiers/">
            <rdf:Description rdf:about="#r35">
              <bqbiol:is>
                <rdf:Bag>
                  <rdf:li rdf:resource="http://identifiers.org/ec-code/5.3.1.6"/>
                </rdf:Bag>
              </bqbiol:is>
            </rdf:Description>
          </rdf:RDF>
        </annotation>
        <listOfReactants>
          <speciesReference species="M_RL5P__91__c__93__" stoichiometry="1" constant="true"/>
        </listOfReactants>
        <listOfProducts>
          <speciesReference species="M_R5P__91__c__93__" stoichiometry="1" constant="true"/>
        </listOfProducts>
        <fbc:geneProductAssociation>
          <fbc:geneProductRef fbc:geneProduct="G_evm__46__model__46__scaffold00076__46__4__59__evm__46__model__46__scaffold00111__46__26__59__evm__46__model__46__scaffold00167__46__10"/>
        </fbc:geneProductAssociation>
      </reaction>
      <reaction metaid="r36" id="r36" name="Transketolase" reversible="true" fast="false" fbc:lowerFluxBound="FB1N1000" fbc:upperFluxBound="FB5N1000">
        <notes>
          <body xmlns="http://www.w3.org/1999/xhtml">
            <p>Confidence Level: 0</p>
          </body>
        </notes>
        <annotation xmlns:sbml="http://www.sbml.org/sbml/level3/version1/core">
          <rdf:RDF xmlns:rdf="http://www.w3.org/1999/02/22-rdf-syntax-ns#" xmlns:dcterms="http://purl.org/dc/terms/" xmlns:vCard="http://www.w3.org/2001/vcard-rdf/3.0#" xmlns:vCard4="http://www.w3.org/2006/vcard/ns#" xmlns:bqbiol="http://biomodels.net/biology-qualifiers/" xmlns:bqmodel="http://biomodels.net/model-qualifiers/">
            <rdf:Description rdf:about="#r36">
              <bqbiol:is>
                <rdf:Bag>
                  <rdf:li rdf:resource="http://identifiers.org/ec-code/2.2.1.1"/>
                </rdf:Bag>
              </bqbiol:is>
            </rdf:Description>
          </rdf:RDF>
        </annotation>
        <listOfReactants>
          <speciesReference species="M_XUL5P__91__c__93__" stoichiometry="1" constant="true"/>
          <speciesReference species="M_R5P__91__c__93__" stoichiometry="1" constant="true"/>
        </listOfReactants>
        <listOfProducts>
          <speciesReference species="M_T3P1__91__c__93__" stoichiometry="1" constant="true"/>
          <speciesReference species="M_S7P__91__c__93__" stoichiometry="1" constant="true"/>
        </listOfProducts>
        <fbc:geneProductAssociation>
          <fbc:geneProductRef fbc:geneProduct="G_evm__46__model__46__scaffold00065__46__38__59__evm__46__model__46__scaffold00154__46__22"/>
        </fbc:geneProductAssociation>
      </reaction>
      <reaction metaid="r37" id="r37" name="Transketolase" reversible="true" fast="false" fbc:lowerFluxBound="FB1N1000" fbc:upperFluxBound="FB5N1000">
        <notes>
          <body xmlns="http://www.w3.org/1999/xhtml">
            <p>Confidence Level: 0</p>
          </body>
        </notes>
        <annotation xmlns:sbml="http://www.sbml.org/sbml/level3/version1/core">
          <rdf:RDF xmlns:rdf="http://www.w3.org/1999/02/22-rdf-syntax-ns#" xmlns:dcterms="http://purl.org/dc/terms/" xmlns:vCard="http://www.w3.org/2001/vcard-rdf/3.0#" xmlns:vCard4="http://www.w3.org/2006/vcard/ns#" xmlns:bqbiol="http://biomodels.net/biology-qualifiers/" xmlns:bqmodel="http://biomodels.net/model-qualifiers/">
            <rdf:Description rdf:about="#r37">
              <bqbiol:is>
                <rdf:Bag>
                  <rdf:li rdf:resource="http://identifiers.org/ec-code/2.2.1.1"/>
                </rdf:Bag>
              </bqbiol:is>
            </rdf:Description>
          </rdf:RDF>
        </annotation>
        <listOfReactants>
          <speciesReference species="M_XUL5P__91__c__93__" stoichiometry="1" constant="true"/>
          <speciesReference species="M_E4P__91__c__93__" stoichiometry="1" constant="true"/>
        </listOfReactants>
        <listOfProducts>
          <speciesReference species="M_F6P__91__c__93__" stoichiometry="1" constant="true"/>
          <speciesReference species="M_T3P1__91__c__93__" stoichiometry="1" constant="true"/>
        </listOfProducts>
        <fbc:geneProductAssociation>
          <fbc:geneProductRef fbc:geneProduct="G_evm__46__model__46__scaffold00065__46__38__59__evm__46__model__46__scaffold00154__46__22"/>
        </fbc:geneProductAssociation>
      </reaction>
      <reaction metaid="r38" id="r38" name="Transaldolase" reversible="true" fast="false" fbc:lowerFluxBound="FB1N1000" fbc:upperFluxBound="FB5N1000">
        <notes>
          <body xmlns="http://www.w3.org/1999/xhtml">
            <p>Confidence Level: 0</p>
          </body>
        </notes>
        <annotation xmlns:sbml="http://www.sbml.org/sbml/level3/version1/core">
          <rdf:RDF xmlns:rdf="http://www.w3.org/1999/02/22-rdf-syntax-ns#" xmlns:dcterms="http://purl.org/dc/terms/" xmlns:vCard="http://www.w3.org/2001/vcard-rdf/3.0#" xmlns:vCard4="http://www.w3.org/2006/vcard/ns#" xmlns:bqbiol="http://biomodels.net/biology-qualifiers/" xmlns:bqmodel="http://biomodels.net/model-qualifiers/">
            <rdf:Description rdf:about="#r38">
              <bqbiol:is>
                <rdf:Bag>
                  <rdf:li rdf:resource="http://identifiers.org/ec-code/2.2.1.2"/>
                </rdf:Bag>
              </bqbiol:is>
            </rdf:Description>
          </rdf:RDF>
        </annotation>
        <listOfReactants>
          <speciesReference species="M_T3P1__91__c__93__" stoichiometry="1" constant="true"/>
          <speciesReference species="M_S7P__91__c__93__" stoichiometry="1" constant="true"/>
        </listOfReactants>
        <listOfProducts>
          <speciesReference species="M_F6P__91__c__93__" stoichiometry="1" constant="true"/>
          <speciesReference species="M_E4P__91__c__93__" stoichiometry="1" constant="true"/>
        </listOfProducts>
      </reaction>
      <reaction metaid="r39" id="r39" name="Deoxyribose-phosphate aldolase" reversible="true" fast="false" fbc:lowerFluxBound="FB1N1000" fbc:upperFluxBound="FB5N1000">
        <notes>
          <body xmlns="http://www.w3.org/1999/xhtml">
            <p>Confidence Level: 0</p>
          </body>
        </notes>
        <annotation xmlns:sbml="http://www.sbml.org/sbml/level3/version1/core">
          <rdf:RDF xmlns:rdf="http://www.w3.org/1999/02/22-rdf-syntax-ns#" xmlns:dcterms="http://purl.org/dc/terms/" xmlns:vCard="http://www.w3.org/2001/vcard-rdf/3.0#" xmlns:vCard4="http://www.w3.org/2006/vcard/ns#" xmlns:bqbiol="http://biomodels.net/biology-qualifiers/" xmlns:bqmodel="http://biomodels.net/model-qualifiers/">
            <rdf:Description rdf:about="#r39">
              <bqbiol:is>
                <rdf:Bag>
                  <rdf:li rdf:resource="http://identifiers.org/ec-code/4.1.2.4"/>
                </rdf:Bag>
              </bqbiol:is>
            </rdf:Description>
          </rdf:RDF>
        </annotation>
        <listOfReactants>
          <speciesReference species="M_DEORIPI__91__c__93__" stoichiometry="1" constant="true"/>
        </listOfReactants>
        <listOfProducts>
          <speciesReference species="M_T3P1__91__c__93__" stoichiometry="1" constant="true"/>
          <speciesReference species="M_ACAL__91__c__93__" stoichiometry="1" constant="true"/>
        </listOfProducts>
        <fbc:geneProductAssociation>
          <fbc:geneProductRef fbc:geneProduct="G_evm__46__model__46__scaffold00032__46__51"/>
        </fbc:geneProductAssociation>
      </reaction>
      <reaction metaid="r40" id="r40" name="Ribokinase" reversible="false" fast="false" fbc:lowerFluxBound="FB3N0" fbc:upperFluxBound="FB5N1000">
        <notes>
          <body xmlns="http://www.w3.org/1999/xhtml">
            <p>Confidence Level: 0</p>
          </body>
        </notes>
        <annotation xmlns:sbml="http://www.sbml.org/sbml/level3/version1/core">
          <rdf:RDF xmlns:rdf="http://www.w3.org/1999/02/22-rdf-syntax-ns#" xmlns:dcterms="http://purl.org/dc/terms/" xmlns:vCard="http://www.w3.org/2001/vcard-rdf/3.0#" xmlns:vCard4="http://www.w3.org/2006/vcard/ns#" xmlns:bqbiol="http://biomodels.net/biology-qualifiers/" xmlns:bqmodel="http://biomodels.net/model-qualifiers/">
            <rdf:Description rdf:about="#r40">
              <bqbiol:is>
                <rdf:Bag>
                  <rdf:li rdf:resource="http://identifiers.org/ec-code/2.7.1.15"/>
                </rdf:Bag>
              </bqbiol:is>
            </rdf:Description>
          </rdf:RDF>
        </annotation>
        <listOfReactants>
          <speciesReference species="M_ATP__91__c__93__" stoichiometry="1" constant="true"/>
          <speciesReference species="M_RIB__91__c__93__" stoichiometry="1" constant="true"/>
        </listOfReactants>
        <listOfProducts>
          <speciesReference species="M_ADP__91__c__93__" stoichiometry="1" constant="true"/>
          <speciesReference species="M_R5P__91__c__93__" stoichiometry="1" constant="true"/>
        </listOfProducts>
        <fbc:geneProductAssociation>
          <fbc:geneProductRef fbc:geneProduct="G_evm__46__model__46__scaffold00021__46__38"/>
        </fbc:geneProductAssociation>
      </reaction>
      <reaction metaid="r41" id="r41" name="Glucokinase" reversible="false" fast="false" fbc:lowerFluxBound="FB3N0" fbc:upperFluxBound="FB5N1000">
        <notes>
          <body xmlns="http://www.w3.org/1999/xhtml">
            <p>Confidence Level: 0</p>
          </body>
        </notes>
        <annotation xmlns:sbml="http://www.sbml.org/sbml/level3/version1/core">
          <rdf:RDF xmlns:rdf="http://www.w3.org/1999/02/22-rdf-syntax-ns#" xmlns:dcterms="http://purl.org/dc/terms/" xmlns:vCard="http://www.w3.org/2001/vcard-rdf/3.0#" xmlns:vCard4="http://www.w3.org/2006/vcard/ns#" xmlns:bqbiol="http://biomodels.net/biology-qualifiers/" xmlns:bqmodel="http://biomodels.net/model-qualifiers/">
            <rdf:Description rdf:about="#r41">
              <bqbiol:is>
                <rdf:Bag>
                  <rdf:li rdf:resource="http://identifiers.org/ec-code/2.7.1.12"/>
                </rdf:Bag>
              </bqbiol:is>
            </rdf:Description>
          </rdf:RDF>
        </annotation>
        <listOfReactants>
          <speciesReference species="M_ATP__91__c__93__" stoichiometry="1" constant="true"/>
          <speciesReference species="M_GLCNT__91__c__93__" stoichiometry="1" constant="true"/>
        </listOfReactants>
        <listOfProducts>
          <speciesReference species="M_ADP__91__c__93__" stoichiometry="1" constant="true"/>
          <speciesReference species="M_D6PGC__91__c__93__" stoichiometry="1" constant="true"/>
        </listOfProducts>
        <fbc:geneProductAssociation>
          <fbc:geneProductRef fbc:geneProduct="G_evm__46__model__46__scaffold00142__46__19"/>
        </fbc:geneProductAssociation>
      </reaction>
      <reaction metaid="r42" id="r42" name="Phosphoglucomutase" reversible="true" fast="false" fbc:lowerFluxBound="FB1N1000" fbc:upperFluxBound="FB5N1000">
        <notes>
          <body xmlns="http://www.w3.org/1999/xhtml">
            <p>Confidence Level: 0</p>
          </body>
        </notes>
        <annotation xmlns:sbml="http://www.sbml.org/sbml/level3/version1/core">
          <rdf:RDF xmlns:rdf="http://www.w3.org/1999/02/22-rdf-syntax-ns#" xmlns:dcterms="http://purl.org/dc/terms/" xmlns:vCard="http://www.w3.org/2001/vcard-rdf/3.0#" xmlns:vCard4="http://www.w3.org/2006/vcard/ns#" xmlns:bqbiol="http://biomodels.net/biology-qualifiers/" xmlns:bqmodel="http://biomodels.net/model-qualifiers/">
            <rdf:Description rdf:about="#r42">
              <bqbiol:is>
                <rdf:Bag>
                  <rdf:li rdf:resource="http://identifiers.org/ec-code/5.4.2.2"/>
                </rdf:Bag>
              </bqbiol:is>
            </rdf:Description>
          </rdf:RDF>
        </annotation>
        <listOfReactants>
          <speciesReference species="M_R5P__91__c__93__" stoichiometry="1" constant="true"/>
        </listOfReactants>
        <listOfProducts>
          <speciesReference species="M_R1P__91__c__93__" stoichiometry="1" constant="true"/>
        </listOfProducts>
        <fbc:geneProductAssociation>
          <fbc:geneProductRef fbc:geneProduct="G_evm__46__model__46__scaffold00217__46__16__59__evm__46__model__46__scaffold00036__46__15__59__evm__46__model__46__scaffold00217__46__16"/>
        </fbc:geneProductAssociation>
      </reaction>
      <reaction metaid="r43" id="r43" name="phosphopentomutase" reversible="true" fast="false" fbc:lowerFluxBound="FB1N1000" fbc:upperFluxBound="FB5N1000">
        <notes>
          <body xmlns="http://www.w3.org/1999/xhtml">
            <p>Confidence Level: 0</p>
          </body>
        </notes>
        <annotation xmlns:sbml="http://www.sbml.org/sbml/level3/version1/core">
          <rdf:RDF xmlns:rdf="http://www.w3.org/1999/02/22-rdf-syntax-ns#" xmlns:dcterms="http://purl.org/dc/terms/" xmlns:vCard="http://www.w3.org/2001/vcard-rdf/3.0#" xmlns:vCard4="http://www.w3.org/2006/vcard/ns#" xmlns:bqbiol="http://biomodels.net/biology-qualifiers/" xmlns:bqmodel="http://biomodels.net/model-qualifiers/">
            <rdf:Description rdf:about="#r43">
              <bqbiol:is>
                <rdf:Bag>
                  <rdf:li rdf:resource="http://identifiers.org/ec-code/5.4.2.7"/>
                </rdf:Bag>
              </bqbiol:is>
            </rdf:Description>
          </rdf:RDF>
        </annotation>
        <listOfReactants>
          <speciesReference species="M_DR1P__91__c__93__" stoichiometry="1" constant="true"/>
        </listOfReactants>
        <listOfProducts>
          <speciesReference species="M_DEORIPI__91__c__93__" stoichiometry="1" constant="true"/>
        </listOfProducts>
        <fbc:geneProductAssociation>
          <fbc:geneProductRef fbc:geneProduct="G_evm__46__model__46__scaffold00217__46__16"/>
        </fbc:geneProductAssociation>
      </reaction>
      <reaction metaid="r44" id="r44" name="Citrate synthase" reversible="true" fast="false" fbc:lowerFluxBound="FB1N1000" fbc:upperFluxBound="FB5N1000">
        <notes>
          <body xmlns="http://www.w3.org/1999/xhtml">
            <p>Confidence Level: 0</p>
          </body>
        </notes>
        <annotation xmlns:sbml="http://www.sbml.org/sbml/level3/version1/core">
          <rdf:RDF xmlns:rdf="http://www.w3.org/1999/02/22-rdf-syntax-ns#" xmlns:dcterms="http://purl.org/dc/terms/" xmlns:vCard="http://www.w3.org/2001/vcard-rdf/3.0#" xmlns:vCard4="http://www.w3.org/2006/vcard/ns#" xmlns:bqbiol="http://biomodels.net/biology-qualifiers/" xmlns:bqmodel="http://biomodels.net/model-qualifiers/">
            <rdf:Description rdf:about="#r44">
              <bqbiol:is>
                <rdf:Bag>
                  <rdf:li rdf:resource="http://identifiers.org/ec-code/2.3.3.1"/>
                </rdf:Bag>
              </bqbiol:is>
            </rdf:Description>
          </rdf:RDF>
        </annotation>
        <listOfReactants>
          <speciesReference species="M_ACCOA__91__m__93__" stoichiometry="1" constant="true"/>
          <speciesReference species="M_H2O__91__m__93__" stoichiometry="1" constant="true"/>
          <speciesReference species="M_OA__91__m__93__" stoichiometry="1" constant="true"/>
        </listOfReactants>
        <listOfProducts>
          <speciesReference species="M_COA__91__m__93__" stoichiometry="1" constant="true"/>
          <speciesReference species="M_CIT__91__m__93__" stoichiometry="1" constant="true"/>
        </listOfProducts>
        <fbc:geneProductAssociation>
          <fbc:geneProductRef fbc:geneProduct="G_evm__46__model__46__scaffold00181__46__16"/>
        </fbc:geneProductAssociation>
      </reaction>
      <reaction metaid="r45" id="r45" name="Aconitate hydratase" reversible="true" fast="false" fbc:lowerFluxBound="FB1N1000" fbc:upperFluxBound="FB5N1000">
        <notes>
          <body xmlns="http://www.w3.org/1999/xhtml">
            <p>Confidence Level: 0</p>
          </body>
        </notes>
        <annotation xmlns:sbml="http://www.sbml.org/sbml/level3/version1/core">
          <rdf:RDF xmlns:rdf="http://www.w3.org/1999/02/22-rdf-syntax-ns#" xmlns:dcterms="http://purl.org/dc/terms/" xmlns:vCard="http://www.w3.org/2001/vcard-rdf/3.0#" xmlns:vCard4="http://www.w3.org/2006/vcard/ns#" xmlns:bqbiol="http://biomodels.net/biology-qualifiers/" xmlns:bqmodel="http://biomodels.net/model-qualifiers/">
            <rdf:Description rdf:about="#r45">
              <bqbiol:is>
                <rdf:Bag>
                  <rdf:li rdf:resource="http://identifiers.org/ec-code/4.2.1.3"/>
                </rdf:Bag>
              </bqbiol:is>
            </rdf:Description>
          </rdf:RDF>
        </annotation>
        <listOfReactants>
          <speciesReference species="M_CIT__91__m__93__" stoichiometry="1" constant="true"/>
        </listOfReactants>
        <listOfProducts>
          <speciesReference species="M_H2O__91__m__93__" stoichiometry="1" constant="true"/>
          <speciesReference species="M_ACO__91__m__93__" stoichiometry="1" constant="true"/>
        </listOfProducts>
        <fbc:geneProductAssociation>
          <fbc:geneProductRef fbc:geneProduct="G_evm__46__model__46__scaffold00272__46__9__59__evm__46__model__46__scaffold00050__46__5__59__evm__46__model__46__scaffold00118__46__17__59__evm__46__model__46__scaffold00041__46__30"/>
        </fbc:geneProductAssociation>
      </reaction>
      <reaction metaid="r46" id="r46" name="Aconitate hydratase" reversible="true" fast="false" fbc:lowerFluxBound="FB1N1000" fbc:upperFluxBound="FB5N1000">
        <notes>
          <body xmlns="http://www.w3.org/1999/xhtml">
            <p>Confidence Level: 0</p>
          </body>
        </notes>
        <annotation xmlns:sbml="http://www.sbml.org/sbml/level3/version1/core">
          <rdf:RDF xmlns:rdf="http://www.w3.org/1999/02/22-rdf-syntax-ns#" xmlns:dcterms="http://purl.org/dc/terms/" xmlns:vCard="http://www.w3.org/2001/vcard-rdf/3.0#" xmlns:vCard4="http://www.w3.org/2006/vcard/ns#" xmlns:bqbiol="http://biomodels.net/biology-qualifiers/" xmlns:bqmodel="http://biomodels.net/model-qualifiers/">
            <rdf:Description rdf:about="#r46">
              <bqbiol:is>
                <rdf:Bag>
                  <rdf:li rdf:resource="http://identifiers.org/ec-code/4.2.1.3"/>
                </rdf:Bag>
              </bqbiol:is>
            </rdf:Description>
          </rdf:RDF>
        </annotation>
        <listOfReactants>
          <speciesReference species="M_CIT__91__c__93__" stoichiometry="1" constant="true"/>
        </listOfReactants>
        <listOfProducts>
          <speciesReference species="M_H2O__91__c__93__" stoichiometry="1" constant="true"/>
          <speciesReference species="M_ACO__91__c__93__" stoichiometry="1" constant="true"/>
        </listOfProducts>
        <fbc:geneProductAssociation>
          <fbc:geneProductRef fbc:geneProduct="G_evm__46__model__46__scaffold00050__46__5__59__evm__46__model__46__scaffold00118__46__17__59__evm__46__model__46__scaffold00041__46__30"/>
        </fbc:geneProductAssociation>
      </reaction>
      <reaction metaid="r47" id="r47" name="Aconitate hydratase" reversible="true" fast="false" fbc:lowerFluxBound="FB1N1000" fbc:upperFluxBound="FB5N1000">
        <notes>
          <body xmlns="http://www.w3.org/1999/xhtml">
            <p>Confidence Level: 0</p>
          </body>
        </notes>
        <annotation xmlns:sbml="http://www.sbml.org/sbml/level3/version1/core">
          <rdf:RDF xmlns:rdf="http://www.w3.org/1999/02/22-rdf-syntax-ns#" xmlns:dcterms="http://purl.org/dc/terms/" xmlns:vCard="http://www.w3.org/2001/vcard-rdf/3.0#" xmlns:vCard4="http://www.w3.org/2006/vcard/ns#" xmlns:bqbiol="http://biomodels.net/biology-qualifiers/" xmlns:bqmodel="http://biomodels.net/model-qualifiers/">
            <rdf:Description rdf:about="#r47">
              <bqbiol:is>
                <rdf:Bag>
                  <rdf:li rdf:resource="http://identifiers.org/ec-code/4.2.1.3"/>
                </rdf:Bag>
              </bqbiol:is>
            </rdf:Description>
          </rdf:RDF>
        </annotation>
        <listOfReactants>
          <speciesReference species="M_H2O__91__m__93__" stoichiometry="1" constant="true"/>
          <speciesReference species="M_ACO__91__m__93__" stoichiometry="1" constant="true"/>
        </listOfReactants>
        <listOfProducts>
          <speciesReference species="M_ICIT__91__m__93__" stoichiometry="1" constant="true"/>
        </listOfProducts>
        <fbc:geneProductAssociation>
          <fbc:geneProductRef fbc:geneProduct="G_evm__46__model__46__scaffold00272__46__9__59__evm__46__model__46__scaffold00050__46__5__59__evm__46__model__46__scaffold00118__46__17__59__evm__46__model__46__scaffold00041__46__30"/>
        </fbc:geneProductAssociation>
      </reaction>
      <reaction metaid="r48" id="r48" name="Aconitate hydratase" reversible="false" fast="false" fbc:lowerFluxBound="FB3N0" fbc:upperFluxBound="FB5N1000">
        <notes>
          <body xmlns="http://www.w3.org/1999/xhtml">
            <p>Confidence Level: 0</p>
          </body>
        </notes>
        <annotation xmlns:sbml="http://www.sbml.org/sbml/level3/version1/core">
          <rdf:RDF xmlns:rdf="http://www.w3.org/1999/02/22-rdf-syntax-ns#" xmlns:dcterms="http://purl.org/dc/terms/" xmlns:vCard="http://www.w3.org/2001/vcard-rdf/3.0#" xmlns:vCard4="http://www.w3.org/2006/vcard/ns#" xmlns:bqbiol="http://biomodels.net/biology-qualifiers/" xmlns:bqmodel="http://biomodels.net/model-qualifiers/">
            <rdf:Description rdf:about="#r48">
              <bqbiol:is>
                <rdf:Bag>
                  <rdf:li rdf:resource="http://identifiers.org/ec-code/4.2.1.3"/>
                </rdf:Bag>
              </bqbiol:is>
            </rdf:Description>
          </rdf:RDF>
        </annotation>
        <listOfReactants>
          <speciesReference species="M_H2O__91__c__93__" stoichiometry="1" constant="true"/>
          <speciesReference species="M_ACO__91__c__93__" stoichiometry="1" constant="true"/>
        </listOfReactants>
        <listOfProducts>
          <speciesReference species="M_ICIT__91__c__93__" stoichiometry="1" constant="true"/>
        </listOfProducts>
        <fbc:geneProductAssociation>
          <fbc:geneProductRef fbc:geneProduct="G_evm__46__model__46__scaffold00050__46__5__59__evm__46__model__46__scaffold00118__46__17__59__evm__46__model__46__scaffold00041__46__30"/>
        </fbc:geneProductAssociation>
      </reaction>
      <reaction metaid="r49" id="r49" name="NAD-dependent isocitrate dehydrogenase" reversible="false" fast="false" fbc:lowerFluxBound="FB3N0" fbc:upperFluxBound="FB5N1000">
        <notes>
          <body xmlns="http://www.w3.org/1999/xhtml">
            <p>Confidence Level: 0</p>
          </body>
        </notes>
        <annotation xmlns:sbml="http://www.sbml.org/sbml/level3/version1/core">
          <rdf:RDF xmlns:rdf="http://www.w3.org/1999/02/22-rdf-syntax-ns#" xmlns:dcterms="http://purl.org/dc/terms/" xmlns:vCard="http://www.w3.org/2001/vcard-rdf/3.0#" xmlns:vCard4="http://www.w3.org/2006/vcard/ns#" xmlns:bqbiol="http://biomodels.net/biology-qualifiers/" xmlns:bqmodel="http://biomodels.net/model-qualifiers/">
            <rdf:Description rdf:about="#r49">
              <bqbiol:is>
                <rdf:Bag>
                  <rdf:li rdf:resource="http://identifiers.org/ec-code/1.1.1.41"/>
                </rdf:Bag>
              </bqbiol:is>
            </rdf:Description>
          </rdf:RDF>
        </annotation>
        <listOfReactants>
          <speciesReference species="M_NAD__91__m__93__" stoichiometry="1" constant="true"/>
          <speciesReference species="M_ICIT__91__m__93__" stoichiometry="1" constant="true"/>
        </listOfReactants>
        <listOfProducts>
          <speciesReference species="M_NADH__91__m__93__" stoichiometry="1" constant="true"/>
          <speciesReference species="M_CO2__91__m__93__" stoichiometry="1" constant="true"/>
          <speciesReference species="M_AKG__91__m__93__" stoichiometry="1" constant="true"/>
        </listOfProducts>
        <fbc:geneProductAssociation>
          <fbc:geneProductRef fbc:geneProduct="G_evm__46__model__46__scaffold00170__46__12__59__evm__46__model__46__scaffold00330__46__3__59__evm__46__model__46__scaffold00008__46__30__59__evm__46__model__46__scaffold00166__46__9"/>
        </fbc:geneProductAssociation>
      </reaction>
      <reaction metaid="r50" id="r50" name="NADP-dependent isocitrate dehydrogenase" reversible="false" fast="false" fbc:lowerFluxBound="FB3N0" fbc:upperFluxBound="FB5N1000">
        <notes>
          <body xmlns="http://www.w3.org/1999/xhtml">
            <p>Confidence Level: 0</p>
          </body>
        </notes>
        <annotation xmlns:sbml="http://www.sbml.org/sbml/level3/version1/core">
          <rdf:RDF xmlns:rdf="http://www.w3.org/1999/02/22-rdf-syntax-ns#" xmlns:dcterms="http://purl.org/dc/terms/" xmlns:vCard="http://www.w3.org/2001/vcard-rdf/3.0#" xmlns:vCard4="http://www.w3.org/2006/vcard/ns#" xmlns:bqbiol="http://biomodels.net/biology-qualifiers/" xmlns:bqmodel="http://biomodels.net/model-qualifiers/">
            <rdf:Description rdf:about="#r50">
              <bqbiol:is>
                <rdf:Bag>
                  <rdf:li rdf:resource="http://identifiers.org/ec-code/1.1.1.42"/>
                </rdf:Bag>
              </bqbiol:is>
            </rdf:Description>
          </rdf:RDF>
        </annotation>
        <listOfReactants>
          <speciesReference species="M_NADP__91__c__93__" stoichiometry="1" constant="true"/>
          <speciesReference species="M_ICIT__91__c__93__" stoichiometry="1" constant="true"/>
        </listOfReactants>
        <listOfProducts>
          <speciesReference species="M_CO2__91__c__93__" stoichiometry="1" constant="true"/>
          <speciesReference species="M_NADPH__91__c__93__" stoichiometry="1" constant="true"/>
          <speciesReference species="M_AKG__91__c__93__" stoichiometry="1" constant="true"/>
        </listOfProducts>
      </reaction>
      <reaction metaid="r51" id="r51" name="2-oxoglutarate dehydrogenase complex" reversible="false" fast="false" fbc:lowerFluxBound="FB3N0" fbc:upperFluxBound="FB5N1000">
        <notes>
          <body xmlns="http://www.w3.org/1999/xhtml">
            <p>Confidence Level: 0</p>
          </body>
        </notes>
        <annotation xmlns:sbml="http://www.sbml.org/sbml/level3/version1/core">
          <rdf:RDF xmlns:rdf="http://www.w3.org/1999/02/22-rdf-syntax-ns#" xmlns:dcterms="http://purl.org/dc/terms/" xmlns:vCard="http://www.w3.org/2001/vcard-rdf/3.0#" xmlns:vCard4="http://www.w3.org/2006/vcard/ns#" xmlns:bqbiol="http://biomodels.net/biology-qualifiers/" xmlns:bqmodel="http://biomodels.net/model-qualifiers/">
            <rdf:Description rdf:about="#r51">
              <bqbiol:is>
                <rdf:Bag>
                  <rdf:li rdf:resource="http://identifiers.org/ec-code/1.2.4.2: 2.3.1.61: 1.8.1.4"/>
                </rdf:Bag>
              </bqbiol:is>
            </rdf:Description>
          </rdf:RDF>
        </annotation>
        <listOfReactants>
          <speciesReference species="M_NAD__91__m__93__" stoichiometry="1" constant="true"/>
          <speciesReference species="M_COA__91__m__93__" stoichiometry="1" constant="true"/>
          <speciesReference species="M_AKG__91__m__93__" stoichiometry="1" constant="true"/>
        </listOfReactants>
        <listOfProducts>
          <speciesReference species="M_NADH__91__m__93__" stoichiometry="1" constant="true"/>
          <speciesReference species="M_CO2__91__m__93__" stoichiometry="1" constant="true"/>
          <speciesReference species="M_SUCCOA__91__m__93__" stoichiometry="1" constant="true"/>
        </listOfProducts>
      </reaction>
      <reaction metaid="r52" id="r52" name="2-oxoglutarate dehydrogenase complex" reversible="false" fast="false" fbc:lowerFluxBound="FB3N0" fbc:upperFluxBound="FB5N1000">
        <notes>
          <body xmlns="http://www.w3.org/1999/xhtml">
            <p>Confidence Level: 0</p>
          </body>
        </notes>
        <annotation xmlns:sbml="http://www.sbml.org/sbml/level3/version1/core">
          <rdf:RDF xmlns:rdf="http://www.w3.org/1999/02/22-rdf-syntax-ns#" xmlns:dcterms="http://purl.org/dc/terms/" xmlns:vCard="http://www.w3.org/2001/vcard-rdf/3.0#" xmlns:vCard4="http://www.w3.org/2006/vcard/ns#" xmlns:bqbiol="http://biomodels.net/biology-qualifiers/" xmlns:bqmodel="http://biomodels.net/model-qualifiers/">
            <rdf:Description rdf:about="#r52">
              <bqbiol:is>
                <rdf:Bag>
                  <rdf:li rdf:resource="http://identifiers.org/ec-code/1.2.4.2: 2.3.1.61: 1.8.1.4"/>
                </rdf:Bag>
              </bqbiol:is>
            </rdf:Description>
          </rdf:RDF>
        </annotation>
        <listOfReactants>
          <speciesReference species="M_NAD__91__c__93__" stoichiometry="1" constant="true"/>
          <speciesReference species="M_AKG__91__c__93__" stoichiometry="1" constant="true"/>
          <speciesReference species="M_COA__91__c__93__" stoichiometry="1" constant="true"/>
        </listOfReactants>
        <listOfProducts>
          <speciesReference species="M_NADH__91__c__93__" stoichiometry="1" constant="true"/>
          <speciesReference species="M_CO2__91__c__93__" stoichiometry="1" constant="true"/>
          <speciesReference species="M_SUCCOA__91__c__93__" stoichiometry="1" constant="true"/>
        </listOfProducts>
      </reaction>
      <reaction metaid="r53" id="r53" name="Succinate-CoA ligase (ADP-forming)" reversible="true" fast="false" fbc:lowerFluxBound="FB1N1000" fbc:upperFluxBound="FB5N1000">
        <notes>
          <body xmlns="http://www.w3.org/1999/xhtml">
            <p>Confidence Level: 0</p>
          </body>
        </notes>
        <annotation xmlns:sbml="http://www.sbml.org/sbml/level3/version1/core">
          <rdf:RDF xmlns:rdf="http://www.w3.org/1999/02/22-rdf-syntax-ns#" xmlns:dcterms="http://purl.org/dc/terms/" xmlns:vCard="http://www.w3.org/2001/vcard-rdf/3.0#" xmlns:vCard4="http://www.w3.org/2006/vcard/ns#" xmlns:bqbiol="http://biomodels.net/biology-qualifiers/" xmlns:bqmodel="http://biomodels.net/model-qualifiers/">
            <rdf:Description rdf:about="#r53">
              <bqbiol:is>
                <rdf:Bag>
                  <rdf:li rdf:resource="http://identifiers.org/ec-code/6.2.1.5"/>
                </rdf:Bag>
              </bqbiol:is>
            </rdf:Description>
          </rdf:RDF>
        </annotation>
        <listOfReactants>
          <speciesReference species="M_SUCCOA__91__m__93__" stoichiometry="1" constant="true"/>
          <speciesReference species="M_PI__91__m__93__" stoichiometry="1" constant="true"/>
          <speciesReference species="M_ADP__91__m__93__" stoichiometry="1" constant="true"/>
        </listOfReactants>
        <listOfProducts>
          <speciesReference species="M_COA__91__m__93__" stoichiometry="1" constant="true"/>
          <speciesReference species="M_SUCC__91__m__93__" stoichiometry="1" constant="true"/>
          <speciesReference species="M_ATP__91__m__93__" stoichiometry="1" constant="true"/>
        </listOfProducts>
        <fbc:geneProductAssociation>
          <fbc:geneProductRef fbc:geneProduct="G_evm__46__model__46__scaffold00149__46__23__59__evm__46__model__46__scaffold00019__46__26"/>
        </fbc:geneProductAssociation>
      </reaction>
      <reaction metaid="r54" id="r54" name="Succinate dehydrogenase (ubiquinone)" reversible="true" fast="false" fbc:lowerFluxBound="FB1N1000" fbc:upperFluxBound="FB5N1000">
        <notes>
          <body xmlns="http://www.w3.org/1999/xhtml">
            <p>Confidence Level: 0</p>
          </body>
        </notes>
        <annotation xmlns:sbml="http://www.sbml.org/sbml/level3/version1/core">
          <rdf:RDF xmlns:rdf="http://www.w3.org/1999/02/22-rdf-syntax-ns#" xmlns:dcterms="http://purl.org/dc/terms/" xmlns:vCard="http://www.w3.org/2001/vcard-rdf/3.0#" xmlns:vCard4="http://www.w3.org/2006/vcard/ns#" xmlns:bqbiol="http://biomodels.net/biology-qualifiers/" xmlns:bqmodel="http://biomodels.net/model-qualifiers/">
            <rdf:Description rdf:about="#r54">
              <bqbiol:is>
                <rdf:Bag>
                  <rdf:li rdf:resource="http://identifiers.org/ec-code/1.3.5.1"/>
                </rdf:Bag>
              </bqbiol:is>
            </rdf:Description>
          </rdf:RDF>
        </annotation>
        <listOfReactants>
          <speciesReference species="M_SUCC__91__m__93__" stoichiometry="1" constant="true"/>
          <speciesReference species="M_Q__91__m__93__" stoichiometry="1" constant="true"/>
        </listOfReactants>
        <listOfProducts>
          <speciesReference species="M_FUM__91__m__93__" stoichiometry="1" constant="true"/>
          <speciesReference species="M_QH2__91__m__93__" stoichiometry="1" constant="true"/>
        </listOfProducts>
        <fbc:geneProductAssociation>
          <fbc:geneProductRef fbc:geneProduct="G_evm__46__model__46__scaffold00012__46__58__59__evm__46__model__46__scaffold00095__46__12__59__evm__46__model__46__scaffold00093__46__26__59__evm__46__model__46__scaffold00103__46__21"/>
        </fbc:geneProductAssociation>
      </reaction>
      <reaction metaid="r55" id="r55" name="Fumarate reductase (flavoprotein subunit)" reversible="false" fast="false" fbc:lowerFluxBound="FB3N0" fbc:upperFluxBound="FB5N1000">
        <notes>
          <body xmlns="http://www.w3.org/1999/xhtml">
            <p>Confidence Level: 0</p>
          </body>
        </notes>
        <annotation xmlns:sbml="http://www.sbml.org/sbml/level3/version1/core">
          <rdf:RDF xmlns:rdf="http://www.w3.org/1999/02/22-rdf-syntax-ns#" xmlns:dcterms="http://purl.org/dc/terms/" xmlns:vCard="http://www.w3.org/2001/vcard-rdf/3.0#" xmlns:vCard4="http://www.w3.org/2006/vcard/ns#" xmlns:bqbiol="http://biomodels.net/biology-qualifiers/" xmlns:bqmodel="http://biomodels.net/model-qualifiers/">
            <rdf:Description rdf:about="#r55">
              <bqbiol:is>
                <rdf:Bag>
                  <rdf:li rdf:resource="http://identifiers.org/ec-code/1.3.99.1"/>
                </rdf:Bag>
              </bqbiol:is>
            </rdf:Description>
          </rdf:RDF>
        </annotation>
        <listOfReactants>
          <speciesReference species="M_FUM__91__c__93__" stoichiometry="1" constant="true"/>
          <speciesReference species="M_FADH2__91__m__93__" stoichiometry="1" constant="true"/>
        </listOfReactants>
        <listOfProducts>
          <speciesReference species="M_SUCC__91__c__93__" stoichiometry="1" constant="true"/>
          <speciesReference species="M_FAD__91__m__93__" stoichiometry="1" constant="true"/>
        </listOfProducts>
        <fbc:geneProductAssociation>
          <fbc:geneProductRef fbc:geneProduct="G_evm__46__model__46__scaffold00057__46__1"/>
        </fbc:geneProductAssociation>
      </reaction>
      <reaction metaid="r56" id="r56" name="Fumarate hydratase" reversible="true" fast="false" fbc:lowerFluxBound="FB1N1000" fbc:upperFluxBound="FB5N1000">
        <notes>
          <body xmlns="http://www.w3.org/1999/xhtml">
            <p>Confidence Level: 0</p>
          </body>
        </notes>
        <annotation xmlns:sbml="http://www.sbml.org/sbml/level3/version1/core">
          <rdf:RDF xmlns:rdf="http://www.w3.org/1999/02/22-rdf-syntax-ns#" xmlns:dcterms="http://purl.org/dc/terms/" xmlns:vCard="http://www.w3.org/2001/vcard-rdf/3.0#" xmlns:vCard4="http://www.w3.org/2006/vcard/ns#" xmlns:bqbiol="http://biomodels.net/biology-qualifiers/" xmlns:bqmodel="http://biomodels.net/model-qualifiers/">
            <rdf:Description rdf:about="#r56">
              <bqbiol:is>
                <rdf:Bag>
                  <rdf:li rdf:resource="http://identifiers.org/ec-code/4.2.1.2"/>
                </rdf:Bag>
              </bqbiol:is>
            </rdf:Description>
          </rdf:RDF>
        </annotation>
        <listOfReactants>
          <speciesReference species="M_H2O__91__c__93__" stoichiometry="1" constant="true"/>
          <speciesReference species="M_FUM__91__c__93__" stoichiometry="1" constant="true"/>
        </listOfReactants>
        <listOfProducts>
          <speciesReference species="M_MAL__91__c__93__" stoichiometry="1" constant="true"/>
        </listOfProducts>
        <fbc:geneProductAssociation>
          <fbc:geneProductRef fbc:geneProduct="G_evm__46__model__46__scaffold00034__46__48"/>
        </fbc:geneProductAssociation>
      </reaction>
      <reaction metaid="r57" id="r57" name="Fumarate hydratase" reversible="true" fast="false" fbc:lowerFluxBound="FB1N1000" fbc:upperFluxBound="FB5N1000">
        <notes>
          <body xmlns="http://www.w3.org/1999/xhtml">
            <p>Confidence Level: 0</p>
          </body>
        </notes>
        <annotation xmlns:sbml="http://www.sbml.org/sbml/level3/version1/core">
          <rdf:RDF xmlns:rdf="http://www.w3.org/1999/02/22-rdf-syntax-ns#" xmlns:dcterms="http://purl.org/dc/terms/" xmlns:vCard="http://www.w3.org/2001/vcard-rdf/3.0#" xmlns:vCard4="http://www.w3.org/2006/vcard/ns#" xmlns:bqbiol="http://biomodels.net/biology-qualifiers/" xmlns:bqmodel="http://biomodels.net/model-qualifiers/">
            <rdf:Description rdf:about="#r57">
              <bqbiol:is>
                <rdf:Bag>
                  <rdf:li rdf:resource="http://identifiers.org/ec-code/4.2.1.2"/>
                </rdf:Bag>
              </bqbiol:is>
            </rdf:Description>
          </rdf:RDF>
        </annotation>
        <listOfReactants>
          <speciesReference species="M_H2O__91__m__93__" stoichiometry="1" constant="true"/>
          <speciesReference species="M_FUM__91__m__93__" stoichiometry="1" constant="true"/>
        </listOfReactants>
        <listOfProducts>
          <speciesReference species="M_MAL__91__m__93__" stoichiometry="1" constant="true"/>
        </listOfProducts>
        <fbc:geneProductAssociation>
          <fbc:geneProductRef fbc:geneProduct="G_evm__46__model__46__scaffold00034__46__48__59__evm__46__model__46__scaffold00001__46__116"/>
        </fbc:geneProductAssociation>
      </reaction>
      <reaction metaid="r58" id="r58" name="NAD-dependent malate dehydrogenase" reversible="true" fast="false" fbc:lowerFluxBound="FB1N1000" fbc:upperFluxBound="FB5N1000">
        <notes>
          <body xmlns="http://www.w3.org/1999/xhtml">
            <p>Confidence Level: 0</p>
          </body>
        </notes>
        <annotation xmlns:sbml="http://www.sbml.org/sbml/level3/version1/core">
          <rdf:RDF xmlns:rdf="http://www.w3.org/1999/02/22-rdf-syntax-ns#" xmlns:dcterms="http://purl.org/dc/terms/" xmlns:vCard="http://www.w3.org/2001/vcard-rdf/3.0#" xmlns:vCard4="http://www.w3.org/2006/vcard/ns#" xmlns:bqbiol="http://biomodels.net/biology-qualifiers/" xmlns:bqmodel="http://biomodels.net/model-qualifiers/">
            <rdf:Description rdf:about="#r58">
              <bqbiol:is>
                <rdf:Bag>
                  <rdf:li rdf:resource="http://identifiers.org/ec-code/1.1.1.37"/>
                </rdf:Bag>
              </bqbiol:is>
            </rdf:Description>
          </rdf:RDF>
        </annotation>
        <listOfReactants>
          <speciesReference species="M_NAD__91__m__93__" stoichiometry="1" constant="true"/>
          <speciesReference species="M_MAL__91__m__93__" stoichiometry="1" constant="true"/>
        </listOfReactants>
        <listOfProducts>
          <speciesReference species="M_NADH__91__m__93__" stoichiometry="1" constant="true"/>
          <speciesReference species="M_OA__91__m__93__" stoichiometry="1" constant="true"/>
        </listOfProducts>
        <fbc:geneProductAssociation>
          <fbc:geneProductRef fbc:geneProduct="G_evm__46__model__46__scaffold00273__46__1"/>
        </fbc:geneProductAssociation>
      </reaction>
      <reaction metaid="r59" id="r59" name="NAD-dependent malate dehydrogenase" reversible="false" fast="false" fbc:lowerFluxBound="FB3N0" fbc:upperFluxBound="FB5N1000">
        <notes>
          <body xmlns="http://www.w3.org/1999/xhtml">
            <p>Confidence Level: 0</p>
          </body>
        </notes>
        <annotation xmlns:sbml="http://www.sbml.org/sbml/level3/version1/core">
          <rdf:RDF xmlns:rdf="http://www.w3.org/1999/02/22-rdf-syntax-ns#" xmlns:dcterms="http://purl.org/dc/terms/" xmlns:vCard="http://www.w3.org/2001/vcard-rdf/3.0#" xmlns:vCard4="http://www.w3.org/2006/vcard/ns#" xmlns:bqbiol="http://biomodels.net/biology-qualifiers/" xmlns:bqmodel="http://biomodels.net/model-qualifiers/">
            <rdf:Description rdf:about="#r59">
              <bqbiol:is>
                <rdf:Bag>
                  <rdf:li rdf:resource="http://identifiers.org/ec-code/1.1.1.37"/>
                </rdf:Bag>
              </bqbiol:is>
            </rdf:Description>
          </rdf:RDF>
        </annotation>
        <listOfReactants>
          <speciesReference species="M_NAD__91__c__93__" stoichiometry="1" constant="true"/>
          <speciesReference species="M_MAL__91__c__93__" stoichiometry="1" constant="true"/>
        </listOfReactants>
        <listOfProducts>
          <speciesReference species="M_NADH__91__c__93__" stoichiometry="1" constant="true"/>
          <speciesReference species="M_OA__91__c__93__" stoichiometry="1" constant="true"/>
        </listOfProducts>
      </reaction>
      <reaction metaid="r60" id="r60" name="NAD-dependent malate dehydrogenase" reversible="true" fast="false" fbc:lowerFluxBound="FB1N1000" fbc:upperFluxBound="FB5N1000">
        <notes>
          <body xmlns="http://www.w3.org/1999/xhtml">
            <p>Confidence Level: 0</p>
          </body>
        </notes>
        <annotation xmlns:sbml="http://www.sbml.org/sbml/level3/version1/core">
          <rdf:RDF xmlns:rdf="http://www.w3.org/1999/02/22-rdf-syntax-ns#" xmlns:dcterms="http://purl.org/dc/terms/" xmlns:vCard="http://www.w3.org/2001/vcard-rdf/3.0#" xmlns:vCard4="http://www.w3.org/2006/vcard/ns#" xmlns:bqbiol="http://biomodels.net/biology-qualifiers/" xmlns:bqmodel="http://biomodels.net/model-qualifiers/">
            <rdf:Description rdf:about="#r60">
              <bqbiol:is>
                <rdf:Bag>
                  <rdf:li rdf:resource="http://identifiers.org/ec-code/1.1.1.37"/>
                </rdf:Bag>
              </bqbiol:is>
            </rdf:Description>
          </rdf:RDF>
        </annotation>
        <listOfReactants>
          <speciesReference species="M_NAD__91__p__93__" stoichiometry="1" constant="true"/>
          <speciesReference species="M_MAL__91__p__93__" stoichiometry="1" constant="true"/>
        </listOfReactants>
        <listOfProducts>
          <speciesReference species="M_NADH__91__p__93__" stoichiometry="1" constant="true"/>
          <speciesReference species="M_OA__91__p__93__" stoichiometry="1" constant="true"/>
        </listOfProducts>
        <fbc:geneProductAssociation>
          <fbc:geneProductRef fbc:geneProduct="G_evm__46__model__46__scaffold00273__46__1"/>
        </fbc:geneProductAssociation>
      </reaction>
      <reaction metaid="r61" id="r61" name="Citrate lyase" reversible="true" fast="false" fbc:lowerFluxBound="FB1N1000" fbc:upperFluxBound="FB5N1000">
        <notes>
          <body xmlns="http://www.w3.org/1999/xhtml">
            <p>Confidence Level: 0</p>
          </body>
        </notes>
        <annotation xmlns:sbml="http://www.sbml.org/sbml/level3/version1/core">
          <rdf:RDF xmlns:rdf="http://www.w3.org/1999/02/22-rdf-syntax-ns#" xmlns:dcterms="http://purl.org/dc/terms/" xmlns:vCard="http://www.w3.org/2001/vcard-rdf/3.0#" xmlns:vCard4="http://www.w3.org/2006/vcard/ns#" xmlns:bqbiol="http://biomodels.net/biology-qualifiers/" xmlns:bqmodel="http://biomodels.net/model-qualifiers/">
            <rdf:Description rdf:about="#r61">
              <bqbiol:is>
                <rdf:Bag>
                  <rdf:li rdf:resource="http://identifiers.org/ec-code/4.1.3.6"/>
                </rdf:Bag>
              </bqbiol:is>
            </rdf:Description>
          </rdf:RDF>
        </annotation>
        <listOfReactants>
          <speciesReference species="M_CIT__91__c__93__" stoichiometry="1" constant="true"/>
        </listOfReactants>
        <listOfProducts>
          <speciesReference species="M_OA__91__c__93__" stoichiometry="1" constant="true"/>
          <speciesReference species="M_AC__91__c__93__" stoichiometry="1" constant="true"/>
        </listOfProducts>
        <fbc:geneProductAssociation>
          <fbc:geneProductRef fbc:geneProduct="G_evm__46__model__46__scaffold00083__46__28"/>
        </fbc:geneProductAssociation>
      </reaction>
      <reaction metaid="r62" id="r62" name="ATP citrate synthase" reversible="false" fast="false" fbc:lowerFluxBound="FB3N0" fbc:upperFluxBound="FB5N1000">
        <notes>
          <body xmlns="http://www.w3.org/1999/xhtml">
            <p>Confidence Level: 0</p>
          </body>
        </notes>
        <annotation xmlns:sbml="http://www.sbml.org/sbml/level3/version1/core">
          <rdf:RDF xmlns:rdf="http://www.w3.org/1999/02/22-rdf-syntax-ns#" xmlns:dcterms="http://purl.org/dc/terms/" xmlns:vCard="http://www.w3.org/2001/vcard-rdf/3.0#" xmlns:vCard4="http://www.w3.org/2006/vcard/ns#" xmlns:bqbiol="http://biomodels.net/biology-qualifiers/" xmlns:bqmodel="http://biomodels.net/model-qualifiers/">
            <rdf:Description rdf:about="#r62">
              <bqbiol:is>
                <rdf:Bag>
                  <rdf:li rdf:resource="http://identifiers.org/ec-code/2.3.3.8"/>
                </rdf:Bag>
              </bqbiol:is>
            </rdf:Description>
          </rdf:RDF>
        </annotation>
        <listOfReactants>
          <speciesReference species="M_ATP__91__c__93__" stoichiometry="1" constant="true"/>
          <speciesReference species="M_CIT__91__c__93__" stoichiometry="1" constant="true"/>
          <speciesReference species="M_COA__91__c__93__" stoichiometry="1" constant="true"/>
        </listOfReactants>
        <listOfProducts>
          <speciesReference species="M_ADP__91__c__93__" stoichiometry="1" constant="true"/>
          <speciesReference species="M_PI__91__c__93__" stoichiometry="1" constant="true"/>
          <speciesReference species="M_OA__91__c__93__" stoichiometry="1" constant="true"/>
          <speciesReference species="M_ACCOA__91__c__93__" stoichiometry="1" constant="true"/>
        </listOfProducts>
        <fbc:geneProductAssociation>
          <fbc:geneProductRef fbc:geneProduct="G_evm__46__model__46__scaffold00037__46__10"/>
        </fbc:geneProductAssociation>
      </reaction>
      <reaction metaid="r63" id="r63" name="Malate synthase" reversible="false" fast="false" fbc:lowerFluxBound="FB3N0" fbc:upperFluxBound="FB5N1000">
        <notes>
          <body xmlns="http://www.w3.org/1999/xhtml">
            <p>Confidence Level: 0</p>
          </body>
        </notes>
        <annotation xmlns:sbml="http://www.sbml.org/sbml/level3/version1/core">
          <rdf:RDF xmlns:rdf="http://www.w3.org/1999/02/22-rdf-syntax-ns#" xmlns:dcterms="http://purl.org/dc/terms/" xmlns:vCard="http://www.w3.org/2001/vcard-rdf/3.0#" xmlns:vCard4="http://www.w3.org/2006/vcard/ns#" xmlns:bqbiol="http://biomodels.net/biology-qualifiers/" xmlns:bqmodel="http://biomodels.net/model-qualifiers/">
            <rdf:Description rdf:about="#r63">
              <bqbiol:is>
                <rdf:Bag>
                  <rdf:li rdf:resource="http://identifiers.org/ec-code/2.3.3.9"/>
                </rdf:Bag>
              </bqbiol:is>
            </rdf:Description>
          </rdf:RDF>
        </annotation>
        <listOfReactants>
          <speciesReference species="M_ACCOA__91__p__93__" stoichiometry="1" constant="true"/>
          <speciesReference species="M_H2O__91__p__93__" stoichiometry="1" constant="true"/>
          <speciesReference species="M_GLX__91__p__93__" stoichiometry="1" constant="true"/>
        </listOfReactants>
        <listOfProducts>
          <speciesReference species="M_MAL__91__p__93__" stoichiometry="1" constant="true"/>
          <speciesReference species="M_COA__91__p__93__" stoichiometry="1" constant="true"/>
        </listOfProducts>
        <fbc:geneProductAssociation>
          <fbc:geneProductRef fbc:geneProduct="G_evm__46__model__46__scaffold00135__46__19"/>
        </fbc:geneProductAssociation>
      </reaction>
      <reaction metaid="r64" id="r64" name="Malate synthase" reversible="false" fast="false" fbc:lowerFluxBound="FB3N0" fbc:upperFluxBound="FB5N1000">
        <notes>
          <body xmlns="http://www.w3.org/1999/xhtml">
            <p>Confidence Level: 0</p>
          </body>
        </notes>
        <annotation xmlns:sbml="http://www.sbml.org/sbml/level3/version1/core">
          <rdf:RDF xmlns:rdf="http://www.w3.org/1999/02/22-rdf-syntax-ns#" xmlns:dcterms="http://purl.org/dc/terms/" xmlns:vCard="http://www.w3.org/2001/vcard-rdf/3.0#" xmlns:vCard4="http://www.w3.org/2006/vcard/ns#" xmlns:bqbiol="http://biomodels.net/biology-qualifiers/" xmlns:bqmodel="http://biomodels.net/model-qualifiers/">
            <rdf:Description rdf:about="#r64">
              <bqbiol:is>
                <rdf:Bag>
                  <rdf:li rdf:resource="http://identifiers.org/ec-code/2.3.3.9"/>
                </rdf:Bag>
              </bqbiol:is>
            </rdf:Description>
          </rdf:RDF>
        </annotation>
        <listOfReactants>
          <speciesReference species="M_ACCOA__91__m__93__" stoichiometry="1" constant="true"/>
          <speciesReference species="M_H2O__91__m__93__" stoichiometry="1" constant="true"/>
          <speciesReference species="M_GLX__91__m__93__" stoichiometry="1" constant="true"/>
        </listOfReactants>
        <listOfProducts>
          <speciesReference species="M_COA__91__m__93__" stoichiometry="1" constant="true"/>
          <speciesReference species="M_MAL__91__m__93__" stoichiometry="1" constant="true"/>
        </listOfProducts>
        <fbc:geneProductAssociation>
          <fbc:geneProductRef fbc:geneProduct="G_evm__46__model__46__scaffold00135__46__19"/>
        </fbc:geneProductAssociation>
      </reaction>
      <reaction metaid="r65" id="r65" name="Malate synthase" reversible="false" fast="false" fbc:lowerFluxBound="FB3N0" fbc:upperFluxBound="FB5N1000">
        <notes>
          <body xmlns="http://www.w3.org/1999/xhtml">
            <p>Confidence Level: 0</p>
          </body>
        </notes>
        <annotation xmlns:sbml="http://www.sbml.org/sbml/level3/version1/core">
          <rdf:RDF xmlns:rdf="http://www.w3.org/1999/02/22-rdf-syntax-ns#" xmlns:dcterms="http://purl.org/dc/terms/" xmlns:vCard="http://www.w3.org/2001/vcard-rdf/3.0#" xmlns:vCard4="http://www.w3.org/2006/vcard/ns#" xmlns:bqbiol="http://biomodels.net/biology-qualifiers/" xmlns:bqmodel="http://biomodels.net/model-qualifiers/">
            <rdf:Description rdf:about="#r65">
              <bqbiol:is>
                <rdf:Bag>
                  <rdf:li rdf:resource="http://identifiers.org/ec-code/2.3.3.9"/>
                </rdf:Bag>
              </bqbiol:is>
            </rdf:Description>
          </rdf:RDF>
        </annotation>
        <listOfReactants>
          <speciesReference species="M_H2O__91__c__93__" stoichiometry="1" constant="true"/>
          <speciesReference species="M_ACCOA__91__c__93__" stoichiometry="1" constant="true"/>
          <speciesReference species="M_GLX__91__c__93__" stoichiometry="1" constant="true"/>
        </listOfReactants>
        <listOfProducts>
          <speciesReference species="M_COA__91__c__93__" stoichiometry="1" constant="true"/>
          <speciesReference species="M_MAL__91__c__93__" stoichiometry="1" constant="true"/>
        </listOfProducts>
        <fbc:geneProductAssociation>
          <fbc:geneProductRef fbc:geneProduct="G_evm__46__model__46__scaffold00076__46__26"/>
        </fbc:geneProductAssociation>
      </reaction>
      <reaction metaid="r66" id="r66" name="Isocitrate lyase" reversible="false" fast="false" fbc:lowerFluxBound="FB3N0" fbc:upperFluxBound="FB5N1000">
        <notes>
          <body xmlns="http://www.w3.org/1999/xhtml">
            <p>Confidence Level: 0</p>
          </body>
        </notes>
[truncated: 2,337,975 more chars]
