# Supplementary material for: Metabolic traits specific for lipid-overproducing strain of Mucor circinelloides WJ11 identified by genome-scale modeling approach
Source: PeerJ. 2019 Jun 7;7:e7015. doi: 10.7717/peerj.7015 (PMC6613434; doi:10.7717/peerj.7015)
Supplement: File S5 — Table S5.1: iNI1159 model simulation under glucose uptake rate of 2.518 mmol gDW −1 h −1 Table S5.2: iWV1213 model simulation under glucose uptake rate of 2.518 mmol gDW −1 h −1 [file peerj-07-7015-s005.xlsx]

## Sheet: Flux distribution of iNI1159
Supplementary File 5: FBA distributions of iNI1159 and iWV1213
TableS5.1: iNI1159 model simulation under glucose uptake rate of 2.518 mmol gDW-1h-1
Rxn name	Biochemical reaction	EC number	Flux (mmol gDW-1h-1)
r1	DGLC[e] <=> 0.33 GLC[e] + 0.67 bDGLC[e]		0
r2	DGLC[c] <=> 0.33 GLC[c] + 0.67 bDGLC[c]		0
r3	GLC[e] <=> bDGLC[e]	5.1.3.3	0
r4	GLC[c] <=> bDGLC[c]	5.1.3.3	0
r5	GLC[b] + ATP[b] -> ADP[b] + G6P[b]	2.7.1.1	0
r6	GLC[c] + ATP[c] -> ADP[c] + G6P[c]	2.7.1.1	2.518
r7	FRU[c] + ATP[c] -> ADP[c] + FRU1P[c]	2.7.1.3	0
r8	FRU[b] + ATP[b] -> ADP[b] + FRU1P[b]	2.7.1.3	0
r9	G6P[c] <=> F6P[c]	5.3.1.9	2.44416
r10	G6P[c] <=> bDG6P[c]	5.1.3.15	0
r11	ATP[c] + F6P[c] -> ADP[c] + FDP[c]	2.7.1.11	2.20986
r12	FDP[c] <=> T3P2[c] + T3P1[c]	4.1.2.13	2.20986
r13	T3P2[c] <=> T3P1[c]	5.3.1.1	2.16821
r14	T3P1[c] + PI[c] + NAD[c] <=> 13PDG[c] + NADH[c]	1.2.1.12	4.37712
r15	ADP[c] + 13PDG[c] <=> ATP[c] + 3PG[c]	2.7.2.3	4.37712
r16	3PG[c] <=> 2PG[c]	5.4.2.1	4.37712
r17	2PG[c] <=> PEP[c] + H2O[c]	4.2.1.11	4.37712
r18	ADP[c] + PEP[c] -> ATP[c] + PYR[c]	2.7.1.40	4.30049
r19	FDP[c] + H2O[c] -> F6P[c] + PI[c]	3.1.3.11	0
r20	ATP[c] + OA[c] -> ADP[c] + PEP[c] + CO2[c]	4.1.1.49	0
r21	ETH[c] + NADP[c] <=> ACAL[c] + NADPH[c]	1.1.1.2	496.776
r22	ETH[c] + NAD[c] <=> NADH[c] + ACAL[c]	1.1.1.1	-1000
r23	ETH[m] + NAD[m] <=> ACAL[m] + NADH[m]	1.1.1.1	503.224
r24	NADP[c] + GL[c] <=> NADPH[c] + GLYAL[c]	1.1.1.1	-496.843
r25	NAD[c] + GL[c] <=> NADH[c] + GLYAL[c]	1.1.1.1	-503.157
r26	NAD[m] + GL[m] <=> NADH[m] + GLYAL[m]	1.1.1.1	0
r27	GL[e] + NAD[e] <=> GLYAL[e] + NADH[e]	1.1.1.1	0
r28	NAD[c] + GL[c] <=> NADH[c] + GLYAL[c]	1.1.1.1	1000
r29	NAD[m] + PYR[m] + COA[m] -> NADH[m] + ACCOA[m] + CO2[m]	1.2.4.1: 2.3.1.12: 1.8.1.4	0
r30	bDG6P[c] + NADP[c] -> NADPH[c] + D6PGL[c]	1.1.1.49	0
r31	H2O[c] + D6PGL[c] -> D6PGC[c]	3.1.1.31	0
r32	D6PGL[e] + H2O[e] -> D6PGC[e]	3.1.1.31	0
r33	NADP[c] + D6PGC[c] -> CO2[c] + NADPH[c] + RL5P[c]	1.1.1.44	0
r34	RL5P[c] <=> XUL5P[c]	5.1.3.1	-0.195084
r35	RL5P[c] <=> R5P[c]	5.3.1.6	0.195084
r36	XUL5P[c] + R5P[c] <=> T3P1[c] + S7P[c]	2.2.1.1	-0.0783857
r37	XUL5P[c] + E4P[c] <=> F6P[c] + T3P1[c]	2.2.1.1	-0.116699
r38	T3P1[c] + S7P[c] <=> F6P[c] + E4P[c]	2.2.1.2	-0.0783857
r39	DEORIPI[c] <=> T3P1[c] + ACAL[c]	4.1.2.4	5.80858e-23
r40	ATP[c] + RIB[c] -> ADP[c] + R5P[c]	2.7.1.15	0
r41	ATP[c] + GLCNT[c] -> ADP[c] + D6PGC[c]	2.7.1.12	0
r42	R5P[c] <=> R1P[c]	5.4.2.2	4.00259e-21
r43	DR1P[c] <=> DEORIPI[c]	5.4.2.7	5.80905e-23
r44	ACCOA[m] + H2O[m] + OA[m] <=> COA[m] + CIT[m]	2.3.3.1	-1.37858
r45	CIT[m] <=> H2O[m] + ACO[m]	4.2.1.3	-997.634
r46	CIT[c] <=> H2O[c] + ACO[c]	4.2.1.3	1000
r47	ACO[m] + H2O[m] <=> ICIT[m]	4.2.1.3	-997.634
r48	ACO[c] + H2O[c] <=> ICIT[c]	4.2.1.3	1000
r49	NAD[m] + ICIT[m] -> NADH[m] + CO2[m] + AKG[m]	1.1.1.41	0
r50	NADP[c] + ICIT[c] -> CO2[c] + NADPH[c] + AKG[c]	1.1.1.42	2.36571
r51	NAD[m] + COA[m] + AKG[m] -> NADH[m] + CO2[m] + SUCCOA[m]	1.2.4.2: 2.3.1.61: 1.8.1.4	2.24053
r52	NAD[c] + COA[c] + AKG[c] -> NADH[c] + CO2[c] + SUCCOA[c]	1.2.4.2: 2.3.1.61: 1.8.1.4	0
r53	SUCCOA[m] + PI[m] + ADP[m] <=> COA[m] + SUCC[m] + ATP[m]	6.2.1.5	2.24053
r54	SUCC[m] + Q[m] <=> FUM[m] + QH2[m]	1.3.5.1	2.33379
r55	FUM[c] + FADH2[m] -> SUCC[c] + FAD[m]	1.3.99.1	0
r56	H2O[c] + FUM[c] <=> MAL[c]	4.2.1.2	-997.669
r57	H2O[m] + FUM[m] <=> MAL[m]	4.2.1.2	1000
r58	NAD[m] + MAL[m] <=> NADH[m] + OA[m]	1.1.1.37	-1.02316
r59	NAD[c] + MAL[c] <=> NADH[c] + OA[c]	1.1.1.37	3.35457
r60	NAD[p] + MAL[p] <=> NADH[p] + OA[p]	1.1.1.37	0
r61	CIT[c] <=> OA[c] + AC[c]	4.1.3.6	-3.74429
r62	ATP[c] + COA[c] + CIT[c] -> ADP[c] + PI[c] + OA[c] + ACCOA[c]	2.3.3.8	0
r63	ACCOA[p] + H2O[p] + GLX[p] -> MAL[p] + COA[p]	2.3.3.9	0
r64	ACCOA[m] + H2O[m] + GLX[m] -> COA[m] + MAL[m]	2.3.3.9	0
r65	ACCOA[c] + H2O[c] + GLX[c] -> COA[c] + MAL[c]	2.3.3.9	6.17173e-14
r66	ICIT[p] -> GLX[p] + SUCC[p]	4.1.3.1	0
r67	ICIT[b] -> GLX[b] + SUCC[b]	4.1.3.1	0
r68	GLYCOLA[c] + NAD[c] <=> GLX[c] + NADH[c]	1.1.1.26	-1000
r69	HXPYR[c] + NADH[c] -> GLYCTE[c] + NAD[c]	1.1.1.26	0
r70	GLYCOLA[c] + NADP[c] <=> GLX[c] + NADPH[c]	1.1.1.79	1000
r71	HXPYR[c] + NADPH[c] -> GLYCTE[c] + NADP[c]	1.1.1.79	0
r72	PYR[c] -> CO2[c] + ACAL[c]	4.1.1.1	3.67267
r73	PYR[b] -> CO2[b] + ACAL[b]	4.1.1.1	0
r74	RGT[c] + MTHGXL[c] <=> LGT[c]	4.4.1.5	0
r75	LGT[c] + H2O[c] -> RGT[c] + LAC[c]	3.1.2.6	0
r76	LGT[e] + H2O[e] -> RGT[e] + LAC[e]	3.1.2.6	0
r77	ATP[c] + COA[c] + AC[c] -> ACCOA[c] + AMP[c] + PPI[c]	6.2.1.1	0
r78	ATP[p] + COA[p] + AC[p] -> ACCOA[p] + AMP[p] + PPI[p]	6.2.1.1	0
r79	NAD[c] + ACAL[c] + H2O[c] <=> NADH[c] + AC[c]	1.2.1.3	500.449
r80	NAD[m] + ACAL[m] + H2O[m] <=> NADH[m] + AC[m]	1.2.1.3	503.278
r81	NAD[e] + ACAL[e] + H2O[e] <=> NADH[e] + AC[e]	1.2.1.3	0
r82	NADP[b] + ACAL[b] + H2O[b] <=> AC[b] + NADPH[b]	1.2.1.5	0
r83	NADP[m] + ACAL[m] + H2O[m] <=> AC[m] + NADPH[m]	1.2.1.5	-1000
r84	NAD[c] + HYGTA[c] -> NADH[c] + FGT[c]	1.1.1.284	0
r85	H2O[c] + ACCOA[c] -> COA[c] + AC[c]	3.1.2.1	0
r86	NAD[c] + METHOL[c] <=> NADH[c] + FALD[c]	1.1.1.1	0
r87	NAD[m] + METHOL[m] <=> NADH[m] + FALD[m]	1.1.1.1	0
r88	NAD[e] + METHOL[e] <=> NADH[e] + FALD[e]	1.1.1.1	0
r89	ATP[c] + PYR[c] + HCO3[c] -> ADP[c] + PI[c] + OA[c]	6.4.1.1	0.38972
r90	MAL[c] + NADP[c] -> PYR[c] + CO2[c] + NADPH[c]	1.1.1.40	0
r91	MAL[m] + NADP[m] -> PYR[m] + CO2[m] + NADPH[m]	1.1.1.40	0
r92	MAL[m] + NAD[m] -> PYR[m] + CO2 [m]+ NADH[m]	1.1.1.38	0
r93	NAD[c] + LLAC[c] -> NADH[c] + PYR[c]	1.1.1.27	0
r94	LLAC[c] + 2 FERI[c] -> PYR[c] + 2 FERO[c]	1.1.2.3	0
r95	2 NAD[c] + H2O[c] + UDPG[c] -> 2 NADH[c] + UDPGE[c]	1.1.1.22	0.0735407
r96	H2O[c] + UDPGE[c] -> UDP[c] + GLUCRE[c]	2.4.1.17	0
r97	H2O[m] + UDPGE[m] -> UDP[m] + GLUCRE[m]	2.4.1.17	0
r98	H2O[p] + UDPGE[p] -> UDP[p] + GLUCRE[p]	2.4.1.17	0
r99	H2O[b] + UDPGE[b] -> UDP[b] + GLUCRE[b]	2.4.1.17	0
r100	NAD[e] + DEXG[e] <=> NADH[e] + DEHXG[e]	1.1.1.125	0
r101	NAD[m] + DEXG[m] <=> NADH[m] + DEHXG[m]	1.1.1.125	0
r102	NAD[c] + DEXG[c] <=> NADH[c] + DEHXG[c]	1.1.1.125	0
r103	H2O[c] + FGT[c] <=> RGT[c] + FOR[c]	3.1.2.12	0
r104	LAC[c] + 2 FERI[c] -> PYR[c] + 2 FERO[c]	1.1.2.4	0
r105	LAC[m] + 2 FERI[m] -> PYR[m] + 2 FERO[m]	1.1.2.4	0
r106	PTATE[e] -> GALUNT[e]	3.2.1.15	0
r107	PTATE[e] -> DGALNT[e]	3.2.1.15	0
r108	DGALNT[e] -> GALUNT[e]	3.2.1.67	0
r109	ATP[c] + COA[c] + PROP[c] -> AMP[c] + PPI[c] + PROPCOA[c]	6.2.1.17	0
r110	ATP[m] + PROPCOA[m] + HCO3[m] -> PI[m] + ADP[m] + MMCOA[m]	6.4.1.3	0
r111	ATP[p] + PROPCOA[p] + HCO3[p] -> ADP[p] + PI[p] + MMCOA[p]	6.4.1.3	0
r112	SAM[c] -> ACPC[c] + 5MTA[c]	4.4.1.14	0
r113	SAM[b] -> ACPC[b] + 5MTA[b]	4.4.1.14	0
r114	ATP[c] + COA[c] + ACTAC[c] -> AMP[c] + PPI[c] + AACCOA[c]	6.2.1.16	6.46315e-23
r115	NADP[m] + C4HCOA[m] <=> NADPH[m] + AACCOA[m]	1.1.1.157	0
r116	FAD[m] + HYDGLR[m] <=> AKG[m] + FADH2[m]	1.1.99.2	0
r117	H2O[m] + CRONYLCOA[m] <=> C4HCOA_R[m]	4.2.1.55	37.0698
r118	C4HCOA_R[m] <=> C4HCOA[m]	5.1.2.3	37.0698
r119	CRONYLCOA[m] <=> C4HCOA[m]	4.2.1.17	-37.0698
r120	CRONYLCOA[c] <=> C4HCOA[c]	4.2.1.17	0
r121	MALCOA[c] -> ACCOA[c] + CO2[c]	4.1.1.9	0
r122	MICIT[p] <=> PYR[p] + SUCC[p]	4.1.3.30	0
r123	ATP[c] + GLAC[c] -> ADP[c] + GAL1P[c]	2.7.1.6	0
r124	UDPGAL[c] <=> UDPG[c]	5.1.3.2	0
r125	UDPGAL[m] <=> UDPG[m]	5.1.3.2	0
r126	G1P[c] + UTP[c] <=> PPI[c] + UDPG[c]	2.7.7.9	0.0738415
r127	UDPGE[m] -> CO2[m] + UDPXYL[m]	4.1.1.35	0
r128	UDPGE[c] -> CO2[c] + UDPXYL[c]	4.1.1.35	0
r129	G6P[c] <=> G1P[c]	5.4.2.2	0.0738415
r130	UDPG[c] + GAL1P[c] <=> G1P[c] + UDPGAL[c]	2.7.7.12	0
r131	GLAC[c] + O2[c] -> GALNT[c] + H2O2[c]	1.1.3.9	0
r132	ATP[c] + XUL[c] -> ADP[c] + XUL5P[c]	2.7.1.17	0
r133	ATP[c] + RL[c] -> ADP[c] + RL5P[c]	2.7.1.47	0
r134	NAD[c] + XOL[c] <=> NADH[c] + XUL[c]	1.1.1.9	0
r135	NADP[c] + XYL[c] -> NADPH[c] + XYLLAC[c]	1.1.1.179	0
r136	NADP[c] + ARAB[c] -> NADPH[c] + ARABLAC[c]	1.1.1.117	0
r137	LARAB[e] + ATP[e] -> LARABP[e] + ADP[e]	2.7.1.46	0
r138	NADPH[c] + XYL[c] <=> NADP[c] + XOL[c]	1.1.1.21	-1000
r139	NADPH[c] + XYL[c] -> NADP[c] + XOL[c]	1.1.1.307	1000
r140	MAN6P[c] <=> F6P[c]	5.3.1.8	-0.0387593
r141	ATP[c] + FRU[c] -> ADP[c] + F6P[c]	2.7.1.1	0
r142	ATP[b] + FRU[b] -> ADP[b] + F6P[b]	2.7.1.1	0
r143	ATP[c] + F6P[c] -> ADP[c] + F26P[c]	2.7.1.105	0
r144	F26P[c] + H2O[c] -> F6P[c] + PI[c]	3.1.3.46	0
r145	FUCUL1P[c] -> T3P2[c] + LACAL[c]	4.1.2.17	0
r146	FUCUL1P[m] -> T3P2[m] + LACAL[m]	4.1.2.17	0
r147	MAN1P[c] <=> MAN6P[c]	5.4.2.8	-0.0387593
r148	MAN1P[m] <=> MAN6P[m]	5.4.2.8	0
r149	GTP[c] + MAN1P[c] -> PPI[c] + GDPMAN[c]	2.7.7.13	0.0387593
r150	GTP[m] + MAN1P[m] -> PPI[m] + GDPMAN[m]	2.7.7.13	0
r151	GDPMAN[c] -> H2O[c] + GDPDDMAN[c]	4.2.1.47	0.0280123
r152	NADPH[c] + GDPDDMAN[c] -> NADP[c] + GDPFUC[c]	1.1.1.271	0.0280123
r153	NAD[c] + SOT[c] -> FRU[c] + NADH[c]	1.1.1.14	0
r154	NAD[m] + SOT[m] -> FRU[m] + NADH[m]	1.1.1.14	0
r155	ATP[c] + MAN[c] -> ADP[c] + MAN6P[c]	2.7.1.1	0
r156	ATP[b] + MAN[b] -> ADP[b] + MAN6P[b]	2.7.1.1	0
r157	GLC[e] + FRU[e] -> GLCLACNE[e] + GLCOL[e]	1.1.99.28	0
r158	GLC[c] + FRU[c] -> GLCLACNE[c] + GLCOL[c]	1.1.99.28	0
r159	14MNAN[c] -> MAN[c]	3.2.1.78	0
r160	MELI[c] + H2O[c] -> GLC[c] + GLAC[c]	3.2.1.22	0
r161	STAOSE[c] + H2O[c] -> GLAC[c] + MELI[c]	3.2.1.22	0
r162	GLACMYOI[e] + RAF[e] -> MYOI[e] + STAOSE[e]	2.4.1.67	0
r163	G6P[c] + UDPG[c] -> UDP[c] + TRE6P[c]	2.4.1.15	0
r164	H2O[c] + TRE[c] -> 2 DGLC[c]	3.2.1.28	0
r165	H2O[e] + TRE[e] -> 2 DGLC[e]	3.2.1.28	0
r166	H2O[c] + MLT[c] -> 2 GLC[c]	3.2.1.20	0
r167	H2O[e] + MLT[e] -> 2 GLC[e]	3.2.1.20	0
r168	H2O[c] + SUC[c] -> GLC[c] + FRU[c]	3.2.1.20	0
r169	H2O[e] + SUC[e] -> GLC[e] + FRU[e]	3.2.1.20	0
r170	H2O[p] + SUC[p] -> GLC[p] + FRU[p]	3.2.1.20	0
r171	H2O[c] + LACT[c] -> GLC[c] + GLAC[c]	3.2.1.23	0
r172	H2O[b] + LACT[b] -> GLC[b] + GLAC[b]	3.2.1.23	0
r173	TRE6P[c] + H2O[c] -> TRE[c] + PI[c]	3.1.3.12	0
r174	NAGA6P[c] <=> NAGA1P[c]	5.4.2.3	0.000451272
r175	UTP[c] + NAGA1P[c] <=> PPI[c] + UDPNAG[c]	2.7.7.23	0.000451272
r176	UDPG[c] -> UDP[c] + 13GLUCAN[c]	2.4.1.34	0
r177	UDPG[b] -> UDP[b] + 13GLUCAN[b]	2.4.1.34	0
r178	CELLU[e] -> 14GLUCAN[e] + CELLOB[e]	3.2.1.4	0
r179	CELLU[b] -> 14GLUCAN[b] + CELLOB[b]	3.2.1.4	0
r180	CELLU[e] -> 13GLUCAN[e]	3.2.1.4	0
r181	CELLOB[c] -> bDGLC[c]	3.2.1.21	0
r182	14GLUCAN[c] -> bDGLC[c]	3.2.1.21	0
r183	GDPMAN[c] -> MANNAN[c]	2.4.1.-	0.010747
r184	MANNAN[c] -> MAN[c]	3.2.1.113; 3.2.1.24	0
r185	STAR[c] -> GLC[c]	3.2.1.3	0
r186	STAR[b] -> GLC[b]	3.2.1.3	0
r187	STAR[e] -> GLC[e]	3.2.1.3	0
r188	UDPG[c] -> UDP[c] + GLYNIN[c]	2.4.1.11	0.000300848
r189	ATP[c] + G1P[c] -> ADPGLC[c] + PPI[c]	2.7.7.27	0
r190	ADPGLC[m] -> ADP[m] + GLYNIN[m]	2.4.1.21	0
r191	ADPGLC[p] -> ADP[p] + GLYNIN[p]	2.4.1.21	0
r192	GLYNIN[c] -> STAR[c]	2.4.1.18	0
r193	STAR[c] + PI[c] -> G1P[c] + GLYCODEX[c]	2.4.1.1	0
r194	STAR[e] + PI[e] -> G1P[e] + GLYCODEX[e]	2.4.1.1	0
r195	GLYCODEX[c] -> bDGLC[c]	2.4.1.25	0
r196	PI[c] + MLTOSE[c] -> G1P[c] + MLTIOSE[c]	2.4.1.1	0
r197	H2O[e] + MLTIOSE[e] -> GLC[e] + MLT[e]	3.2.1.20	0
r198	H2O[c] + MLTIOSE[c] -> GLC[c] + MLT[c]	3.2.1.20	0
r199	H2O[c] + CHIB[c] -> NAG[c]	3.2.1.52	0
r200	H2O[e] + CHIB[e] -> NAG[e]	3.2.1.52	0
r201	H2O[c] + CHIT[c] -> CHIB[c]	3.2.1.14	0
r202	H2O[b] + CHIT[b] -> CHIB[b]	3.2.1.14	0
r203	H2O[e] + CHIT[e] -> CHIB[e]	3.2.1.14	0
r204	H2O[c] + CHIT[c] -> NAG[c]	3.2.1.14	0
r205	H2O[b] + CHIT[b] -> NAG[b]	3.2.1.14	0
r206	H2O[e] + CHIT[e] -> NAG[e]	3.2.1.14	0
r207	H2O[c] + NAGA6P[c] -> AC[c] + GA6P[c]	3.5.1.25	0
r208	H2O[c] + GA6P[c] -> F6P[c] + NH3[c]	3.5.99.6	0
r209	ATP[c] + GLCN[c] -> ADP[c] + GA6P[c]	2.7.1.1	0
r210	ATP[b] + GLCN[b] -> ADP[b] + GA6P[b]	2.7.1.1	0
r211	UDPNAG[c] -> UDP[c] + CHIT[c]	2.4.1.16	0.000451272
r212	UDPNAG[b] -> UDP[b] + CHIT[b]	2.4.1.16	0
r213	UDPNAG[e] -> UDP[e] + CHIT[e]	2.4.1.16	0
r214	UDPNAG[m] -> UDP[m] + CHIT[m]	2.4.1.16	0
r215	H2O[c] + CHIT[c] -> AC[c] + CHITO[c]	3.5.1.41	1.67138e-05
r216	H2O[e] + CHIT[e] -> AC[e] + CHITO[e]	3.5.1.41	0
r217	CHITO[e] -> GLCMNIDE[e]	3.2.1.132	0
r218	13GLUCAN[c] -> DGLC[c]	3.2.1.39	0
r219	13GLUCAN[e] -> GLC[e]	3.2.1.58	0
r220	ACCOA[c] + GA1P[c] -> COA[c] + NAGA1P[c]	2.3.1.157	0
r221	MANNAN[c] -> MAN[c]	3.2.1.113	0.010747
r222	MANNAN[b] -> MAN[b]	3.2.1.113	0
r223	4 ASCOBATE[c] + O2[c] -> 2 H2O[c] + 4 MASCORBATE[c]	1.10.3.3	0
r224	4 ASCOBATE[m] + O2[m] -> 2 H2O[m] + 4 MASCORBATE[m]	1.10.3.3	0
r225	4 ASCOBATE[e] + O2[e] -> 2 H2O[e] + 4 MASCORBATE[e]	1.10.3.3	0
r226	O2[m] + GULACNE[m] -> XYLACNE[m] + H2O2[m]	1.1.3.8	0
r227	XYLACNE[m] -> ASCOBATE[m]	1.1.3.8	0
r228	2 RGT[c] + MASCORBATE[c] <=> RGTDS[c] + ASCOBATE[c]	1.8.5.1	0
r229	CDPDG[b] + MYOI[b] -> CMP[b] + PINS[b]	2.7.8.11	0
r230	G6P[c] -> MI1P[c]	5.5.1.4	0
r231	MI1P[c] -> PI[c] + MYOI[c]	3.1.3.25	0
r232	NAD[c] + MYOI[c] -> NADH[c] + KEMYOI[c]	1.1.1.18	0
r233	ATP[c] + PINS[c] -> ADP[c] + PINSP[c]	2.7.1.137	0
r234	ATP[c] + PINS[c] -> ADP[c] + PINS4P[c]	2.7.1.67	0
r235	ATP[b] + PINS[b] -> ADP[b] + PINS4P[b]	2.7.1.67	0
r236	ATP[c] + PINS4P[c] -> ADP[c] + D45PI[c]	2.7.1.68	0
r237	ATP[m] + PINS4P[m] -> ADP[m] + D45PI[m]	2.7.1.68	0
r238	H2O[b] + TPI[b] -> MYOBISPI[b] + PI[b]	3.1.3.56	0
r239	H2O[b] + D45PI[b] -> PINS4P[b] + PI[b]	3.1.3.36	0
r240	H2O[c] + D45PI[c] -> PINS4P[c] + PI[c]	3.1.3.36	0
r241	MYOI[e] + O2[e] -> H2O[e] + GLUCN[e]	1.13.99.1	0
r242	UDPNAG[b] + DOLP[b] -> UMP[b] + NAGDPD[b]	2.7.8.15	0
r243	NAGDPD[c] + UDPNAG[c] -> UDP[c] + CHIBDPD[c]	2.4.1.141	0
r244	GDPMAN[c] + CHIBDPD[c] -> GDP[c] + MANCHIBDPD[c]	2.4.1.142	0
r245	GDPMAN[c] + MANCHIBDPD[c] -> GDP[c] + MANDPP[c]	2.4.1.132	0
r246	GDPMAN[c] + MANDPP[c] -> GDP[c] + MANDPPD[c]	2.4.1.257	0
r247	2 GDPMAN[b] + MANDPPD[b] -> 2 GDP[b] + MANNACD[b]	2.4.1.131	0
r248	GDPMAN[c] + DOLP[c] -> DOLMANP[c] + GDP[c]	2.4.1.83	0
r249	DOLMANP[b] + MANNACD[b] -> MANNACDD[b] + DOLP[b]	2.4.1.258	0
r250	DOLGPI[b] + MANNACDDD[b] -> GLCAADPP[b] + DOLP[b]	2.4.1.267	0
r251	DOLGPI[b] + GLCAADPP[b] -> GLCADP[b] + DOLP[b]	2.4.1.265	0
r252	DOLGPI[b] + GLCADP[b] -> GLCADPP[b] + DOLP[b]	2.4.1.256	0
r253	DOLDLS[b] + PROTASN[b] <=> DOLP[b] + GLCPASN[b]	2.4.99.18	0
r254	DOLP[b] + UDPG[b] -> UDP[b] + DOLGPI[b]	2.4.1.117	0
r255	DOLDP[c] + H2O[c] -> DOLP[c] + PI[c]	3.6.1.43	0
r256	UDPNAG[b] + PINS[b] -> UDP[b] + NAGPMIL[b]	2.4.1.198	0
r257	PPI[c] -> 2 PI[c]	3.6.1.1	3.50342
r258	ATP[c] + H2O[c] -> ADP[c] + PI[c]	3.6.4.1; 3.6.1.3	0
r259	H2O[m] + ATP[m] -> PI[m] + ADP[m]	3.6.4.1; 3.6.1.3	0
r260	NADH[m] + Q[m] + 4 H_PO[m] -> NAD[m] + QH2[m] + 4 H_PO[c]	1.6.5.3	12.2007
r261	NADH[m] + Q[m] + 4 H_PO[m] -> NAD[m] + QH2[m] + 4 H_PO[m]	1.6.5.3	0
r262	NADH[c]+ Q[c] + 4 H_PO[c] -> NAD[c]+ QH2[c] + 4 H_PO[c]	1.6.5.3	0
r263	NADH[m] + FAD[m] -> NAD[m] + FADH2[m]	1.6.99.3	0
r264	NADH[c] + FAD[c] -> NAD[c] + FADH2[c]	1.6.99.3	0
r265	ATP[c] + H2O[c] + 3.87 H_PO[c] -> ADP[c] + PI[c] + 3.87 H_PO[e]	3.6.3.6	0
r266	ATP[m] + H2O[m] + 3.87 H_PO[m] -> ADP[m] + PI[m] + 3.87 H_PO[c]	3.6.3.6	0
r267	ATP[b] + H2O[b] + 3.87 H_PO[b] -> ADP[b] + PI[b] + 3.87 H_PO[b]	3.6.3.6	0
r268	QH2[m] + 2 FERI[m] + 4 H_PO[m] -> Q[m] + 2 FERO[m] + 4 H_PO[c]	1.10.2.2	14.5345
r269	QH2[c] + 2 FERI[c] + 4 H_PO[c] -> Q[c] + 2 FERO[c] + 4 H_PO[e]	1.10.2.2	0
r270	QH2[b] + 2 FERI[b] + 4 H_PO[b] -> Q[b] + 2 FERO[b] + 4 H_PO[b]	1.10.2.2	0
r271	QH2[m] + 2 FERI[m]+ 4 H_PO[m] -> Q[m] + 2 FERO[m] + 4 H_PO[m]	1.10.2.2	0
r272	NADPH[c] + 2 FERI[m] -> NADP[c] + 2 FERO[m]	1.6.2.4	0
r273	NADPH[c] + 2 FERI[c] -> NADP[c] + 2 FERO[c]	1.6.2.4	0
r274	NADPH[e] + 2 FERI[e] -> NADP[e] + 2 FERO[e]	1.6.2.4	0
r275	Q[c] + FADH2[m] -> QH2[c] + FAD[m]	1.5.5.1	0
r276	2 FERO[m] + 0.5 O2[m] + 4 H_PO[m] -> 2 FERI[m] + H2O[m] + 4 H_PO[c]	1.9.3.1	14.5345
r277	2 FERO[c] + 0.5 O2[c] + 4 H_PO[c] -> 2 FERI[c] + H2O[c] + 4 H_PO[e]	1.9.3.1	0
r278	2 FERO[b] + 0.5 O2[b] + 4 H_PO[b] -> 2 FERI[b] + H2O[b] + 4 H_PO[c]	1.9.3.1	0
r279	2 FERO[b] + 0.5 O2[b] + 4 H_PO[b] -> 2 FERI[b] + H2O[b] + 4 H_PO[b]	1.9.3.1	0
r280	2 FERO[e] + 0.5 O2[e] + 4 H_PO[e] -> 2 FERI[e] + H2O[e] + 4 H_PO[e]	1.9.3.1	0
r281	PAPS[c] + RTHIO[c] -> OTHIO[c] + H2SO3[c] + PAP[c]	1.8.4.8	0
r282	3 NADPH[c] + H2SO3[c] -> 3 H2O[c] + 3 NADP[c] + H2S[c]	1.8.1.2	0.0174024
r283	3 NADPH[m] + H2SO3[m] -> 3 H2O[m] + 3 NADP[m] + H2S[m]	1.8.1.2	0
r284	H2O[e] + O2[e] + H2SO3[e] -> SLF[e] + H2O2[e]	1.8.3.1	0
r285	PI[m] + ADP[m] + 3.87 H_PO[c] -> H2O[m] + ATP[m] + 3.87 H_PO[m]	3.6.3.14	33.4463
r286	PI[c] + ADP[c] + 3.87 H_PO[c] -> H2O[c] + ATP[c] + 3.87 H_PO[c]	3.6.3.14	0
r287	PI[b] + ADP[b] + 3.87 H_PO[b] -> H2O[b] + ATP[b] + 3.87 H_PO[b]	3.6.3.14	0
r288	PI[m] + ADP[m] + 3.87 H_PO[m] -> H2O[m] + ATP[m] + 3.87 H_PO[m]	3.6.3.14	0
r289	ATP[m] + H2O[m] + PHOSLP[m] -> ADP[m] + PI[m] + PHOSLP[c]	3.6.3.1	0
r290	ADP[c] + PI[c] + H2O[m] + ATP[m] + H_PO[c] -> ATP[c] + H2O[c] + PI[m] + ADP[m] + H_PO[m]		35.6421
r291	NADH[c] + 2 FERRIB5[c] -> NAD[c] + 2 FERROB5[c]	1.6.2.2	0
r292	ATP[m] + H2O[m] + 3.87 H_PO[m] + Ca[m] -> ADP[m] + PI[m] + 3.87 H_PO + Ca[m]	3.6.3.8	0
r293	NADH[c] + ATP[c] -> ADP[c] + NADPH[c]	2.7.1.86	0
r294	3 NADPH[c] + HNO2[c] -> H2O[c] + 3 NADP[c] + NH4OH[c]	1.7.1.4	0
r295	NADH[c] + HNO3[c] -> NAD[c] + H2O[c] + HNO2[c]	1.7.1.1	0
r296	O2[m] + 2 NITROPRO[m] -> 2 HNO2[m] + 2 ACET[m]	1.13.11.32	0
r297	H2O[c] + NH3[c] <=> NH4OH[c]		0
r298	H2O[c] + CYNE[c] -> CABM[c]	4.2.1.104	0
r299	CABM[c] -> CO2[c] + NH3[c]		0
r300	ATN[c] <=> ATT[c]	3.5.2.5	0
r301	ATT[c] <=> UGC[c] + UREA[c]	3.5.3.4	0
r302	ATT[e] <=> UGC[e] + UREA[e]	3.5.3.4	0
r303	H2O[c] + UREA[c] -> CO2[c] + 2 NH3[c]	3.5.1.5	0
r304	NITE[c] -> NH3[c] + CARBO[c]	3.5.5.1	0
r305	CO2[c] + H2O[c] -> HCO3[c] + H_PO[c]	4.2.1.1	1.40984
r306	OA[m] + GLU[m] <=> AKG[m] + ASP[m]	2.6.1.1	-999.645
r307	OA[c] + GLU[c] <=> AKG[c] + ASP[c]	2.6.1.1	1000
r308	PYR[c] + GLU[c] <=> AKG[c] + ALA[c]	2.6.1.2	-0.0774306
r309	PYR[m] + GLU[m] <=> AKG[m] + ALA[m]	2.6.1.2	-1000
r310	H2O[c] + O2[c] + DASP[c] -> OA[c] + H2O2[c] + NH3[c]	1.4.3.1	0
r311	H2O[e] + O2[e] + DASP[e] -> H2O2[e] + OA[e] + NH3[e]	1.4.3.1	0
r312	H2O[e] + O2[e] + DASP[e] -> H2O2[e] + OA[e] + NH3[e]	1.4.3.3	0
r313	H2O[c] + O2[c] + GLY[c] -> GLX[c] + H2O2[c] + NH3[c]	1.4.3.3	0
r314	CYS[m] + ECYS[m] -> ALA[m] + ESULFCYS[m]	2.8.1.7	0
r315	ATP[c] + ASP[c] + GLN[c] -> AMP[c] + PPI[c] + GLU[c] + ASN[c]	6.3.5.4	0.0228031
r316	NADPH[c] + BASP[c] -> PI[c] + NADP[c] + ASPSA[c]	1.2.1.11	0.121185
r317	ATP[c] + ASP[c] -> ADP[c] + BASP[c]	2.7.2.4	0.121185
r318	ATP[c] + ALA[c] + TRNA[c] -> AMP[c] + PPI[c] + LAlaTRNA[c]	6.1.1.7	0
r319	ATP[c] + ASP[c] + TRNA[c] -> AMP[c] + PPI[c] + ASPTRNA[c]	6.1.1.12	0
r320	ATP[c] + ASN[c] + TRNA[c] -> AMP[c] + PPI[c] + ASNTRNA[c]	6.1.1.22	0
r321	ATP[m] + ASN[m] + TRNA[m] -> AMP[m] + PPI[m] + ASNTRNA[m]	6.1.1.22	0
r322	H2O[c] + OXOGLU[c] -> AKG[c] + NH3[c]	3.5.1.3	0
r323	ASP [c]+ H2O[c] + O2[c] -> OA[c] + NH3[c] + H2O2[c]	1.4.3.2	0
r324	OXPPNE[m] + COA[m] + NADP[m] -> ACCOA[m] + CO2[m] + NADPH[m]	1.2.1.18	0
r325	SAM[c] <=> CO2[c] + DSAM[c]	4.1.1.50	0
r326	DSAM[c] + PTRSC[c] -> 5MTA[c] + SPRMD[c]	2.5.1.16	0
r327	DSAM[c] + SPRMD[c] -> 5MTA[c] + SPRM[c]	2.5.1.22	0
r328	GLU[m] + NAGLUS[m] -> AKG[m] + NAORN[m]	2.6.1.11	0
r329	GLU[c] + NAGLUS[c] -> AKG[c] + NAORN[c]	2.6.1.11	0
r330	H2O[c] + NAORN[c] -> ORN[c] + AC[c]	3.5.1.14	0
r331	ORN[c] + CAP[c] -> PI[c] + CITR[c]	2.1.3.3	0.0219722
r332	ATP[c] + ASP[c] + CITR[c] <=> AMP[c] + PPI[c] + ARGSUCC[c]	6.3.4.5	0.0219722
r333	ARGSUCC[c] <=> FUM[c] + ARG[c]	4.3.2.1	0.0219722
r334	ARG[c] -> UREA[c] + ORN[c]	3.5.3.1	0
r335	H2O[c] + AGMT[c] -> UREA[c] + PTRSC[c]	3.5.3.11	0
r336	ATP[m] + GLU[m] -> ADP[m] + GLUP[m]	2.7.2.11	0.0447292
r337	ATP[b] + GLU[b] -> ADP[b] + GLUP[b]	2.7.2.11	0
r338	NADPH[c] + GLUP[c] -> PI[c] + NADP[c] + GLUGSAL[c]	1.2.1.41	0.0447292
r339	FAD[m] + PRO[c] -> FADH2[m] + P5C[c]	1.5.99.8	-1.67616e-17
r340	GLUGSAL[m] <=> H2O[m] + P5C[m]		0.0447292
r341	NADP[c] + GLUGSAL[c] -> NADPH[c] + GLU[c]	1.5.1.12	0
r342	NADPH[c] + P5C[c] <=> NADP[c] + PRO[c]	1.5.1.2	0.0447292
r343	NAORN[c] + GLU[c] -> ORN[c] + NAGLU[c]	2.3.1.35	0
r344	NAORN[m] + GLU[m] -> ORN[m] + NAGLU[m]	2.3.1.35	0
r345	ACCOA[c] + GLU[c] -> COA[c] + NAGLU[c]	2.3.1.1	0
r346	ACCOA[m] + GLU[m] -> COA[m] + NAGLU[m]	2.3.1.1	0
r347	AKG[c] + ORN[c] -> GLU[c] + GLUGSAL[c]	2.6.1.13	0
r348	ORN[c] -> CO2[c] + PTRSC[c]	4.1.1.17	0
r349	ACCOA[c] + PTRSC[c] -> COA[c] + APRUT[c]	2.3.1.57	0
r350	H2O[c] + O2[c] + APRUT[c] -> H2O2[c] + NH3[c] + AABUTNOL[c]	1.4.3.4	0
r351	ATP[c] + TRNA[c] + ARG[c] -> AMP[c] + PPI[c] + ALTRNA[c]	6.1.1.19	0
r352	ATP[m] + TRNA[m] + ARG[m] -> AMP[m] + PPI[m] + ALTRNA[m]	6.1.1.19	0
r353	ATP[c] + TRNA[c] + PRO[c] -> AMP[c] + PPI[c] + LPROTRNA[c]	6.1.1.15	0
r354	ATP[m] + TRNA[m] + PRO[m] -> AMP[m] + PPI[m] + LPROTRNA[m]	6.1.1.15	0
r355	ORN[c] <=> NH3[c] + PRO[c]	4.3.1.12	-0.0219722
r356	ORN[m] <=> NH3[m] + PRO[m]	4.3.1.12	0
r357	ATP[m] + NAGLU[m] -> ADP[m] + NAGLUP[m]	2.7.2.8	0
r358	NAGLUP[m] + NADP[m] + PI[m] -> NADPH[m] + ACGLU5PI[m]	1.2.1.38	0
r359	AKG[m] + O2[m] + PRO[m] -> CO2[m] + SUCC[m] + HYPRO[m]	1.14.11.2	0
r360	GLN[c] -> GLU[c] + NH3[c]	3.5.1.2	0
r361	ATP[c] + TRNA[c] + CYS[c] -> AMP[c] + PPI[c] + LCysTRNA[c]	6.1.1.16	0
r362	H2O[c] + PAP[c] -> PI[c] + AMP[c]	3.1.3.7	0
r363	O2[c] + CYS[c] -> 3SULALA[c]	1.13.11.20	0
r364	SER[m] -> PYR[m] + NH3[m]	4.3.1.17	0
r365	SER[c] -> PYR[c] + NH3[c]	4.3.1.17	0
r366	ACCOA[c] + HSER[c] -> COA[c] + OAHSER[c]	2.3.1.31	0.0114939
r367	ACCOA[c] + SER[c] -> COA[c] + ASER[c]	2.3.1.30	0.0059085
r368	H2S[m] + ASER[m] -> AC[m] + CYS[m]	2.5.1.47	0
r369	H2S[c] + ASER[c] -> AC[c] + CYS[c]	2.5.1.47	0.0059085
r370	CYS[c] + AKG[c] <=> MECPYR[c] + GLU[c]	2.6.1.3	0
r371	CYS[m] + AKG[m] <=> MECPYR[m] + GLU[m]	2.6.1.3	0
r372	SAM[c] + DNACYS[c] -> SAH[c] + DNAMCYS[c]	2.1.1.37	0
r373	GLU[m] -> CO2[m] + GABA[m]	4.1.1.15	0
r374	GLU[c] -> CO2[c] + GABA[c]	4.1.1.15	0
r375	O2[c] + DHYXPENT[c] -> FOR[c] + MTHIOBUT[c]	1.13.11.54	0
r376	NAD[c] + H2O[c] + SUCCSAL[c] -> NADH[c] + SUCC[c]	1.2.1.16	0
r377	NADP[c] + H2O[c]+ SUCCSAL[c] -> NADPH[c] + SUCC[c]	1.2.1.16	0
r378	NADPH[c] + AKG[c] + GLN[c] -> NADP[c] + 2 GLU[c]	1.4.1.13	0
r379	NADH[c] + AKG[c] + GLN[c] -> NAD[c] + 2 GLU[c]	1.4.1.14	0
r380	NAD[c] + GLU[c] <=> NADH[c] + AKG[c] + NH3[c]	1.4.1.2	994.834
r381	H2O[m] + NADP[m] + GLU[m] <=> AKG[m] + NADPH[m] + NH3[m]	1.4.1.3	4.60624
r382	H2O[c] + NADP[c] + GLU[c] <=> AKG[c] + NADPH[c] + NH3[c]	1.4.1.3	-1000
r383	ACCOA[c] + GA6P[c] <=> COA[c] + NAGA6P[c]	2.3.1.4	0.000451272
r384	AKG[m] + GABA[m] -> GLU[m] + SUCCSAL[m]	2.6.1.19	0
r385	AKG[c] + GABA[c] -> GLU[c] + SUCCSAL[c]	2.6.1.19	0
r386	AKG[p] + GABA[p] -> GLU[p] + SUCCSAL[p]	2.6.1.19	0
r387	ATP[c] + NH3[c] + GLU[c] -> ADP[c] + PI[c] + GLN[c]	6.3.1.2	0.341655
r388	F6P[c] + GLN[c] -> GA6P[c] + GLU[c]	2.6.1.16	0.000451272
r389	ATP[c] + GLU[c] + TRNA[c] -> AMP[c] + PPI[c] + LGLUTRNA[c]	6.1.1.17	0
r390	ATP[m] + GLU[m] + TRNA[m] -> PPI[m] + AMP[m] + LGLUTRNA[m]	6.1.1.17	0
r391	ATP[c] + GLN[c] + TRNA[c] -> AMP[c] + PPI[c] + LGLNTRNA[c]	6.1.1.18	0
r392	NAD[c] + 3PG[c] -> NADH[c] + PHP[c]	1.1.1.95	-4.42832e-21
r393	NAD[m] + 3PG[m] -> NADH[m] + PHP[m]	1.1.1.95	0
r394	ATP[m] + GLYCTE[m] <=> ADP[m] + 3PG[m]	2.7.1.31	0
r395	GLU[c] + PHP[c] -> AKG[c] + 3PSER[c]	2.6.1.52	0
r396	3PSER[c] -> PI[c] + SER[c]	3.1.3.3	0
r397	NADPH[c] + ASPSA[c] -> NADP[c] + HSER[c]	1.1.1.3	0.121185
r398	NADPH[m] + ASPSA[m] -> NADP[m] + HSER[m]	1.1.1.3	0
r399	ATP[c] + HSER[c] -> ADP[c] + PHSER[c]	2.7.1.39	0.109691
r400	THR[c] -> ACAL[c] + GLY[c]	4.1.2.5	0
r401	THR[m] -> ACAL[m] + GLY[m]	4.1.2.5	0.054207
r402	NAD[m] + GLY[m] + THF[m] -> NADH[m] + CO2[m] + NH3[m] + METTHF[m]	2.1.2.10	0
r403	SER[m] + THF[m] <=> GLY[m] + METTHF[m]	2.1.2.1	-999.978
r404	SER[c] + THF[c] <=> GLY[c] + METTHF[c]	2.1.2.1	1000
r405	CHO[e] + PQ[e] -> BETALD[e] + PQH2[e]	1.1.99.1	0
r406	CHO[c] + PQ[c] -> BETALD[c] + PQH2[c]	1.1.99.1	0
r407	H2O[c] + O2[c] + SARC[c] -> FALD[c] + H2O2[c] + GLY[c]	1.5.3.1	0
r408	SER[c] + HCYS[c] -> LLCT[c]	4.2.1.22	0
r409	SER[m] + HCYS[m] -> LLCT[m]	4.2.1.22	0
r410	ATP[m] + TRNA[m] + SER[m] -> PPI[m] + AMP[m] + LSERTRNA[m]	6.1.1.11	0
r411	ATP[c] + TRNA[c] + SER[c] -> AMP[c] + PPI[c] + LSERTRNA[c]	6.1.1.11	0
r412	ATP[c] + TRNA[c] + GLY[c] -> AMP[c] + PPI[c] + GLYTRNA[c]	6.1.1.14	0
r413	ATP[c] + TRNA[c] + THR[c] -> AMP[c] + PPI[c] + LTHETRNA[c]	6.1.1.3	0
r414	H2O[c] + PHSER[c] -> PI[c] + THR[c]	4.2.3.1	0.109691
r415	THR[c] -> NH3[c] + OBUT[c]	4.3.1.19	0
r416	THR[m] -> NH3[m] + OBUT[m]	4.3.1.19	0.0267267
r417	SUCCOA[m] + GLY[m] -> COA[m] + CO2[m] + AMIEVUL[m]	2.3.1.37	0
r418	SUCCOA[c] + GLY[c] -> COA[c] + CO2[c + AMIEVUL[c]	2.3.1.37	0
r419	GLY[m] + LIPO[m] <=> CO2[m] + SAP[m]	1.4.4.2	0
r420	GLY[c] + LIPO[c] <=> CO2[c] + SAP[c]	1.4.4.2	0
r421	SER[c] <=> DSER[c]	5.1.1.18	0
r422	THR[m] <=> GLY[m]+ ACAL[m]	4.1.2.48	0
r423	SER[c] <=> PYR[c] + NH3[c]	4.3.1.19	-0.182129
r424	BETALD[c] + NAD[c] + H2O[c] -> GLYBET[c] + NADH[c]	1.2.1.8	0
r425	THR[c] + NAD[c] -> AMOXOBU[c] + NADH[c]	1.1.1.103	0
r426	THR[m] + NAD[m] -> AMOXOBU[m] + NADH[m]	1.1.1.103	0
r427	PRFP[c] -> PRLP[c]	5.3.1.16	0.0117708
r428	GLU[c] + IMACP[c] -> AKG[c] + HISOLP[c]	2.6.1.9	0.0117708
r429	HISOLP[c] -> PI[c] + HISOL[c]	3.1.3.15	0.0117708
r430	2 NAD[c] + HISOL[c] -> 2 NADH[c] + HIS[c]	1.1.1.23	0.0117708
r431	ATP[c] + PRPP[c] -> PPI[c] + PRBATP[c]	2.4.2.17	0.0117708
r432	DIMGP[c] -> IMACP[c]	4.2.1.19	0.0117708
r433	ATP[c] + TRNA[c] + HIS[c] -> AMP[c] + PPI[c] + HHTRNA[c]	6.1.1.21	0
r434	ARG[p] + NADPH[p] + O2[p] -> CITR[p] + NITOXE[p] + NADP[p]	1.14.13.39	0
r435	PRBATP[c] -> PPI[c] + PRBAMP[c]	3.6.1.31	0.0117708
r436	PRBAMP[c] -> PRFP[c]	3.5.4.19	0.0117708
r437	GLN[c] + PRLP[c] -> GLU[c] + DIMGP[c] + AICAR[c]	2.4.2.-; 4.1.3.-	0.0117708
r438	AKG[c] + ILE[c] <=> GLU[c] + OMVAL[c]	2.6.1.42	-0.0267267
r439	AKG[m] + ILE[m] <=> GLU[m] + OMVAL[m]	2.6.1.42	0
r440	AKG[c] + VAL[c] <=> GLU[c] + OIVAL[c]	2.6.1.42	-0.0152328
r441	AKG[m] + VAL[m] <=> GLU[m] + OIVAL[m]	2.6.1.42	-1000
r442	AKG[c] + LEU[c] <=> GLU[c] + OICAP[c]	2.6.1.42	-0.0406671
r443	AKG[m] + LEU[m] <=> GLU[m] + OICAP[m]	2.6.1.42	0
r444	PYR[m] + OBUT[m] -> CO2[m] + ABUT[m]	2.2.1.6	0.0267267
r445	PYR[c] + OBUT[c] -> CO2[c] + ABUT[c]	2.2.1.6	0
r446	2 PYR[m] -> CO2[m] + ACLAC[m]	2.2.1.6	0.0558999
r447	2 PYR[c] -> CO2[c] + ACLAC[c]	2.2.1.6	0
r448	ALA[m] + OIVAL[m] <=> PYR[m] + VAL[m]	2.6.1.66	-1000
r449	NADPH[m] + ACLAC[m] -> NADP[m] + DHVAL[m]	1.1.1.86	0.0558999
r450	NADPH[m] + ABUT[m] -> NADP[m] + DHMVA[m]	1.1.1.86	0.0267267
r451	DHVAL[m] -> OIVAL[m]	4.2.1.9	0.0558999
r452	DHVAL[c] -> OIVAL[c]	4.2.1.9	0
r453	DHMVA[m] -> OMVAL[m]	4.2.1.9	0.0267267
r454	DHMVA[c] -> OMVAL[c]	4.2.1.9	0
r455	ACCOA[c] + OIVAL[c] -> COA[c] + IPPMAL[c]	2.3.3.13	0.0406671
r456	PPMAL[c] <=> IPPMAL[c]	4.2.1.33	0
r457	CBHCAP[c] <=> IPPMAL[c]	4.2.1.33	0
r458	CBHCAP[m] <=> IPPMAL[m]	4.2.1.33	0
r459	NAD[c] + IPPMAL[c] -> NADH[c] + CO2[c] + OICAP[c]	1.1.1.85	0.0406671
r460	NAD[m] + COA[m] + OIVAL[m] -> NADH[m] + CO2[m] + ISOBUCOA[m]	1.2.4.4: 1.8.1.4: 2.3.1.168	0
r461	NAD[m] + COA[m] + OMVAL[m] -> NADH[m] + CO2[m] + METBUCOA[m]	1.2.4.4: 1.8.1.4: 2.3.1.168	0
r462	NAD[m] + COA[m] + OICAP[m] -> NADH[m] + CO2[m] + ISOVACOA[m]	1.2.4.4: 1.8.1.4: 2.3.1.168	0
r463	FAD[m] + METBUCOA[m] -> FADH2[m] + MCRCOA[m]	1.3.99.10	0
r464	FAD[m] + METBUCOA[c] -> FADH2[m] + MCRCOA[c]	1.3.99.10	0
r465	ATP[c] + HCO3[c] + MCRCOA[c] -> ADP[c] + PI[c] + MGCOA[c]	6.4.1.4	0
r466	ATP[m] + HCO3[m] + MCRCOA[m] -> PI[m] + ADP[m] + MGCOA[m]	6.4.1.4	0
r467	H2O[m] + MGCOA[m] <=> H3MCOA[m]	4.2.1.18	0
r468	H2O[c] + MGCOA[c] <=> H3MCOA[c]	4.2.1.18	0
r469	COA[c] + H3MCOA[c] -> ACCOA[c] + ACTAC[c]	4.1.3.4	0
r470	FAD[m] + ISOBUCOA[c] -> FADH2[m] + MCRLCOA[c]	1.3.99.3	0
r471	H2O[c] + MCRLCOA[c] -> HYISOBYCOA[c]	4.2.1.17	0
r472	H2O[m] + MCRLCOA[m] -> HYISOBYCOA[m]	4.2.1.17	0
r473	H2O[m] + HYISOBYCOA[m] -> COA[m] + HYISOBYR[m]	3.1.2.4	0
r474	H2O[b] + HYISOBYCOA[b] -> COA[b] + HYISOBYR[b]	3.1.2.4	0
r475	HYISOCOA[c] + H2O[c] -> HYISORATE[c] + COA[c]	3.1.2.4	0
r476	HYISOCOA[m] + H2O[m] -> HYISORATE[m] + COA[m]	3.1.2.4	0
r477	NAD[m] + HYISOBYR[m] <=> NADH[m] + MMSHY[m]	1.1.1.31	0
r478	NAD[m] + COA[m] + MMSHY[m] -> NADH[m] + CO2[m] + PROPCOA[m]	1.2.1.27	0
r479	NAD[c] + COA[c] + MMSHY[c] -> NADH[c] + CO2[c] + PROPCOA[c]	1.2.1.27	0
r480	FAD[m] + METBUCOA[c] -> FADH2[m] + MEBUELCOA[c]	1.3.99.3	0
r481	H2O[c] + MEBUELCOA[c] -> METBYCOA[c]	4.2.1.17	0
r482	H2O[m] + MEBUELCOA[m] -> METBYCOA[m]	4.2.1.17	0
r483	NAD[m] + METBYCOA[m] <=> NADH[m] + MCECOA[m]	1.1.1.35	0
r484	NAD[b] + METBYCOA[b] <=> NADH[b] + MCECOA[b]	1.1.1.178	0
r485	COA[p] + MCECOA[p] -> ACCOA[p] + PROPCOA[p]	2.3.1.16	0
r486	COA[m] + MCECOA[m] -> ACCOA[m] + PROPCOA[m]	2.3.1.16	0
r487	COA[c] + MCECOA[c] -> ACCOA[c] + PROPCOA[c]	2.3.1.16	0
r488	ATP[p] + PROPCOA[p] + HCO3[p] -> ADP[p] + PI[p] + SMMNYLCOA[p]	6.4.1.3	0
r489	ATP[m] + PROPCOA[m] + HCO3[m] -> ADP[m] + PI[m] + SMMNYLCOA[m]	6.4.1.3	0
r490	ATP[c] + TRNA[c] + ILE[c] -> AMP[c] + PPI[c] + LILEUTRNA[c]	6.1.1.5	0
r491	ATP[m] + TRNA[m] + ILE[m] -> PPI[m] + AMP[m] + LILEUTRNA[m]	6.1.1.5	0
r492	ATP[c] + TRNA[c] + VAL[c] -> AMP[c] + PPI[c] + LValTRNA[c]	6.1.1.9	0
r493	ATP[c] + TRNA[c] + LEU[c] -> AMP[c] + PPI[c] + LLeuTRNA[c]	6.1.1.4	0
r494	ATP[m] + TRNA[m] + LEU[m] -> AMP[m] + PPI[m] + LLeuTRNA[m]	6.1.1.4	0
r495	ACCOA[c] + H2O[c] + AKG[c] -> COA[c] + HCIT[c]	2.3.3.14	0.0288039
r496	ACCOA[m] + H2O[m] + AKG[m] -> COA[m] + HCIT[m]	2.3.3.14	0
r497	HCIT[c] <=> HICIT[c]	4.2.1.36	0.0288039
r498	NAD[c] + HICIT[c] <=> NADH[c] + CO2[c] + AKA[c]	1.1.1.87	0.0288039
r499	TYR[c] + AKG[c] <=> GLU[c] + 4HPP[c]	2.6.1.5	-1000
r500	ATP[c] + NADPH[c] + AMA[c] -> NADP[c] + AMASA[c] + AMP[c] + PPI[c]	1.2.1.31	0.0288039
r501	ATP[b] + NADPH[b] + AMA[b] -> NADP[b] + AMASA[b] + AMP[b] + PPI[b]	1.2.1.31	0
r502	NADPH[c] + GLU[c] + AMASA[c] <=> NADP[c] + SACP[c]	1.5.1.10	0.0288039
r503	NADH[m] + GLU[m] + AMASA[m] <=> NAD[m] + SACP[m]	1.5.1.9	0
r504	NADPH[m] + AKG[m] + LYS[m] <=> NADP[m] + SACP[m]	1.5.1.8	-995.519
r505	NADH[m] + AKG[m] + LYS[m] <=> NAD[m] + SACP[m]	1.5.1.7	995.519
r506	NADH[c] + AKG[c] + LYS[c] <=> NAD[c] + SACP[c]	1.5.1.7	-0.0288039
r507	NAD[c] + H2O[c] + ALA[c] -> NADH[c] + PYR[c] + NH3[c]	1.4.1.1	0
r508	NAD[m] + H2O[m] + ALA[m] -> NADH[m] + PYR[m] + NH3[m]	1.4.1.1	0
r509	PYR[c] + ASPSA[c] -> 2 H2O[c] + DIDIPC[c]	4.2.1.52	0
r510	ATP[c] + TRNA[c] + LYS[c] -> AMP[c] + PPI[c] + LLTRNA[c]	6.1.1.6	0
r511	SAM[c] + HISLYS[c] -> SAH[c] + TMLS[c]	2.1.1.43	0
r512	AKG[m] + O2[m] + TMLS[m] -> CO2[m] + SUCC[m] + HTMLS[m]	1.14.11.8	0
r513	HTMLS[m] -> GLY[m] + TMAMMOBNAL[m]	4.1.2.-	0
r514	NAD[c] + H2O[c] + TMAMMOBNAL[c] <=> NADH[c] + TMAMMOBNATE[c]	1.2.1.3	0
r515	NAD[m] + H2O[m] + TMAMMOBNAL[m] <=> NADH[m] + TMAMMOBNATE[m]	1.2.1.3	0
r516	AKG[c] + O2[c] + TMAMMOBNATE[c] -> CO2[c] + SUCC[c] + CAR[c]	1.14.11.1	0
r517	GLU[c] + AKA[c] <=> AKG[c] + AMA[c]	2.6.1.39	0.0288039
r518	A6OXO[b] + NADP[b] + AMP[b] + PPI[b] -> AMA[b] + NADPH[b] + ATP[b]	1.2.1.95	0
r519	A6OXO[c] + NADP[c] + AMP[c] + PPI[c] -> AMA[c] + NADPH[c] + ATP[c]	1.2.1.95	0
r520	PYR[c] + ASPSA[c] -> HTET[c]+ H2O[c]	4.3.3.7	0
r521	PI[c] + 5MTA[c] -> 5THR1P[c] + AD[c]	2.4.2.28	0
r522	5THR1P[c] -> METHIR1P[c]	5.3.1.23	0
r523	METHIR1P[c] -> H2O[c] + METHPENP[c]	4.2.1.109	0
r524	METHIR1P[m] -> H2O[m] + METHPENP[m]	4.2.1.109	0
r525	H2O[c] + METHPENP[c] -> PI[c] + DHYXPENT[c]	3.1.3.77	0
r526	CYS[c] + PHSER[c] -> SUCC[c] + LLCT[c]	2.5.1.48	0
r527	H2O[m] + LLCT[m] -> PYR[m] + NH3[m] + HCYS[m]	4.4.1.8	0
r528	HCYS[c] + MTHPTGLU[c] -> THPTGLU[c] + MET[c]	2.1.1.14	0
r529	HCYS[c] + MTHF[c] -> THF[c] + MET[c]	2.1.1.13	0.0180274
r530	ATP[c] + MET[c] -> PI[c] + PPI[c] + SAM[c]	2.5.1.6	0.00653356
r531	SAH[c] -> HCYS[c] + ADN[c]	3.3.1.1	0.00653356
r532	H2S[c] + OAHSER[c] -> AC[c] + HCYS[c]	2.5.1.49	0.0114939
r533	LLCT[c] -> NH3[c] + CYS[c] + OBUT[c]	4.4.1.1	0
r534	LLCT[m] -> NH3[m] + CYS[m] + OBUT[m]	4.4.1.1	0
r535	SAM[c] + HCYS[c] -> SAH[c] + MET[c]	2.1.1.10	0
r536	SAM[c] + CALH[c] -> SAH[c] + DPTH[c]	2.1.1.98	0
r537	ATP[c] + TRNA[c] + MET[c] -> AMP[c] + PPI[c] + LMETTRNA[c]	6.1.1.10	0
r538	ATP[m] + TRNA[m] + MET[m] -> AMP[m] + PPI[m] + LMETTRNA[m]	6.1.1.10	0
r539	ATP[e] + MET[e] + TRNA[e] -> AMP[e] + PPI [e]+ LMETTRNA[e]	6.1.1.10	0
r540	PEP[c] + E4P[c] -> PI[c] + 3DDAH7P[c]	2.5.1.54	0.0383129
r541	3DDAH7P[c] -> PI[c] + DQT[c]	4.2.3.4	0.0383129
r542	3DDAH7P[b] -> PI[b] + DQT[b]	4.2.3.4	0
r543	DQT[c] -> DHSK[c]	4.2.1.10	0.0383129
r544	DQT[b] -> DHSK[b]	4.2.1.10	0
r545	NADPH[m] + DHSK[m] -> NADP[m] + SME[m]	1.1.1.25	0.0383129
r546	NADPH[b] + DHSK[b] -> NADP[b] + SME[b]	1.1.1.25	0
r547	ATP[c] + SME[c] -> ADP[c] + SME3P[c]	2.7.1.71	0.0383129
r548	ATP[b] + SME[b] -> ADP[b] + SME3P[b]	2.7.1.71	0
r549	PEP[c] + SME3P[c] -> PI[c] + 3PSME[c]	2.5.1.19	0.0383129
r550	PEP[b] + SME3P[b] -> PI[b] + 3PSME[b]	2.5.1.19	0
r551	3PSME[c] -> PI[c] + CHOR[c]	4.2.3.5	0.0383129
r552	3PSME[m] -> PI[m] + CHOR[m]	4.2.3.5	0
r553	CHOR[c] + GLN[c] -> PYR[c] + GLU[c] + AN[c]	4.1.3.27	0.00512377
r554	CHOR[m] + GLN[m] -> PYR[m] + GLU[m] + AN[m]	4.1.3.27	0
r555	PRPP[c] + AN[c] -> PPI[c] + NPRAN[c]	2.4.2.18	0.115744
r556	NPRAN[c] -> CPAD5P[c]	5.3.1.24	0.115744
r557	CPAD5P[c] -> CO2[c] + IGP[c]	4.1.1.48	0.115744
r558	SER[c] + IGP[c] -> T3P1[c] + TRP[c]	4.2.1.20	0.115744
r559	O2[c] + TRP[c] -> FKYN[c]	1.13.11.52	0.11062
r560	FKYN[c] -> FOR[c] + KYN[c]	3.5.1.9	0.11062
r561	FKYN[e] -> FOR[e] + KYN[e]	3.5.1.9	0
r562	NADPH[m] + O2[m] + KYN[m] -> H2O[m] + NADP[m] + HKYN[m]	1.14.13.9	0
r563	KYN[c] -> ALA[c] + AN[c]	3.7.1.3	0.11062
r564	HKYN[c] -> ALA[c] + HAN[c]	3.7.1.3	0
r565	O2[c] + HAN[c] -> CMUSA[c]	1.13.11.6	0
r566	CHOR[c] -> PHEN[c]	5.4.99.5	0.0331891
r567	NADP[c] + PHEN[c] -> CO2[c] + NADPH[c] + 4HPP[c]	1.3.1.13	0.0152328
r568	AKG[c] + TYR[c] <=> GLU[c] + 4HPP[c]	2.6.1.1	999.985
r569	AKG[m] + TYR[m] <=> GLU[m] + 4HPP[m]	2.6.1.1	0
r570	O2[c] + PHE[c] + TTHBOTR[c] -> TYR[c] + HYTTHBOTR[c]	1.14.16.1	0
r571	4HPP[c] <=> HYHYPREATE[c]	5.3.2.1	0
r572	O2[c] + 4HPP[c] -> CO2[c] + HOMOGEN[c]	1.13.11.27	0
r573	O2[c] + HOMOGEN[c] -> MACAC[c]	1.13.11.5	0
r574	O2[c] + GEN[c] -> MAYLPYR[c]	1.13.11.4	0
r575	MACAC[c] -> FUACAC[c]	5.2.1.2	0
r576	FUACAC[c] -> FUM[c] + ACTAC[c]	3.7.1.2	0
r577	H2O[c] + ACYLPYR[c] -> PYR[c] + FUM[c]	3.7.1.5	0
r578	H2O[m] + ACYLPYR[m] -> PYR[m] + FUM[m]	3.7.1.5	0
r579	2 H2O2[p] -> 2 H2O[p] + O2[p]	1.11.1.6	0
r580	2 H2O2[c] -> 2 H2O[c] + O2[c]	1.11.1.6	0
r581	AKA[c] -> CO2[c] + GLTCOA[c]	1.2.4.2	0
r582	AKA[m] -> CO2[m] + GLTCOA[m]	1.2.4.2	0
r583	O2[c] + ASPERMD[c] -> H2O2[c] + APRUT[c] + APROA[c]	1.5.3.11	0
r584	O2[c] + APRUT[c] -> H2O2[c] + APROA[c] + GABAL[c]	1.5.3.11	0
r585	AKG[c] + KYN[c] -> GLU[c] + APEBU[c]	2.6.1.7	0
r586	AKG[m] + KYN[m] -> GLU[m] + APEBU[m]	2.6.1.7	0
r587	ATP[m] + TRNA[m] + TYR[m] -> PPI[m] + AMP[m] + LTyrTRNA[m]	6.1.1.1	0
r588	ATP[c] + TRNA[c] + TYR[c] -> AMP[c] + PPI[c] + LTyrTRNA[c]	6.1.1.1	0
r589	ATP[m] + TRNA[m] + TRP[m] -> PPI[m] + AMP[m] + TRPTRNA[m]	6.1.1.2	0
r590	ATP[c] + TRNA[c] + TRP[c] -> AMP[c] + PPI[c] + TRPTRNA[c]	6.1.1.2	0
r591	ATP[c] + TRNA[c] + PHE[c] -> AMP[c] + PPI[c] + LPheTRNA[c]	6.1.1.20	0
r592	4CMCOA[c] -> CAFFCOA[c]	1.14.13.-	0
r593	SAM[m] + CAFFCOA[m] -> SAH[m] + FERYLCOA[m]	2.1.1.104	0
r594	ACCOA[c] + SERNIN[c] -> COA[c] + NSERNIN[c]	2.3.1.87	0
r595	PHEN[c] -> CO2[c] + PHPYR[c]	4.2.1.51	0.0179563
r596	GLU[c] + PHPYR[c] <=> AKG[c] + PHE[c]	2.6.1.57	0.0179563
r597	GLU[m] + PHPYR[m] <=> AKG[m] + PHE[m]	2.6.1.57	0
r598	DHBZA + O2 -> MPYR	1.13.11.4	0
r599	ACCOA[c] + PHOPTRIN[c] -> COA[c] + APHOPTRIN[c]	2.3.1.183	0
r600	ATP[c] + R5P[c] <=> AMP[c] + PRPP[c]	2.7.6.1	0.27347
r601	ATP[b] -> PPI[b] + cAMP[b]	4.6.1.1	0
r602	ATP[c] -> PPI[c] + cAMP[c]	4.6.1.1	1.21839e-21
r603	CAIR[c] <=> CO2[c] + AIR[c]	4.1.1.21	-0.0526912
r604	ATP[c] + ASP[c] + CAIR[c] <=> ADP[c] + PI[c] + SAICAR[c]	6.3.2.6	0.0526912
r605	SAICAR[c] <=> FUM[c] + AICAR[c]	4.3.2.2	0.0526912
r606	ATP[c] + FGAM[c] -> ADP[c] + PI[c] + AIR[c]	6.3.3.1	0.0526912
r607	ATP[c] + GLY[c] + PRAM[c] <=> ADP[c] + PI[c] + GAR[c]	6.3.4.13	0.0526912
r608	ATP[c] + GLN[c] + FGAR[c] -> ADP[c] + PI[c] + GLU[c] + FGAM[c]	6.3.5.3	0.0526912
r609	GAR[c] + FTHF[c] -> THF[c] + FGAR[c]	2.1.2.2	0.0526912
r610	GLN[c] + PRPP[c] -> PPI[c] + GLU[c] + PRAM[c]	2.4.2.14	0.0526912
r611	AICAR[c] + FTHF[c] <=> THF[c] + PRFICA[c]	2.1.2.3	0.0644621
r612	PRFICA[c] <=> IMP[c]	3.5.4.10	0.0644621
r613	GTP[c] + ASP[c] + IMP[c] -> PI[c] + GDP[c] + ASUC[c]	6.3.4.4	0.016222
r614	ASUC[c] <=> FUM[c] + AMP[c]	4.3.2.2	0.016222
r615	ATP[c] + GLN[c] + XMP[c] -> AMP[c] + PPI[c] + GLU[c] + GMP[c]	6.3.5.2	0.04824
r616	ATP[c] + GMP[c] <=> ADP[c] + GDP[c]	2.7.4.8	1000
r617	ATP[c] + DGMP[c] <=> ADP[c] + DGDP[c]	2.7.4.8	-3.64819e-23
r618	GMP[c] + DATP[c] <=> GDP[c] + DADP[c]	2.7.4.8	-999.952
r619	H2O[c] + AMP[c] -> NH3[c] + IMP[c]	3.5.4.6	0
r620	H2O[c] + cGMP[c] -> GMP[c]	3.1.4.17	0
r621	H2O[b] + cGMP[b] -> GMP[b]	3.1.4.17	0
r622	H2O[c] + cAMP[c] -> AMP[c]	3.1.4.17	0
r623	H2O[b] + cAMP[b] -> AMP[b]	3.1.4.17	0
r624	H2O[c] + ADPRIB[c] -> AMP[c] + R5P[c]	3.6.1.13	0
r625	H2O[c] + GN[c] -> NH3[c] + XAN[c]	3.5.4.3	0
r626	H2O[e] + GN[e] -> NH3[e] + XAN[e]	3.5.4.3	0
r627	H2O[p] + O2[p] + URATE[p] -> H2O2[p] + HIURTE[p]	1.7.3.3	0
r628	H2O[b] + HIURTE[b] -> ATN[b] + CO2[b]	3.5.2.17	0
r629	H2O[e] + HIURTE[e] -> ATN[e] + CO2[e]	3.5.2.17	0
r630	NAD[c] + IMP[c] -> NADH[c] + XMP[c]	1.1.1.205	0.04824
r631	NAD[m] + IMP[m] -> NADH[m] + XMP[m]	1.1.1.205	0
r632	H2O[c] + ITP[c] -> PPI[c] + IMP[c]	3.6.1.19	0
r633	H2O[c] + DITP[c] -> PPI[c] + DIMP[c]	3.6.1.19	0
r634	H2O[c] + GTP[c] -> PPI[c] + GMP[c]	3.6.1.19	0
r635	H2O[c] + DGTP[c] -> PPI[c] + DGMP[c]	3.6.1.19	0
r636	H2O[c] + XTP[c] -> PPI[c] + XMP[c]	3.6.1.19	0
r637	ATP[c] + SLF[c] -> PPI[c] + APS[c]	2.7.7.4	0
r638	ATP[m] + SLF[m] -> PPI[m] + APS[m]	2.7.7.4	0
r639	ATP[c] + APS[c] -> ADP[c] + PAPS[c]	2.7.1.25	0
r640	H2O[c] + PAPS[c] -> SLF[c] + PAYL[c]	3.6.1.9	0
r641	ADP[c] + ATP[c] -> APPPPA[c] + PI[c]	2.7.7.53	0
r642	H2O[c] + APPPPA[c] -> ATP[c] + AMP[c]	3.6.1.17	0
r643	H2O[c] + APPPA[c] -> ADP[c] + AMP[c]	3.6.1.29	0
r644	UGC[e] <=> GLX[e]+ UREA[e]	4.3.2.3	0
r645	UGC[c] <=> GLX[c]+ UREA[c]	4.3.2.3	0
r646	ASP[c] + CAP[c] -> PI[c] + CAASP[c]	2.1.3.2	0.0932643
r647	CAASP[c] <=> DOROA[c]	3.5.2.3	0.0932643
r648	O2[c] + DOROA[c] <=> H2O2[c] + OROA[c]	1.3.3.1	-2.99483e-23
r649	PRPP[c] + OROA[c] <=> PPI[c] + OMP[c]	2.4.2.10	0.0932643
r650	OMP[c] -> CO2[c] + UMP[c]	4.1.1.23	0.0932643
r651	PRPP[c] + URA[c] -> PPI[c] + UMP[c]	2.4.2.9	0
r652	GTP[c] + URI[c] <=> GDP[c] + UMP[c]	2.7.1.48	-1000
r653	GTP[b] + URI[b] <=> GDP[b] + UMP[b]	2.7.1.48	0
r654	GTP[m] + URI[m] <=> GDP[m] + UMP[m]	2.7.1.48	-1000
r655	GTP[c] + CYTD[c] -> GDP[c] + CMP[c]	2.7.1.48	0
r656	GTP[b] + CYTD[b] -> GDP[b] + CMP[b]	2.7.1.48	0
r657	GTP[m] + CYTD[m] -> GDP[m] + CMP[m]	2.7.1.48	0
r658	ATP[c] + URI[c] -> ADP[c] + UMP[c]	2.7.1.48	1000
r659	ATP[b] + URI[b] -> ADP[b] + UMP[b]	2.7.1.48	0
r660	ATP[m] + URI[m] -> ADP[m] + UMP[m]	2.7.1.48	1000
r661	H2O[e] + CYTD[e] -> NH3[e] + URI[e]	3.5.4.5	0
r662	DC[e] -> NH3[e] + DU[e]	3.5.4.5	0
r663	H2O[c] + DUTP[c] -> PPI[c] + DUMP[c]	3.6.1.23	0.00395233
r664	H2O[m] + DUTP[m] -> PPI[m] + DUMP[m]	3.6.1.23	0
r665	METTHF[c] + DUMP[c] -> DHF[c] + DTMP[c]	2.1.1.45	0.00395233
r666	ATP[c] + UTP[c] + GLN[c] -> ADP[c] + PI[c] + GLU[c] + CTP[c]	6.3.4.2	0.00988975
r667	R5P[c] + URA[c] <=> PURI5P[c]	4.2.1.70	0
r668	H2O[c] + DCMP[c] -> NH3[c] + DUMP[c]	3.5.4.12	0
r669	2 ATP[c] + HCO3[c] + GLN[c] -> 2 ADP[c] + PI[c] + GLU[c] + CAP[c]	6.3.5.5	0.115237
r670	2 ATP[e] + HCO3[e] + GLN[e] -> 2 ADP[e] + PI[e] + GLU[e] + CAP[e]	6.3.5.5	0
r671	2 ATP[m] + HCO3[m] + GLN[m] -> 2 ADP[m] + PI[m] + GLU[m] + CAP[m]	6.3.5.5	0
r672	H2O[c] + CYTS[c] -> NH3[c] + URA[c]	3.5.4.1	0
r673	H2O[m] + CYTS[m] -> NH3[m] + URA[m]	3.5.4.1	0
r674	NADPH[c] + OTHIO[c] -> NADP[c] + RTHIO[c]	1.8.1.9	0.0148607
r675	URI[c] + PI[c] <=> R1P[c] + URA[c]	2.4.2.3	0
r676	DOROA[c] + FUM[c] <=> SUCC[c] + OROA[c]	1.3.98.1	0.0932643
r677	PRPP[c] + AD[c] -> AMP[c] + PPI[c]	2.4.2.7	0
r678	DIN[c] + PI[c] <=> HYXN[c] + DR1P[c]	2.4.2.1	0
r679	DA[c] + PI[c] <=> AD[c] + DR1P[c]	2.4.2.1	2.16106e-23
r680	DG[c] + PI[c] <=> GN[c] + DR1P[c]	2.4.2.1	3.64816e-23
r681	R1P[c] + HYXN[c] <=> PI[c] + INS[c]	2.4.2.1	0
r682	R1P[c] + AD[c] <=> PI[c] + ADN[c]	2.4.2.1	-3.43203e-27
r683	R1P[c] + XAN[c] <=> PI[c] + XTSINE[c]	2.4.2.1	0
r684	PI[c] + GSN[c] <=> R1P[c] + GN[c]	2.4.2.1	-3.64819e-23
r685	ATP[c] + ADN[c] -> ADP[c] + AMP[c]	2.7.1.20	0.00653356
r686	ATP[c] + AMP[c] <=> 2 ADP[c]	2.7.4.3	3.35167
r687	ATP[m] + AMP[m] <=> 2 ADP[m]	2.7.4.3	0
r688	DATP[c] + DAMP[c] <=> 2 DADP[c]	2.7.4.3	-2.16136e-23
r689	DATP[m] + DAMP[m] <=> 2 DADP[m]	2.7.4.3	0
r690	ATP[c] + DGDP[c] <=> ADP[c] + DGTP[c]	2.7.4.6	0.00318093
r691	ATP[m] + DGDP[m] <=> ADP[m] + DGTP[m]	2.7.4.6	0
r692	ATP[c] + DUDP[c] <=> ADP[c] + DUTP[c]	2.7.4.6	0.00395233
r693	ATP[m] + DUDP[m] <=> ADP[m] + DUTP[m]	2.7.4.6	0
r694	ATP[c] + DCDP[c] <=> ADP[c] + DCTP[c]	2.7.4.6	0.00327624
r695	ATP[m] + DCDP[m] <=> ADP[m] + DCTP[m]	2.7.4.6	0
r696	ATP[c] + DTDP[c] <=> ADP[c] + DTTP[c]	2.7.4.6	0.00395233
r697	ATP[m] + DTDP[m] <=> ADP[m] + DTTP[m]	2.7.4.6	0
r698	ATP[c] + DADP[c] <=> ADP[c] + DATP[c]	2.7.4.6	-999.947
r699	ATP[m] + DADP[m] <=> ADP[m] + DATP[m]	2.7.4.6	0
r700	ATP[c] + UDP[c] <=> ADP[c] + UTP[c]	2.7.4.6	0.0900641
r701	ATP[m] + UDP[m] <=> ADP[m] + UTP[m]	2.7.4.6	0
r702	ATP[c] + CDP[c] <=> ADP[c] + CTP[c]	2.7.4.6	0.0359251
r703	ATP[m] + CDP[m] <=> ADP[m] + CTP[m]	2.7.4.6	0
r704	ATP[c] + GDP[c] <=> ADP[c] + GTP[c]	2.7.4.6	-999.939
r705	GDP[m] + ATP[m] <=> GTP[m] + ADP[m]	2.7.4.6	-1000
r706	ATP[c] + IDP[c] <=> ADP[c] + ITP[c]	2.7.4.6	0
r707	ATP[m] + IDP[m] <=> ADP[m] + ITP[m]	2.7.4.6	0
r708	PRPP[c] + HYXN[c] -> PPI[c] + IMP[c]	2.4.2.8	0
r709	PRPP[c] + GN[c] -> PPI[c] + GMP[c]	2.4.2.8	0
r710	DUMP[c] -> PI[c] + DU[c]	3.1.3.5	0
r711	DTMP[c] -> PI[c] + DT[c]	3.1.3.5	0
r712	DAMP[c] -> PI[c] + DA[c]	3.1.3.5	0
r713	DGMP[c] -> PI[c] + DG[c]	3.1.3.5	0
r714	DCMP[c] -> PI[c] + DC[c]	3.1.3.5	0
r715	CMP[c] -> PI[c] + CYTD[c]	3.1.3.5	0
r716	AMP[c] -> PI[c] + ADN[c]	3.1.3.5	0
r717	GMP[c] -> PI[c] + GSN[c]	3.1.3.5	-3.64817e-23
r718	IMP[c] -> PI[c] + INS[c]	3.1.3.5	0
r719	XMP[c] -> PI[c] + XTSINE[c]	3.1.3.5	0
r720	UMP[c] -> PI[c] + URI[c]	3.1.3.5	0
r721	DUMP[c] -> DU[c] + PI[c]	3.1.3.5	0
r722	DUMP[e] -> DU[e] + PI[e]	3.1.3.5	0
r723	ADP[c] + RTHIO[c] -> OTHIO[c] + DADP[c]	1.17.4.1	0.00445121
r724	GDP[c] + RTHIO[c] -> OTHIO[c] + DGDP[c]	1.17.4.1	0.00318093
r725	CDP[c] + RTHIO[c] -> OTHIO[c] + DCDP[c]	1.17.4.1	0.00327624
r726	UDP[c] + RTHIO[c] -> OTHIO[c] + DUDP[c]	1.17.4.1	0.00395233
r727	ATP[c] + DTMP[c] <=> ADP[c] + DTDP[c]	2.7.4.9	0.00395233
r728	DTMP[b] + ATP[b] <=> ADP[b] + DTDP[b]	2.7.4.9	0
r729	ATP[c] + DCMP[c] <=> ADP[c] + DCDP[c]	2.7.4.14	0
r730	ATP[m] + DCMP[m] <=> ADP[m] + DCDP[m]	2.7.4.14	0
r731	ATP[c] + CMP[c] <=> ADP[c] + CDP[c]	2.7.4.14	0
r732	ATP[m] + CMP[m] <=> ADP[m] + CDP[m]	2.7.4.14	0
r733	ATP[c] + UMP[c] <=> ADP[c] + UDP[c]	2.7.4.14	0.0932643
r734	ATP[m] + UMP[m] <=> ADP[m] + UDP[m]	2.7.4.14	0
r735	H2O[c] + GDP[c] -> PI[c] + GMP[c]	3.6.1.42	0
r736	ATP[c] + 2 H2O[c] -> 2 PI[c] + AMP[c]	3.6.1.5	0
r737	COA[c] + H3MCOA[c] <=> ACCOA[c] + AACCOA[c]	2.3.3.10	0.582896
r738	COA[m] + H3MCOA[m] <=> ACCOA[m] + AACCOA[m]	2.3.3.10	-0.622098
r739	2 NADP[c] + COA[c] + MVL[c] <=> 2 NADPH[c] + H3MCOA[c]	1.1.1.34	-0.0392014
r740	ATP[c] + MVL[c] -> ADP[c] + PMVL[c]	2.7.1.36	0
r741	CTP[c] + MVL[c] -> CDP[c] + PMVL[c]	2.7.1.36	0.0392014
r742	GTP[c] + MVL[c] -> GDP[c] + PMVL[c]	2.7.1.36	0
r743	UTP[c] + MVL[c] -> UDP[c] + PMVL[c]	2.7.1.36	0
r744	ATP[c] + PMVL[c] -> ADP[c] + PPMVL[c]	2.7.4.2	0.0392014
r745	ATP[c] + PPMVL[c] -> ADP[c] + PI[c] + CO2[c] + IPPP[c]	4.1.1.33	0.0392014
r746	IPPP[c] <=> DMPP[c]	5.3.3.2	0.0130671
r747	IPPP[c] + DMPP[c] -> PPI[c] + GPP[c]	2.5.1.1	0.0130671
r748	IPPP[c] + GPP[c] -> PPI[c] + FPP[c]	2.5.1.10	0.0130671
r749	IPPP[c] + FPP[c] -> PPI[c] + GGPP[c]	2.5.1.29	0
r750	NADPH[c] + 2 FPP[c] -> NADP[c] + 2 PPI[c] + SQL[c]	2.5.1.21	0.00653356
r751	O2[b] + SQL[b] + NADPH[b] -> S23E[b] + NADP[b]	1.14.13.132	0
r752	O2[c] + SQL[c] + NADPH[c] -> S23E[c] + NADP[c]	1.14.13.132	0.00653356
r753	S23E[c] -> LNST[c]	5.4.99.7	0.00653356
r754	3 NADPH[c] + 3 O2[c] + LNST[c] -> 4 H2O[c] + 3 NADP[c] + FOR[c] + 44MACHL[c]	1.14.13.70	0.00653356
r755	NADPH[c] + 44MACHL[c] -> NADP[c] + 14MLNST[c]	1.3.1.70	0.00653356
r756	3 NADPH[c] + 3 O2[c] + 14MLNST[c] -> 3 NADP[c] + ICZYMST[c]	1.14.13.72	0.00653356
r757	NADP[c] + ICZYMST[c] -> CO2[c] + NADPH[c] + IIZYMST[c]	1.1.1.170	0.00653356
r758	NADPH[c] + IIZYMST[c] -> NADP[c] + ZYMST[c]	1.1.1.270	0.00653356
r759	ZYMST[c] -> DMSTL[c]	5.3.3.5	0
r760	SAM[c] + ZYMST[c] -> SAH[c] + FEST[c]	2.1.1.41	0.00653356
r761	FEST[c] -> EPST[c]	5.3.3.-	0.00653356
r762	NADPH[c] + O2[c] + EPST[c] -> NADP[c] + ERGOTRI[c]	1.3.3.-	0.00653356
r763	NADPH[c] + O2[c] + ERGOTRI[c] -> NADP[c] + ERGOTET[c]	1.14.14.-	0.00653356
r764	NADPH[c] + ERGOTET[c] -> NADP[c] + ERGOST[c]	1.3.1.71	0.00653356
r765	ERGOST[c] + 0.076 C160COA[c] + 0.312 C181COA[c] + 0.281 C182COA[c] + 0.317 C183COA[c] + 0.014 C180COA[c] -> COA[c] + ERGOSE[c]	2.3.1.26	0.00653356
r766	H2O[c] + ERGOSE[c] -> ERGOST[c] + 0.076 C160[c] + 0.312 C181[c] + 0.281 C182[c] + 0.317 C183[c] + 0.014 C180[c]	3.1.1.13	0
r767	S23E[c] -> CCANOL[c]	5.4.99.8	0
r768	SAM[c] + CCANOL[c] -> SAH[c] + MCCANOL[c]	2.1.1.41	0
r769	3 NADPH[b] + 3 O2[b] + MCCANOL[b] -> 3 NADP[b] + CCECNOL[b]	1.14.13.72	0
r770	CCECNOL[c] -> OBSFUL[c]	5.5.1.9	0
r771	3 NADPH[c] + 3 O2[c] + OBSFUL[c] -> 4 H2O[c] + 3 NADP[c] + FOR[c] + 45ERSOL[c]	1.14.13.70	0
r772	NADPH[b] + 45ERSOL[b] -> NADP[b] + MFEST[b]	1.3.1.70	0
r773	MFEST[b] -> MLEPNOL[b]	5.3.3.5	0
r774	3 NADPH[b] + 3 O2[b] + MLEPL[b] -> 3 NADP[b] + EPST[b]	1.14.13.72	0
r775	H2O[c] + MAGLY[c] -> GL[c] + 0.2720 C160[c] + 0.0051 C161[c] + 0.0304 C180[c] + 0.1534 C181[c] + 0.6673 C182[c] + 0.0404 C183[c]	3.1.1.23	0.00289783
r776	H2O[e] + TAGLY[e] -> DAGLY[e] + 0.3544 C160[e] + 0.3423 C181[e] + 0.1421 C182[e] + 0.1201 C183[e] + 0.041 C180[e]	3.1.1.3	0
r777	H2O[c] + TAGLY[c] -> DAGLY[c] + 0.3544 C160[c] + 0.3423 C181[c] + 0.1421 C182[c] + 0.1201 C183[c] + 0.041 C180[c]	3.1.1.3	4.84555
r778	TAGLY[c] + H2O[c] -> DAGLY[c] + 0.4710 C160ACP[c] + 0.0242 C161ACP[c] + 0.1535 C180ACP[c] + 0.5328 C181ACP[c] + 2.3362 C182ACP[c] + 0.1499 C183ACP[c]	3.1.1.3	0
r779	DAGLY[c] + H2O[c] -> MAGLY[c] + 0.2938 C160[c] + 0.3994 C181[c] + 0.1544 C182[c] + 0.1295 C183[c] + 0.0229 C180[c]	3.1.1.3	0.00289783
r780	DAGLY[b] + H2O[b] -> MAGLY[b] + 0.2938 C160[b] + 0.3994 C181[b] + 0.1544 C182[b] + 0.1295 C183[b] + 0.0229 C180[b]	3.1.1.3	0
r781	GL3P[c] + 0.2938 C160COA[c] + 0.3994 C181COA[c] + 0.1544 C182COA[c] + 0.1295 C183COA[c] + 0.0229 C180COA[c] -> COA[c] + DAGLYP[c]	2.3.1.15; 2.3.1.51	0.00289783
r782	H2O[c] + DAGLYP[c] -> PI[c] + DAGLY[c]	3.1.3.4	0.00289783
r783	DAGLY[c] + 0.3544 C160COA[c] + 0.3423 C181COA[c] + 0.1421 C182COA[c] + 0.1201 C183COA[c] + 0.041 C180COA[c] -> TAGLY[c] + COA[c]	2.3.1.20	4.88574
r784	DAGLY[b] + 0.3544 C160COA[b] + 0.3423 C181COA[b] + 0.1421 C182COA[b] + 0.1201 C183COA[b] + 0.041 C180COA[b] -> TAGLY[b] + COA[b]	2.3.1.20	0
r785	DAGLY[c] + PC[c] -> TAGLY[c] + LPC[c]	2.3.1.158	0
r786	GL[c] + NADP[c] <=> GLYN[c] + NADPH[c]	1.1.1.156	-3.12849e-28
r787	GLYN[c] + ATP[c] -> T3P2[c] + ADP[c]	2.7.1.29	0
r788	ATP[c] + GL[c] -> ADP[c] + GL3P[c]	2.7.1.30	0.00289783
r789	ATP[b] + GL[b] -> ADP[b] + GL3P[b]	2.7.1.30	0
r790	Q[c] + GL3P[c] -> T3P2[c] + QH2[c]	1.1.5.3	0
r791	NAD[c] + GL3P[c] -> T3P2[c] + NADH[c]	1.1.1.8	0
r792	SER[b] + C160COA[b] -> COA[b] + CO2[b] + DHSPH[b]	2.3.1.50	0
r793	SER[m] + C160COA[m] -> COA[m] + CO2[m] + DHSPH[m]	2.3.1.50	0
r794	SER[c] + C160COA[c] -> CO2[c] + COA[c] + DHSPH[c]	2.3.1.50	0
r795	NADPH[c] + DHSPH[c] -> NADP[c] + SPH[c]	1.1.1.102	0
r796	PSPH[b] + ACOA[b] -> CER3[b] + COA[b]	2.3.1.24	0
r797	SPH[b] + ACOA[b] -> CER2[b] + COA[b]	2.3.1.24	0
r798	SPGS[b] + ACOA[b] -> CER1[b] + COA[b]	2.3.1.24	0
r799	SPH[b] + 2 FERROB5[b] + O2[b] -> PSPH[b] + 2 FERRIB5[b] + H2O[b]	1.14.18.5	0
r800	CER2[b] + 2 FERROB5[b] + O2[b] -> CER3[b] + 2 FERRIB5[b] + H2O[b]	1.14.18.5	0
r801	CER2[b] + 2 FERROB5[b] + O2[b] -> CER1[b] + 2 FERRIB5[b + 2 H2O[b]	1.14.19.17	0
r802	H2O[b] + CER2[b] -> ACOOH[b] + SPH[b]	3.5.1.-	0
r803	H2O[e] + SPMYLIN[e] -> CER1[e] + PCHO[e]	3.1.4.12	0
r804	H2O[c] + SPMYLIN[c] -> CER1[c] + PCHO[c]	3.1.4.12	0
r805	UDPG[b] + CER1[b] -> UDP[b] + GLYLCR[b]	2.4.1.80	0
r806	NADPH[b] + O2[b] + PSPH[b] -> NADP[b] + 2 H2O[b] + C18PSPG[b]	1.14.19.4	0
r807	ATP[c] + SPH[c] -> ADP[c] + DHSP[c]	2.7.1.91	0
r808	ATP[m] + SPH[m] -> ADP[m] + DHSP[m]	2.7.1.91	0
r809	ATP[c] + PSPH[c] -> ADP[c] + PHSP[c]	2.7.1.91	0
r810	ATP[m] + PSPH[m] -> ADP[m] + PHSP[m]	2.7.1.91	0
r811	ATP[c] + SPSE[c] -> ADP[c] + SHSP[c]	2.7.1.91	0
r812	ATP[m] + SPSE[m] -> ADP[m] + SHSP[m]	2.7.1.91	0
r813	DHSP[m] -> PETHM[m] + C16A[m]	4.1.2.27	0
r814	PHSP[m] -> PETHM[m] + C16A[m]	4.1.2.27	0
r815	PHSP[b] -> PI[b] + PSPH[b]	3.1.3.-	0
r816	DHSP[b] -> PI[b] + SPH[b]	3.1.3.-	0
r817	SHSP[b] -> PI[b] + SPSE[b]	3.1.3.-	0
r818	CER3[e] + H2O[e] -> ACOOH[e] + PSPH[e]	3.5.1.23	0
r819	CER2[e] + H2O[e] -> ACOOH[e] + SPH[e]	3.5.1.23	0
r820	CER1[e] + H2O[e] -> ACOOH[e] + SPSE[e]	3.5.1.23	0
r821	GASCER[e] + H2O[e] -> GLAC[e] + CER1[e]	3.2.1.46	0
r822	SUFT[e] + H2O[e] -> GASCER[e] + SLF[e]	3.1.6.1	0
r823	DAGLYP[b] + CTP[b] -> PPI[b] + CLCDPDG[b]	2.7.7.41	0
r824	CLCDPDG[e] + GL3P[e] -> CMP[e] + CLPIGP[e]	2.7.8.5	0
r825	GL3P[m] + CLCDPDG[m] -> CMP[m] + CLPIGP[m]	2.7.8.5	0
r826	H2O[c] + CLPIGP[c] -> PI[c] + PG[c]	3.1.3.27	0
r827	CLCDPDG[b] + PG[b] -> CMP[b] + CL[b]	2.7.8.-	0
r828	T3P2[c] + 0.243 C160COA[c] + 0.264 C181COA[c] + 0.255 C182COA[c] + 0.209 C183COA[c] + 0.029 C180COA[c] -> COA[c] + AT3P2[c]	2.3.1.42	0.0416568
r829	NADPH[c] + AT3P2[c] -> NADP[c] + LPA[c]	1.1.1.101	0.0416568
r830	LPA[c] + 0.243 C160COA[c] + 0.264 C181COA[c] + 0.255 C182COA[c] + 0.209 C183COA[c] + 0.029 C180COA[c] -> COA[c] + PA[c]	2.3.1.51	0.0416568
r831	H2O[c] + PA[c] -> PI[c] + DAGLY[c]	3.1.3.4	0.0412776
r832	ATP[c] + DAGLY[c] -> ADP[c] + PA[c]	2.7.1.107	0
r833	ATP[m] + DAGLY[m] -> ADP[m] + PA[m]	2.7.1.107	0
r834	DAGLY[c] + CDPETN[c] <=> CMP[c] + PE[c]	2.7.8.1	0
r835	CTP[c] + PCHO[c] -> PPI[c] + CDPCHO[c]	2.7.7.15	0
r836	ATP[c] + CHO[c] -> ADP[c] + PCHO[c]	2.7.1.32	0
r837	SAM[b] + PE[b] -> SAH[b] + PMME[b]	2.1.1.17	0
r838	SAM[b] + POFA[b] -> SAH[b] + PMFA[b]	2.1.1.16	0
r839	H2O[c] + PC[c] -> 0.057 C160[c] + 0.211 C181[c] + 0.357 C182[c] + 0.361 C183[c] + 0.014 C180[c] + LPC[c]	3.1.1.4	0
r840	H2O[c] + PC[c] -> 0.057 C160[c] + 0.211 C181[c] + 0.357 C182[c] + 0.361 C183[c] + 0.014 C180[c] + GLYCEROCHO[c]	3.1.1.4/3.1.1.5	0
r841	LPC[c] + 0.057 C160COA[c] + 0.211 C181COA[c] + 0.357 C182COA[c] + 0.361 C183COA[c] + 0.014 C180COA[c] -> COA[c] + PC[c]	2.3.1.23	0.00176742
r842	H2O[c] + PE[c] -> 0.1898 C160[c] + 0.3193 C181[c] + 0.2108 C182[c] + 0.2751 C183[c] + 0.005 C180[c] + LPE[c]	3.1.1.4	0
r843	LPE[c] + 0.1898 C160COA[c] + 0.3193 C181COA[c] + 0.2108 C182COA[c] + 0.2751 C183COA[c] + 0.005 C180COA[c] -> COA[c] + PE[c]	2.3.1.23	0
r844	H2O[c] + LPC[c] -> ACOOH[c] + GLYCEROCHO[c]	3.1.1.5	0
r845	H2O[b] + LPC[b] -> ACOOH[b] + GLYCEROCHO[b]	3.1.1.5	0
r846	H2O[c] + LPE[c] -> ACOOH[c] + GLYCEROETM[c]	3.1.1.5	0
r847	H2O[b] + LPE[b] -> ACOOH[b] + GLYCEROETM[b]	3.1.1.5	0
r848	H2O[m] + PC[m] -> PA[m] + CHO[m]	3.1.4.4	0
r849	H2O[b] + PC[b] -> CHO[b] + PA[b]	3.1.4.4	0
r850	H2O[c] + PC[c] -> CHO[c] + PA[c]	3.1.4.4	0
r851	CTP[b] + PA[b] <=> CDPDG[b] + PPI[b]	2.7.7.41	0
r852	CTP[c] + PETHM[c] -> PPI[c] + CDPETN[c]	2.7.7.14	0
r853	CDPDG[b] + SER[b] <=> CMP[b] + PS[b]	2.7.8.8	0
r854	SER[b] + PE[b] -> PS[b] + ETHAM[b]	2.7.8.29	0
r855	ATP[c] + ETHAM[c] -> ADP[c] + PETHM[c]	2.7.1.82	0
r856	PS[c] -> CO2[c] + PE[c]	4.1.1.65	0.00236395
r857	SAM[b] + PMME[b] -> SAH[b] + PDME[b]	2.1.1.71	0
r858	SAM[b] + PDME[b] -> SAH[b] + PC[b]	2.1.1.71	0
r859	0.2827 C160COA[c] + 0.3435 C181COA[c] + 0.1388 C182COA[c] + 0.2239 C183COA[c] + 0.0111 C180COA[c] + ACGLPE[c] -> COA[c] + PS[c]		0.00253137
r860	0.5488 C160COA[c] + 0.0222 C180COA[c] + 0.2336 C181COA[c] + 0.1450 C182COA[c] + 0.0504 C183COA[c] -> PINS[c] + COA[c]		5.15589e-05
r861	ACCOA[b] + LYSOPAF[b] -> COA[b] + PAF[b]	2.3.1.23; 2.3.1.67	0
r862	ATP[c] + HCO3[c] + BCCP[c] -> ADP[c] + PI[c] + CBCCP[c]	6.3.4.14	0
r863	ATP[c] + HCO3[c] + ACCOA[c] -> ADP[c] + PI[c] + MALCOA[c]	6.4.1.2	0.904879
r864	ACCOA[c] + ACP[c] -> COA[c] + ACACP[c]	2.3.1.38	0
r865	MALCOA[m] + ACP[m] -> COA[m] + MALACP[m]	2.3.1.39	0
r866	MALCOA[c] + ACP[c] <=> MALACP[c] + COA[c]	2.3.1.39	0
r867	ACACP[c] + MALACP[c] -> AACACP[c] + CO2[c] + ACP[c]	2.3.1.41	0
r868	AACACP[c] + NADPH[c] <=> C4HACP[c] + NADP[c]	1.1.1.100	0
r869	AACACP[m] + NADPH[m] <=> C4HACP[m] + NADP[m]	1.1.1.100	0
r870	C4HACP[c] <=> C4DACP[c] + H2O[c]	4.2.1.59	0
r871	C4DACP[c] + NADH[c] <=> C40ACP[c] + NAD[c]	1.3.1.9	0
r872	ACCOA[c] + MALCOA[c] + 2 NADPH[c] -> C40COA[c] + COA[c] + 2 NADP[c] + CO2[c]	2.3.1.86	0.134387
r873	ACCOA[m] + MALCOA[m] + 2 NADPH[m] -> C40COA[m] + COA[m] + 2 NADP[m] + CO2[m]	2.3.1.86	0
r874	C40ACP[c] + MALACP[c] -> C6OACP[c] + CO2[c] + ACP[c]	2.3.1.41	0
r875	C6OACP[c] + NADPH[c] <=> C6HACP[c] + NADP[c]	1.1.1.100	0
r876	C6OACP[m] + NADPH[m] <=> C6HACP[m] + NADP[m]	1.1.1.100	0
r877	C6HACP[c] <=> C6DACP[c] + H2O[c]	4.2.1.59	0
r878	C6DACP[c] + NADH[c] <=> C60ACP[c] + NAD[c]	1.3.1.9	0
r879	C40COA[c] + MALCOA[c] + 2 NADPH[c] -> C60COA[c] + COA[c] + 2 NADP[c] + CO2[c]	2.3.1.86	0.134387
r880	C40COA[m] + MALCOA[m] + 2 NADPH[m] -> C60COA[m] + COA[m] + 2 NADP[m] + CO2[m]	2.3.1.86	0
r881	C60ACP[c] + MALACP[c] -> C8OACP[c] + CO2[c] + ACP[c]	2.3.1.41	0
r882	C8OACP[c] + NADPH[c] <=> C8HACP[c] + NADP[c]	1.1.1.100	0
r883	C8OACP[m] + NADPH[m] <=> C8HACP[m] + NADP[m]	1.1.1.100	0
r884	C8HACP[c] <=> C8DACP[c] + H2O[c]	4.2.1.59	0
r885	C8DACP[c] + NADH[c] <=> C80ACP[c] + NAD[c]	1.3.1.9	0
r886	C60COA[c] + MALCOA[c] + 2 NADPH[c] -> C80COA[c] + COA[c] + 2 NADP[c] + CO2[c]	2.3.1.86	0.134387
r887	C60COA[m] + MALCOA[m] + 2 NADPH[m] -> C80COA[m] + COA[m] + 2 NADP[m] + CO2[m]	2.3.1.86	0
r888	C80ACP[c] + MALACP[c] -> C10OACP[c] + CO2[c] + ACP[c]	2.3.1.41	0
r889	C10OACP[c] + NADPH[c] <=> C10HACP[c] + NADP[c]	1.1.1.100	0
r890	C10OACP[m] + NADPH[m] <=> C10HACP[m] + NADP[m]	1.1.1.100	0
r891	C10HACP[c] <=> C10DACP[c] + H2O[c]	4.2.1.59	0
r892	C10DACP[c] + NADH[c] <=> C100ACP[c] + NAD[c]	1.3.1.9	0
r893	C80COA[c] + MALCOA[c] + 2 NADPH[c] -> C100COA[c] + COA[c] + 2 NADP[c] + CO2[c]	2.3.1.86	0.134387
r894	C80COA[m] + MALCOA[m] + 2 NADPH[m] -> C100COA[m] + COA[m] + 2 NADP[m] + CO2[m]	2.3.1.86	0
r895	C100ACP[c] + MALACP[c] -> C12OACP[c] + CO2[c] + ACP[c]	2.3.1.41	0
r896	C12OACP[c] + NADPH[c] <=> C12HACP[c] + NADP[c]	1.1.1.100	0
r897	C12OACP[m] + NADPH[m] <=> C12HACP[m] + NADP[m]	1.1.1.100	0
r898	C12HACP[c] <=> C12DACP[c] + H2O[c]	4.2.1.59	0
r899	C12DACP[c] + NADH[c] <=> C120ACP[c] + NAD[c]	1.3.1.9	0
r900	C100COA[c] + MALCOA[c] + 2 NADPH[c] -> C120COA[c] + COA[c] + 2 NADP[c] + CO2[c]	2.3.1.86	0.134387
r901	C100COA[m] + MALCOA[m] + 2 NADPH[m] -> C120COA[m] + COA[m] + 2 NADP[m] + CO2[m]	2.3.1.86	0
r902	C120ACP[c] + MALACP[c] -> C14OACP[c] + CO2[c] + ACP[c]	2.3.1.41	0
r903	C14OACP[c] + NADPH[c] <=> C14HACP[c] + NADP[c]	1.1.1.100	0
r904	C14OACP[m] + NADPH[m] <=> C14HACP[m] + NADP[m]	1.1.1.100	0
r905	C14HACP[c] <=> C14DACP[c] + H2O[c]	4.2.1.59	0
r906	C14DACP[c] + NADH[c] <=> C140ACP[c] + NAD[c]	1.3.1.9	0
r907	H2O[c] + C140ACP[c] <=> ACP[c] + C140[c]	3.1.2.14	0
r908	C120COA[c] + MALCOA[c] + 2 NADPH[c] -> C140COA[c] + COA[c] + 2 NADP[c] + CO2[c]	2.3.1.86	0
r909	C120COA[m] + MALCOA[m] + 2 NADPH[m] -> C140COA[m] + COA[m] + 2 NADP[m] + CO2[m]	2.3.1.86	0
r910	C140ACP[c] + MALACP[c] -> C16OACP[c] + CO2[c] + ACP[c]	2.3.1.41	0
r911	C16OACP[c] + NADPH[c] <=> C16HACP[c] + NADP[c]	1.1.1.100	0
r912	C16OACP[m] + NADPH[m] <=> C16HACP[m] + NADP[m]	1.1.1.100	0
r913	C16HACP[c] <=> C16DACP[c] + H2O[c]	4.2.1.59	0
r914	C16DACP[c] + NADH[c] <=> C160ACP[c] + NAD[c]	1.3.1.9	0
r915	H2O[c] + C160ACP[c] <=> ACP[c] + C160[c]	3.1.2.14	-1000
r916	ATP[c] + COA[c] + C160[c] -> AMP[c] + PPI[c] + C160COA[c]	6.2.1.3	0
r917	ATP[m] + COA[m] + C160[m] -> AMP[m] + PPI[m] + C160COA[m]	6.2.1.3	0
r918	ATP[b] + COA[b] + C160[b] -> AMP[b] + PPI[b] + C160COA[b]	6.2.1.3	0
r919	C40[b] + COA[b]+ ATP[b] -> C40COA[b] + H2O[b] + PPI[b] + AMP[b]	6.2.1.3	0
r920	C140COA[c] + MALCOA[c] + 2 NADPH[c] -> C160COA[c] + COA[c] + 2 NADP[c] + CO2[c]	2.3.1.86	0.134387
r921	C140COA[m] + MALCOA[m] + 2 NADPH[m] -> C160COA[m] + COA[m] + 2 NADP[m] + CO2[m]	2.3.1.86	0
r922	C160ACP[c] + MALACP[c] -> C18OACP[c] + CO2[c] + ACP[c]	2.3.1.41	0
r923	C18OACP[c] + NADPH[c] <=> C18HACP[c] + NADP[c]	1.1.1.100	0
r924	C18OACP[m] + NADPH[m] <=> C18HACP[m] + NADP[m]	1.1.1.100	0
r925	C18HACP[c] <=> C18DACP[c] + H2O[c]	4.2.1.59	0
r926	C18DACP[c] + NADH[c] <=> C180ACP[c] + NAD[c]	1.3.1.9	0
r927	H2O[c] + C180ACP[c] <=> ACP[c] + C180[c]	3.1.2.14	-0.198822
r928	C160COA[c] + MALCOA[c] + 2 NADPH[c] -> C180COA[c] + COA[c] + 2 NADP[c] + CO2[c]	2.3.1.86	0
r929	C160COA[m] + MALCOA[m] + 2 NADPH[m] -> C180COA[m] + COA[m] + 2 NADP[m] + CO2[m]	2.3.1.86	0
r930	C160COA[c] + NADH[c] + O2[c] -> C161COA[c] + NAD[c] + 2 H2O[c]	1.14.19.1	0
r931	C160COA[b] + NADH[b] + O2[b] -> C161COA[b] + NAD[b] + 2 H2O[b]	1.14.19.1	0
r932	C180COA[c] + NADH[c] + O2[c] -> C181COA[c] + NAD[c] + 2 H2O[c]	1.14.19.1	0.0943466
r933	C180COA[b] + NADH[b] + O2[b] -> C181COA[b] + NAD[b] + 2 H2O[b]	1.14.19.1	0
r934	C181COA[c] + NADH[c] + O2[c] -> C182COA[c] + NAD[c] + 2 H2O[c]	1.14.19.6	0.0553006
r935	C181COA[b] + NADH[b] + O2[b] -> C182COA[b] + NAD[b] + 2 H2O[b]	1.14.19.6	0
r936	C182COA[c] + NADH[c] + O2[c] -> C183COA[c] + NAD[c] + 2 H2O[c]	1.14.19.6	0.0255184
r937	C182COA[b] + NADH[b] + O2[b] -> C183COA[b] + NAD[b] + 2 H2O[b]	1.14.19.6	0
r938	ATP[c] + COA[c] + C161[c] -> AMP[c] + PPI[c] + C161COA[c]	6.2.1.3	1.47789e-05
r939	COA[m] + ATP[m] + C161[m] -> PPI[m] + AMP[m] + C161COA[m]	6.2.1.3	0
r940	ATP[b] + COA[b] + C161[b] -> AMP[b] + PPI[b] + C161COA[b]	6.2.1.3	0
r941	ATP[c] + COA[c] + C181[c] -> AMP[c] + PPI[c] + C181COA[c]	6.2.1.3	1.66023
r942	COA[m] + ATP[m] + C181[m] -> PPI[m] + AMP[m] + C181COA[m]	6.2.1.3	0
r943	ATP[b] + COA[b] + C181[b] -> AMP[b] + PPI[b] + C181COA[b]	6.2.1.3	0
r944	ATP[c] + COA[c] + C182[c] -> AMP[c] + PPI[c] + C182COA[c]	6.2.1.3	0.690933
r945	COA[m] + ATP[m] + C182[m] -> PPI[m] + AMP[m] + C182COA[m]	6.2.1.3	0
r946	ATP[b] + COA[b] + C182[b] -> AMP[b] + PPI[b] + C182COA[b]	6.2.1.3	0
r947	ATP[c] + COA[c] + C183[c] -> AMP[c] + PPI[c] + C183COA[c]	6.2.1.3	0.582442
r948	COA[m] + ATP[m] + C183[m] -> PPI[m] + AMP[m] + C183COA[m]	6.2.1.3	0
r949	ATP[b] + COA[b] + C183[b] -> AMP[b] + PPI[b] + C183COA[b]	6.2.1.3	0
r950	0.2720 C160COA[c] + 0.0051 C161COA[c] + 0.0304 C180COA[c] + 0.1534 C181COA[c] + 0.6673 C182COA[c] + 0.0404 C183COA[c] -> FFA[c] + COA[c]		0.00289783
r951	C40COA[m] + ACCOA[m] -> COA[m] + C60COA[m]	2.3.1.16	0
r952	NADH[m] + C60COA[m] <=> NAD[m] + C6HCOA[m]	1.1.1.35	-4.68491e-24
r953	C6HCOA[c] <=> C6DCOA[c]	4.2.1.74	-1000
r954	C6HCOA[m] <=> C6DCOA[m]	4.2.1.17	-1000
r955	C6DCOA[m] + NADP[m] -> C60COA[m]+ NADPH[m]	1.3.1.38	0
r956	C60COA[m] + ACCOA[m] -> COA[m] + C80COA[m]	2.3.1.16	0
r957	NADH[m] + C80COA[m] <=> NAD[m] + C8HCOA[m]	1.1.1.35	-4.64369e-24
r958	C8HCOA[c] <=> C8DCOA[c]	4.2.1.74	0
r959	C8HCOA[m] <=> C8DCOA[m]	4.2.1.17	0
r960	C8DCOA[m] + NADP[m] -> C80COA[m]+ NADPH[m]	1.3.1.38	0
r961	C80COA[p] + ACCOA[p] -> COA[p] + C100COA[p]	2.3.1.16	0
r962	NADH[m] + C100COA[m] <=> NAD[m] + C10HCOA[m]	1.1.1.35	-7.98832e-14
r963	C10HCOA[c] <=> C10DCOA[c]	4.2.1.74	-1000
r964	C10HCOA[m] <=> C10DCOA[m]	4.2.1.17	-1000
r965	C10DCOA[m] + NADP[m] -> C100COA[m]+ NADPH[m]	1.3.1.38	0
r966	C100COA[m] + ACCOA[m] -> COA[m] + C120COA[m]	2.3.1.16	7.98832e-14
r967	NADH[m] + C120COA[m] <=> NAD[m] + C120HCOA[m]	1.1.1.35	0
r968	C120HCOA[c] <=> C120DCOA[c]	4.2.1.74	0
r969	C120HCOA[m] <=> C120DCOA[m]	4.2.1.17	0
r970	C120DCOA[m] + NADP[m] -> C120COA[m]+ NADPH[m]	1.3.1.38	0
r971	C120COA[m] + ACCOA[m] -> COA[m] + C140COA[m]	2.3.1.16	0.134387
r972	NADH[m] + C140COA[m] <=> NAD[m] + C140HCOA[m]	1.1.1.35	0
r973	C140HCOA[c] <=> C140DCOA[c]	4.2.1.74	0
r974	C140HCOA[m] <=> C140DCOA[m]	4.2.1.17	0
r975	C140DCOA[m] + NADP[m] -> C140COA[m]+ NADPH[m]	1.3.1.38	0
r976	C140COA[p] + ACCOA[p] -> COA[p] + C160COA[p]	2.3.1.16	0
r977	NADH[m] + C160COA[m] <=> NAD[m] + C160HCOA[m]	1.1.1.35	0
r978	C160HCOA[c] <=> C160DCOA[c]	4.2.1.74	0
r979	C160HCOA[m] <=> C160DCOA[m]	4.2.1.17	0
r980	C160DCOA[m] + NADP[m] -> C160COA[m]+ NADPH[m]	1.3.1.38	0
r981	C160COA[c] + H2O[c] -> C160[c] + COA[c]	3.1.2.22	998.281
r982	C160COA[c] + MALCOA[c] -> COA[c] + CO2[c] + C180COA[c]	2.3.1.199	0.0985561
r983	C120COA[c] + CAR[c] <=> C120CAR[c] + COA[c]	2.3.1.7	0.134387
r984	C120COA[m] + CAR[m] <=> C120CAR[m] + COA[m]	2.3.1.7	-1000
r985	C120COA[b] + CAR[b] <=> C120CAR[b] + COA[b]	2.3.1.7	0
r986	C120CAR[c] + CAR[m] <=> C120CAR[m] + CAR[c]		0.134387
r987	C120CAR[m] + COA[m] <=> C120COA[m] + CAR[m]	2.3.1.7	-999.866
r988	C140COA[c] + CAR[c] <=> C140CAR[c] + COA[c]	2.3.1.7	-0.134387
r989	C140CAR[c] + CAR[m] <=> C140CAR[m] + CAR[c]		-0.134387
r990	C140CAR[m] + COA[m] <=> C140COA[m] + CAR[m]	2.3.1.7	-0.134387
r991	C160COA[c] + CAR[c] <=> C160CAR[c] + COA[c]	2.3.1.21	0
r992	C160CAR[c] + CAR[m] <=> C160CAR[m] + CAR[c]		0
r993	C160CAR[m] + COA[m] <=> C160COA[m] + CAR[m]	2.3.1.21	0
r994	C180COA[c] + CAR[c] <=> C180CAR[c] + COA[c]	2.3.1.7	0
r995	C180CAR[c] + CAR[m] <=> C180CAR[m] + CAR[c]		0
r996	C180CAR[m] + COA[m] <=> C180COA[m] + CAR[m]	2.3.1.7	0
r997	C160ACP[c] + COA[c] <=> C160COA[c] + ACP[c]	2.3.1.38	1000
r998	C180ACP[c] + COA[c] <=> C180COA[c] + ACP[c]	2.3.1.38	0.198822
r999	O2[b] + C160COA[b] -> H2O2[b] + C16DCOA[b]	1.3.3.6	0
r1000	O2[c] + C160COA[c] -> H2O2[c] + C16DCOA[c]	1.3.3.6	0
r1001	O2[p] + C160COA[p] -> H2O2[p] + C16DCOA[p]	1.3.3.6	0
r1002	O2[m] + C160COA[m] -> H2O2[m] + C16DCOA[m]	1.3.3.6	0
r1003	FAD[m] + C160COA[c] -> FADH2[m] + C16DCOA[c]	1.3.8.7	0
r1004	C16HCOA[c] <=> C16DCOA[c]	4.2.1.74	0
r1005	C16HCOA[m] <=> C16DCOA[m]	4.2.1.17	0
r1006	NADH[m] + C16OCOA[m] <=> NAD[m] + C16HCOA[m]	1.1.1.35	0
r1007	COA[p] + C16OCOA[p] <=> ACCOA[p] + C140COA[p]	2.3.1.16	0
r1008	COA[m] + C16OCOA[m] <=> ACCOA[m] + C140COA[m]	2.3.1.16	0
r1009	O2[m] + C140COA[m] -> H2O2[m] + C14DCOA[m]	1.3.3.6	0
r1010	O2[p] + C140COA[p] -> H2O2[p] + C14DCOA[p]	1.3.3.6	0
r1011	O2[c] + C140COA[c] -> H2O2[c] + C14DCOA[c]	1.3.3.6	0
r1012	O2[b] + C140COA[b] -> H2O2[b] + C14DCOA[b]	1.3.3.6	0
r1013	FAD[m] + C140COA[c] -> FADH2[m] + C14DCOA[c]	1.3.8.7	0
r1014	C14HCOA[c] <=> C14DCOA[c]	4.2.1.74	-1000
r1015	C14HCOA[c] <=> C14DCOA[c]	4.2.1.17	1000
r1016	C14HCOA[m] <=> C14DCOA[m]	4.2.1.17	0
r1017	NADH[m] + C14OCOA[m] <=> NAD[m] + C14HCOA[m]	1.1.1.35	0
r1018	COA[p] + C14OCOA[p] <=> ACCOA[p] + C120COA[p]	2.3.1.16	0
r1019	COA[m] + C14OCOA[m] <=> ACCOA[m] + C120COA[m]	2.3.1.16	0
r1020	O2[m] + C120COA[m] -> H2O2[m] + C12DCOA[m]	1.3.3.6	0
r1021	O2[p] + C120COA[p] -> H2O2[p] + C12DCOA[p]	1.3.3.6	0
r1022	O2[c] + C120COA[c] -> H2O2[c] + C12DCOA[c]	1.3.3.6	0
r1023	O2[b] + C120COA[b] -> H2O2[b] + C12DCOA[b]	1.3.3.6	0
r1024	FAD[m] + C120COA[c] -> FADH2[m] + C12DCOA[c]	1.3.8.7	-1.77717e-26
r1025	C12HCOA[c] <=> C12DCOA[c]	4.2.1.74	-1000
r1026	C12HCOA[c] <=> C12DCOA[c]	4.2.1.17	1000
r1027	C12HCOA[m] <=> C12DCOA[m]	4.2.1.17	0
r1028	NADH[m] + C12OCOA[m] <=> NAD[m] + C12HCOA[m]	1.1.1.35	0
r1029	COA[p] + C12OCOA[p] <=> ACCOA[p] + C100COA[p]	2.3.1.16	0
r1030	COA[m] + C12OCOA[m] <=> ACCOA[m] + C100COA[m]	2.3.1.16	0
r1031	C12DCOA[m] <=> C12CCOA[m]	5.3.3.8	0
r1032	O2[m] + C100COA[m] -> H2O2[m] + C10DCOA[m]	1.3.3.6	0
r1033	O2[p] + C100COA[p] -> H2O2[p] + C10DCOA[p]	1.3.3.6	0
r1034	O2[c] + C100COA[c] -> H2O2[c] + C10DCOA[c]	1.3.3.6	0
r1035	O2[b] + C100COA[b] -> H2O2[b] + C10DCOA[b]	1.3.3.6	0
r1036	FAD[m] + C100COA[c] -> FADH2[m] + C10DCOA[c]	1.3.8.7	1.67616e-17
r1037	C10HCOA[c] <=> C10DCOA[c]	4.2.1.74	1000
r1038	C10HCOA[m] <=> C10DCOA[m]	4.2.1.17	1000
r1039	NADH[m] + C10OCOA[m] <=> NAD[m] + C10HCOA[m]	1.1.1.35	4.69908e-24
r1040	COA[p] + C10OCOA[p] <=> ACCOA[p] + C80COA[p]	2.3.1.16	0
r1041	COA[m] + C10OCOA[m] <=> ACCOA[m] + C80COA[m]	2.3.1.16	-4.64287e-24
r1042	O2[m] + C80COA[m] -> H2O2[m] + C8DCOA[m]	1.3.3.6	0
r1043	O2[p] + C80COA[p] -> H2O2[p] + C8DCOA[p]	1.3.3.6	0
r1044	O2[c] + C80COA[c] -> H2O2[c] + C8DCOA[c]	1.3.3.6	0
r1045	O2[b] + C80COA[b] -> H2O2[b] + C8DCOA[b]	1.3.3.6	0
r1046	FAD[m] + C80COA[c] -> FADH2[m] + C8DCOA[c]	1.3.8.7	0
r1047	C8HCOA[c] <=> C8DCOA[c]	4.2.1.74	0
r1048	C8HCOA[m] <=> C8DCOA[m]	4.2.1.17	0
r1049	NADH[m] + C8OCOA[m] <=> NAD[m] + C8HCOA[m]	1.1.1.35	4.69908e-24
r1050	COA[p] + C8OCOA[p] <=> ACCOA[p] + C60COA[p]	2.3.1.16	0
r1051	COA[m] + C8OCOA[m] <=> ACCOA[m] + C60COA[m]	2.3.1.16	-4.68508e-24
r1052	O2[m] + C60COA[m] -> H2O2[m] + C6HCOA[m]	1.3.3.6	0
r1053	O2[p] + C60COA[p] -> H2O2[p] + C6HCOA[p]	1.3.3.6	0
r1054	O2[c] + C60COA[c] -> H2O2[c] + C6DCOA[c]	1.3.3.6	0
r1055	O2[b] + C60COA[b] -> H2O2[b] + C6DCOA[b]	1.3.3.6	0
r1056	FAD[m] + C60COA[c] -> FADH2[m] + C6DCOA[c]	1.3.8.7	0
r1057	C6HCOA[c] <=> C6DCOA[c]	4.2.1.74	1000
r1058	C6HCOA[m] <=> C6DCOA[m]	4.2.1.17	1000
r1059	NADH[m] + C6OCOA[m] <=> NAD[m] + C6HCOA[m]	1.1.1.35	0
r1060	COA[p] + C6OCOA[p] <=> ACCOA[p] + C40COA[p]	2.3.1.16	0
r1061	COA[m] + C6OCOA[m] <=> ACCOA[m] + C40COA[m]	2.3.1.16	0
r1062	O2[m] + C40COA[m] -> H2O2[m] + C4HCOA[m]	1.3.3.6	0
r1063	O2[p] + C40COA[p] -> H2O2[p] + C4HCOA[p]	1.3.3.6	0
r1064	O2[c] + C40COA[c] -> H2O2[c] + C4DCOA[c]	1.3.3.6	0
r1065	O2[b] + C40COA[b] -> H2O2[b] + C4HCOA[b]	1.3.3.6	0
r1066	FAD[m] + C40COA[c] -> FADH2[m] + C4DCOA[c]	1.3.8.7	0
r1067	GLTCOA[m] + FAD[m] -> C4DCOA[m] + CO2[m] + FADH2[m]	1.3.8.6	0
r1068	C4HCOA[m] <=> C4DCOA[m]	4.2.1.17	0
r1069	C4HCOA[c] <=> C4DCOA[c]	4.2.1.17	0
r1070	NADH[m] + AACCOA[m] <=> NAD[m] + C4HCOA[m]	1.1.1.35	0
r1071	COA[p] + AACCOA[p] <=> 2 ACCOA[p]	2.3.1.9	0
r1072	COA[m] + AACCOA[m] <=> 2 ACCOA[m]	2.3.1.9	-1000
r1073	COA[c] + AACCOA[c] <=> 2 ACCOA[c]	2.3.1.9	0.582896
r1074	2 ACCOA[m] <=> COA[m] + AACCOA[m]	2.3.1.9	-999.378
r1075	LEUKA[c] + H2O[c] -> LEUKB[c]	3.3.2.6	0
r1076	NAD[m] + METTHF[m] -> NADH[m] + METHF[m]	1.5.1.15	0
r1077	NAD[c] + METTHF[c] -> NADH[c] + METHF[c]	1.5.1.15	0
r1078	ATP[c] + FOR[c] + THF[c] -> ADP[c] + PI[c] + FTHF[c]	6.3.4.3	0.117153
r1079	ATP[c] + GLU[c] + THF[c] <=> ADP[c] + PI[c] + THFG[c]	6.3.2.17	0
r1080	ATP[m] + GLU[m] + THF[m] <=> PI[m] + ADP[m] + THFG[m]	6.3.2.17	0
r1081	GTP[c] -> FOR[c] + AHTD[c]	3.5.4.16	0
r1082	AHTD[c] -> 3 PI[c] + PYVYLTRIN[c]	4.2.3.12	0
r1083	AHTD[m] -> 3 PI[m] + PYVYLTRIN[m]	4.2.3.12	0
r1084	2 NADPH[c] + PYVYLTRIN[c] -> 2 NADP[c] + THBOPRIN[c]	1.1.1.153	0
r1085	NADP[c] + THBOPRIN[c] -> NADPH[c] + DHBOPRIN[c]	1.5.1.34	0
r1086	GLN[c] + CHOR[c] -> GLU[c] + ADCHOR[c]	2.6.1.85	0
r1087	PABA[c] + AHHMD[c] -> PPI[c] + DHPT[c]	2.5.1.15	0
r1088	PABA[c] + AHHMP[c] -> DHPT[c]	2.5.1.15	0
r1089	ATP[c] + GLU[c] + DHPT[c] -> ADP[c] + PI[c] + DHF[c]	6.3.2.12; 6.3.2.17	0
r1090	ATP[m] + GLU[m] + DHPT[m] -> PI[m] + ADP[m] + DHF[m]	6.3.2.12; 6.3.2.17	0
r1091	NADPH[m] + DHF[m] -> NADP[m] + THF[m]	1.5.1.3	0.00395233
r1092	NADPH[c] + DHF[c] -> NADP[c] + THF[c]	1.5.1.3	0
r1093	H2O[m] + LMETTRNA[m] + FTHF[m] -> THF[m] + FOFMET[m]	2.1.2.9	0
r1094	H2O[c] + LMETTRNA[c] + FTHF[c] -> THF[c] + FOFMET[c]	2.1.2.9	0
r1095	NADPH[c] + METTHF[c] -> NADP[c] + MTHF[c]	1.5.1.20	0.0180274
r1096	ATP[c] + FTHF[c] -> ADP[c] + PI[c] + MTHF[c]	6.3.3.2	0
r1097	AHHMP[c] + ATP[c] -> AMP[c] + AHHMD[c]	2.7.6.3	0
r1098	DHP[c] -> AHHMP[c] + GLAL[c]	4.1.2.25	0
r1099	ATP[b] + MODO[b] -> PPI[b] + ADMODO[b]	2.7.7.75	0
r1100	ATP[c] + MODO[c] -> PPI[c] + ADMODO[c]	2.7.7.75	0
r1101	ADMODO[b] + MODA[b] -> MODECO[b] + AMP[b]+ H2O [b]	2.10.1.1	0
r1102	ADMODO[c] + MODA[c] -> MODECO[c] + AMP[c] + H2O[c]	2.10.1.1	0
r1103	ATP[c] + NADPH[c] + FOR[c] + THF[c] -> ADP[c] + PI[c] + NADP[c] + METTHF[c]	1.5.1.5; 3.5.4.9; 6.3.4.3	0
r1104	METTHF[m] + OIVAL[m] -> THF[m] + AKP[m]	2.1.2.11	0
r1105	NADPH[c] + AKP[c] -> NADP[c] + PANT[c]	1.1.1.169	0
r1106	NADPH[m] + AKP[m] -> NADP[m] + PANT[m]	1.1.1.169	0
r1107	ATP[m] + PANT[m] + bALA[m] -> PPI[m] + AMP[m] + PNTO[m]	6.3.2.1	0
r1108	ATP[c] + PNTO[c] -> ADP[c] + 4PPNTO[c]	2.7.1.33	0
r1109	CYS[c] + CTP[c] + 4PPNTO[c] -> PPI[c] + CMP[c] + 4PPNCYS[c]	6.3.2.5	0
r1110	4PPNCYS[c] -> CO2[c] + 4PPNTE[c]	4.1.1.36	0
r1111	ATP[m] + 4PPNTE[m] -> PPI[m] + DPCOA[m]	2.7.7.3	0
r1112	ATP[c] + DPCOA[c] -> ADP[c] + COA[c]	2.7.1.24	0
r1113	COA[c] + APOACP[c] -> PAP[c] + HOACP[c]	2.7.8.7	0
r1114	COA[e] + + APOACP[e] -> PAP[e] + HOACP[e]	2.7.8.7	0
r1115	AIR[c] -> AHM[c]		0
r1116	ATP[c] + AHM[c] -> ADP[c] + AHMP[c]	2.7.1.49	0
r1117	ATP[c] + AHMP[c] -> ADP[c] + AHMPP[c]	2.7.4.7	0
r1118	ATP[c] + THZ[c] -> ADP[c] + THZP[c]	2.7.1.50	0
r1119	AHMPP[c] + THZP[c] -> PPI[c] + THMP[c]	2.5.1.3	0
r1120	ATP[c] + THME[c] -> ADP[c] + THMP[c]	2.7.1.89	0
r1121	ATP[c] + THMP[c] <=> ADP[c] + THDP[c]	2.7.4.16	0
r1122	ATP[c] + THME[c] -> AMP[c] + THDP[c]	2.7.6.2	0
r1123	ATP[c] + NIDRINE[c] <=> PPI[c] + NAD[c]	2.7.7.1	0
r1124	ATP[c] + NICNUCLE[c] <=> PPI[c] + DMNAD[c]	2.7.7.18	-2.35829e-23
r1125	ATP[c] + H2O[c] + GLN[c] + DMNAD[c] -> NAD[c] + AMP[c] + PPI[c] + GLU[c]	6.3.5.1	-2.3583e-23
r1126	H2O[c] + NICD[c] -> NH3[c] + NICNATE[c]	3.5.1.19	0
r1127	H2O[c] + PRPP[c] + NICNATE[c] -> PPI[c] + NICNUCLE[c]	2.4.2.11	-2.35829e-23
r1128	NAD[c] + H2O[c] -> AMP[c] + NMN[c]	3.6.1.22	-2.3583e-23
r1129	H2O[c] + NMN[c] -> R5P[c] + NICD[c]	3.2.2.14	-2.35828e-23
r1130	CMUSA[c] -> H2O[c] + QA[c]		0
r1131	PRPP[c] + QA[c] -> CO2[c] + PPI[c] + NICNUCLE[c]	2.4.2.19	0
r1132	ATP[c] + NAD[c] -> ADP[c] + NADP[c]	2.7.1.23	0
r1133	NAD[m] + ATP[m] -> ADP[m] + NADP[m]	2.7.1.23	-1.14296e-16
r1134	ATP[e] + NAD[e] -> ADP[e] + NADP[e]	2.7.1.23	0
r1135	SAM[c] + NICD[c] -> SAH[c] + METNIC[c]	2.1.1.1	0
r1136	ATP[c] + bDRIBN[c] -> ADP[c] + NICNUCLE[c]	2.7.1.173	0
r1137	ATP[c] + PDXAM[c] -> ADP[c] + PDXAM5PI[c]	2.7.1.35	0
r1138	ATP[c] + PDXAL[c] -> ADP[c] + PDXL5PI[c]	2.7.1.35	0
r1139	ATP[c] + PDXI[c] -> ADP[c] + PDXIPI[c]	2.7.1.35	0
r1140	H2O[c] + O2[c] + PDXIPI[c] -> H2O2[c] + NH3[c] + PDXL5PI[c]	1.4.3.5	0
r1141	H2O[c] + O2[c] + PDXAM5PI[c] -> H2O2[c] + NH3[c] + PDXL5PI[c]	1.4.3.5	0
r1142	H2O[c] + O2[c] + PDXAL[c] <=> H2O2[c] + NH3[c] + PDXI[c]	1.4.3.5	0
r1143	H2O[c] + O2[c] + PDXAL[c] <=> H2O2[c] + NH3[c] + PDXAM[c]	1.4.3.5	0
r1144	2 AMIEVUL[c] -> H2O[c] + PPBG[c]	4.2.1.24	0
r1145	2 AMIEVUL[m] -> H2O[m] + PPBG[m]	4.2.1.24	0
r1146	H2O[c] + 4 PPBG[c] -> 4 NH3[c] + HMTB[c]	2.5.1.61	0
r1147	H2O[m] + 4 PPBG[m] -> 4 NH3[m] + HMTB[m]	2.5.1.61	0
r1148	HMTB[c] -> H2O[c] + UPGIII[c]	4.2.1.75	0
r1149	UPGIII[c] -> 4 CO2[c] + CPGIII[c]	4.1.1.37	0
r1150	UPGIII[m] -> 4 CO2[m] + CPGIII[m]	4.1.1.37	0
r1151	O2[c] + CPGIII[c] -> 2 H2O[c] + 2 CO2[c] + PPGIX[c]	1.3.3.3	0
r1152	3 O2[m] + PPGIX[m] -> 3 H2O[m] + PPRIX[m]	1.3.3.4	0
r1153	PPRIX[m] + FE[m] -> PHEME[m]	4.99.1.1	0
r1154	PPRIX[c] + FE[c] -> PHEME[c]	4.99.1.1	0
r1155	PHEME[b] -> HEME_O[b]	2.5.1.-	0
r1156	HEME_O[b] -> HEME_A[b]		0
r1157	PHEME[m] + APOCE[m] -> CYMEC[m]	4.4.1.17	0
r1158	PHEME[c] + APOCE[c] -> CYMEC[c]	4.4.1.17	0
r1159	SAM[c] + UPGIII[c] -> SAH[c] + PRECOR[c]	2.1.1.107	0
r1160	NAD[e] + PRECOR[e] -> NADH[e] + SHCR[e]	1.3.1.76	0
r1161	SHCR[e] -> SIHM[e]	4.99.1.4	0
r1162	CHOR[c] -> PYR[c] + 4HBZ[c]	4.1.3.-	0
r1163	ATP[c] + COBNM[c] -> 3 PI[c] + ADCOBNM[c]	2.5.1.17	0
r1164	4HBZ[b] + NPP[b] -> PPI[b] + N4HBZ[b]	2.5.1.-	0
r1165	N4HBZ[c] -> CO2[c] + 2NPPP[c]	4.1.1.-	0
r1166	O2[c] + 2NPPP[c] -> 2N6H[c]	1.13.14.-	0
r1167	SAM[m] + 2N6H[m] -> SAH[m] + 2NPMP[m]	2.1.1.64	0
r1168	O2[m] + 2NPMP[m] -> 2NPMB[m]	1.14.13.-	0
r1169	SAM[c] + 2NPMB[c] -> SAH[c] + 2NPMMB[c]	2.1.1.-	0
r1170	O2[m] + 2NPMMB[m] -> 2NMHMB[m]	1.14.13.-	0
r1171	O2[c] + 2NPMMB[c] -> 2NMHMB[c]	1.14.13.-	0
r1172	SAM[m] + 2NMHMB[m] -> Q[m] + SAH[m]	2.1.1.64	0
r1173	NADPH[c] + O2[c] + 4HBZ[c] -> H2O[c] + NADP[c] + PCACE[c]	1.14.13.2	0
r1174	SAM[c] + 2N6H[c] -> SAH[c] + 2NPMP[c]	2.1.1.222	0
r1175	PLPNDPI[b] + HBZA[b] -> PPI[b] + HPLPNBZA[b]	2.5.1.39	0
r1176	4CMRE[c] + ATP[c] + COA[c] -> 4CMCOA[c] + AMP[c] + PPI[c]	6.2.1.12	0
r1177	GTP[c] -> PPI[c] + FOR[c] + D6RP5P[c]	3.5.4.25	0
r1178	D6RP5P[c] -> NH3[c] + A6RP5P[c]	3.5.4.26	0
r1179	NADPH[c] + A6RP5P[c] -> NADP[c] + A6RP5P2[c]	1.1.1.193	0
r1180	H2O[c] + A6RP5P2[c] -> PI[c] + A6RP[c]	3.1.3.-	0
r1181	RL5P[c] -> FOR[c] + DB4P[c]	4.1.99.12	-3.6191e-27
r1182	A6RP[c] + DB4P[c] -> PI[c] + 2 H2O[c] + D8RL[c]	2.5.1.78	-3.6191e-27
r1183	D8RL[c] -> A6RP[c] + RIBFLAV[c]	2.5.1.9	-3.6191e-27
r1184	ATP[c] + RIBFLAV[c] -> ADP[c] + FMN[c]	2.7.1.26	0
r1185	ATP[c] + FMN[c] -> PPI[c] + FAD[c]	2.7.7.2	0
r1186	FMN[c] -> PI[c] + RIBFLAV[c]	3.1.3.2	0
r1187	FMNH2[c] + NADP[c] -> FMN[c] + NADPH[c]	1.5.1.39	0
r1188	ATP[c] + COA[c] + 6CARHEX[c] -> AMP[c] + PPI[c] + CHCOA[c]	6.2.1.14	0
r1189	ALA[c] + CHCOA[c] -> CO2[c] + COA[c] + AONA[c]	2.3.1.47	0
r1190	ALA[m] + CHCOA[m] -> COA[m] + CO2[m] + AONA[m]	2.3.1.47	0
r1191	SAM[c] + AONA[c] -> SAMOB[c] + DANNA[c]	2.6.1.62	0
r1192	ATP[c] + CO2[c] + DANNA[c] -> ADP[c] + PI[c] + DTB[c]	6.3.3.3	0
r1193	2 SAM[c] + DTB[c] + S[c] -> 2 MET[c] + 2 DA[c] + BT[c]	2.8.1.6	0
r1194	2 SAM[m] + DTB[m] + S[m] -> 2 MET[m] + BT[m] + 2 DA[m]	2.8.1.6	0
r1195	ATP[c] + BT[c] -> PPI[c] + BTAMP[c]	6.3.4.15	0
r1196	BTAMP[c] + APOCARB[c] -> AMP[c] + BCCP[c]	6.3.4.15	0
r1197	SAM[c] + MALACP[c] -> SAH[c] + MALACP_MES[c]	2.1.1.197	0
r1198	CYSTE[c] -> CO2[c] + TAUR[c]	4.1.1.15	0
r1199	CYSTE[m] -> CO2[m] + TAUR[m]	4.1.1.15	0
r1200	AKG[c] + O2[c] + TAUR[c] -> CO2[c] + SUCC[c] + H2S[c] + AMIACE[c]	1.14.11.17	0
r1201	ATP[c] + GLU[c] + CYS[c] -> ADP[c] + PI[c] + GC[c]	6.3.2.2	0
r1202	ATP[c] + GLY[c] + GC[c] -> ADP[c] + PI[c] + RGT[c]	6.3.2.3	0
r1203	RGT[c] + RX[c] -> RSGT[c] + HX[c]	2.5.1.18	0
r1204	RGT[b] + RX[b] -> RSGT[b] + HX[b]	2.5.1.18	0
r1205	RSGT[b] + ALA[b] -> CGLY[b] + ALAGLY[b]	2.3.2.2	0
r1206	RSGT[c] + ALA[c] -> CGLY[c] + ALAGLY[c]	2.3.2.2	0
r1207	RSGT[p] + ALA[p] -> CGLY[p] + ALAGLY[p]	2.3.2.2	0
r1208	H2O[c] + CGLY[c] -> GLY[c] + CYS[c]	3.4.11.1	0
r1209	ATP[c] + 2 H2O[c] + 5OXOPRO[c] -> ADP[c] + PI[c] + GLU[c]	3.5.2.9	0
r1210	2 RGT[c] + H2O2[c] -> 2 H2O[c] + RSGT[c]	1.11.1.9	0
r1211	2 RGT[m] + H2O2[m] -> 2 H2O[m] + RSGT[m]	1.11.1.9	0
r1212	NADPH[c] + RSGT[c] -> NADP[c] + 2 RGT[c]	1.8.1.7	-2.9982e-23
r1213	H2O[c] + CGLY[c] -> GLY[c] + CYS[c]	3.4.11.2	0
r1214	2 RTHIO[c] + ROOH[c] -> OTHIO[c] + H2O[c] + ROH[c]	1.11.1.15	0
r1215	2 RGT[c] + ROOH[c] -> RGTDS[c] + H2O[c] + ROH[c]	1.11.1.15	0
r1216	C80ACP[c] + 2 SSC[c] + 2 SAM[c] + 2 RFERN[c] -> LIPACP[c] + 2 SCARR[c] + 2 MET[c] + 2 5DA[c] + 2 OFERN[c]	2.8.1.8	0
r1217	LIPACP[c] + PROTEIN [c] -> PROTEIN_LIPL[c] + ACP[c]	2.3.1.181	0
r1218	C80ACP[c] + PROTEIN [c] -> PROTEIN_C80L[c] + ACP[c]	2.3.1.181	0
r1219	PROTEIN_C80L[c] + 2 SSC[c] + 2 SAM[c] + 2 RFERN[c] -> PROTEIN_LIPL[c] + 2 SCARR[c] + 2 MET[c] + 2 5DA[c] + 2 OFERN[c]	2.8.1.8	0
r1220	ATP[c] + LIPIC[c] -> PPI[c] + LIPAMP[c]	2.7.7.63	0
r1221	LIPAMP[c] + APOPROT[c] -> PROTEIN_LIPL[c] + AMP[c]	2.7.7.63	0
r1222	2 GGPP[b] -> PTEPPI[b] + PPI[b]	2.5.1.32	0
r1223	PTEPPI[b] -> PTE[b] + PPI[b]	2.5.1.32	0
r1224	PTE[b] + 4 FAD[b] -> LCP[b] + 4 FADH2[b]	1.3.99.31	0
r1225	LCP[b] -> GCATE[b]	5.5.1.19	0
r1226	GCATE[b] -> BCATE[b]	5.5.1.19	0
r1227	BCATE[b] + O2[b] -> 2 RTN[b]	1.13.11.63	0
r1228	5.168 ATP[c] + 0.0626 GLU[c] + 0.0591 ASP[c] + 0.0719 ALA[c] + 0.0509 GLY[c] + 0.0493 GLN[c] + 0.0494 ASN[c] + 0.0476 ARG[c] + 0.0493 PRO[c] + 0.0128 CYS[c] + 0.0834 SER[c] + 0.0623 THR[c] + 0.0255 HIS[c] + 0.0579 ILE[c] + 0.033 VAL[c] + 0.0881 LEU[c] + 0.033 TYR[c] + 0.0624 LYS[c] + 0.0249 MET[c] + 0.0111 TRP[c] + 0.0389 PHE[c] -> 5.168 ADP[c] + 5.168 PI[c] + Protein[c]		0.461601
r1229	2.544 ATP[c] + 0.241 GTP[c] + 0.225 UTP[c] + 0.253 CTP[c] -> 2.544 ADP[c] + 2.544 PI[c] + RNA[c]		0.0261404
r1230	0.11785 ERGOSE[c] + 0.725 TAGLY[c] + 0.01955 DAGLY[c] + 0.03188 PC[c] + 0.00684 PA[c] + 0.04264 PE[c] + 0.00302 PS[c] + 0.05227 FFA[c] + 0.00093 PINS[c] -> Lipid[c]		0.0554396
r1231	3.739 ATP[c] + 0.2989 DATP[c] + 0.2136 DGTP[c] + 0.220 DCTP[c] + 0.2654 DTTP[c] -> 3.739 ADP[c] + 3.739 PI[c] + DNA[c]		0.014892
r1232	153 ATP[c] + 0.44 UDPGE[c] + 0.1676 GDPFUC[c] + 0.0643 MAN[c] + 0.0018 GLYNIN[c] + 0.0026 CHIT[c] + 0.0001 CHITO[c] + 2.7618 Protein[c] + 0.1564 RNA[c] + 0.0891 DNA[c] + 0.3317 Lipid[c] -> 153 ADP[c] + 153 PI[c] + BIOMASS[c]		0.167138
r1233	ATP[c] + H2O[c] -> ADP[c] + PI[c]		1.9
r1234	GLC[e] <=> GLC[c]		2.518
r1235	NH3[e] <=> NH3[c]		1.07859
r1236	O2[e] <=> O2[c]		7.61185
r1237	H2O[e] <=> H2O[c]		-1000
r1238	H_PO[e] <=> H_PO[c]		-1.40984
r1239	SLF[e] <=> SLF[c]		0
r1240	PI[e] <=> PI[c]		0.325946
r1241	CO2[e] <=> CO2[c]		-8.16365
r1242	HNO3[e] <=> HNO3[c]		0
r1243	H2SO3[e] <=> H2SO3[c]		0.0174024
r1244	TAGLY[c] <=> TAGLY[e]		0
r1245	LPC[e] <=> LPC[c]		0.00176742
r1246	ACGLPE[e] <=> ACGLPE[c]		0.00253137
r1247	BIOMASS[c] <=> BIOMASS[e]		0.167138
r1248	CO2[c] <=> CO2[m]		-2.32315
r1249	H2O[c] <=> H2O[m]		531.192
r1250	O2[c] <=> O2[m]		-992.733
r1251	NH3[c] <=> NH3[m]		-4.63297
r1252	ETH[c] <=> ETH[m]		503.224
r1253	NADH[c] <=> NADH[m]		-4.71107e-15
r1254	O2[c] <=> O2[m]		1000
r1255	HNO3[c] <=> HNO3[m]		0
r1256	ACAL[c] <=> ACAL[m]		-1000
r1257	PI[c] <=> PI[m]		-999.955
r1258	OIVAL[c] <=> OIVAL[m]		-1000
r1259	OMVAL[c] <=> OMVAL[m]		-1000
r1260	GL3P[c] -> GL3P[m]		0
r1261	THR[m] <=> THR[c]		-1000
r1262	PYR[c] <=> PYR[m]		-999.861
r1263	AKG[m] <=> AKG[c]		-1000
r1264	MYOI[p] <=> MYOI[c]		0
r1265	PS[p] <=> PS[c]		0
r1266	PINS[p] <=> PINS[c]		0
r1267	P5C[m] <=> P5C[c]		0.0447292
r1268	GLUGSAL[m] <=> GLUGSAL[c]		-0.0447292
r1269	GLUP[m] <=> GLUP[c]		0.0447292
r1270	SME[m] <=> SME[c]		0.0383129
r1271	DHSK[m] <=> DHSK[c]		-0.0383129
r1272	GLN[c] <=> GLN[m]		0
r1273	ACCOA[c] <=> ACCOA[m]		0.622098
r1274	ASP[c] <=> ASP[m]		-0.355419
r1275	AC[c] <=> AC[m]		496.722
r1276	FOR[c] <=> FOR[m]		0
r1277	CO2[x] <=> CO2[c]		0
r1278	H2O[x] <=> H2O[c]		0
r1279	O2[x] <=> O2[c]		0
r1280	ORN[c] <=> ORN[m]		0
r1281	OIVAL[c] <=> OIVAL[m]		999.944
r1282	IPPMAL[c] <=> IPPMAL[m]		0
r1283	OMVAL[c] <=> OMVAL[m]		999.973
r1284	THR[m] <=> THR[c]		999.919
r1285	OICAP[m] <=> OICAP[c]		0
r1286	CAP[m] <=> CAP[c]		0
r1287	KYN[m] <=> KYN[c]		0
r1288	HKYN[m] <=> HKYN[c]		0
r1289	DOROA[m] <=> DOROA[c]		0
r1290	OROA[m] <=> OROA[c]		0
r1291	THF[c] <=> THF[m]		-999.982
r1292	FTHF[c] <=> FTHF[m]		0
r1293	METTHF[c] <=> METTHF[m]		999.978
r1294	METHF[m] <=> METHF[c]		0
r1295	GLY[m] <=> GLY[c]		-999.924
r1296	SER[m] <=> SER[c]		999.978
r1297	CITR[m] <=> CITR[c]		0
r1298	GLU[c] <=> GLU[m]		5.00639
r1299	SAM[c] <=> SAM[m]		0
r1300	SAH[c] <=> SAH[m]		0
r1301	PA[c] <=> PA[m]		0
r1302	H3MCOA[c] <=> H3MCOA[m]		-0.622098
r1303	DHF[c] <=> DHF[m]		0.00395233
r1304	PROP[c] <=> PROP[m]		0
r1305	PYR[c] -> PYR[m]		1000
r1306	SUCC[m] <=> SUCC[c]		999.907
r1307	FUM[m] <=> FUM[c]		-997.666
r1308	MAL[m] <=> MAL[c]		-1000
r1309	CIT[m] <=> CIT[c]		-1000
r1310	ICIT[m] <=> ICIT[c]		2.36571
r1311	AKG[m] <=> AKG[c]		1000
r1312	OA[c] <=> OA[m]		-1000
r1313	SUCC[x] -> SUCC[c]		0
r1314	MAL[x] -> MAL[c]		0
r1315	HIURTE[x] <=> HIURTE[c]		0
r1316	AKG[x] <=> AKG[c]		0
r1317	ATT[x] <=> ATT[c]		0
r1318	UREA[x] <=> UREA[c]		0
r1319	PYR[x] <=> PYR[c]		0
r1320	PROPCOA[x] <=> PROPCOA[c]		0
r1321	GLAL[x] <=> GLAL[c]		0
r1322	OA[x] <=> OA[c]		0
r1323	XAN[x] <=> XAN[c]		0
r1324	UGC[c] <=> UGC[x]		0
r1325	H2O2[x] <=> H2O2[c]		0
r1326	ADP[c] + PI[c] + ATP[m] -> ATP[c] + PI[m] + ADP[m] + H[m]		0
r1327	CIT[c] + MAL[m] <=> CIT[m] + MAL[c]		-996.256
r1328	CIT[c] + ICIT[m] <=> CIT[m] + ICIT[c]		-1000
r1329	CIT[c] + PEP[m] <=> PEP[c] + CIT[m]		0
r1330	ICIT[m] + MAL[c] -> ICIT[c] + MAL[m]		0
r1331	CIT[m] + MAL[c] -> CIT[c] + MAL[m]		0
r1332	PI[m] + SUCC[c] -> PI[c] + SUCC[m]		0
r1333	SUCC[m] + MAL[c] <=> SUCC[c] + MAL[m]		-1000
r1334	PI[m] + MAL[c] <=> PI[c] + MAL[m]		-1000
r1335	SUCC[c] + FUM[m] -> SUCC[m] + FUM[c]		0
r1336	ICIT[c] + MAL[x] -> MAL[c] + ICIT[x]		0
r1337	ASP[m] + GLU[c] <=> GLU[m] + ASP[c]		-1000
r1338	AKG[m] + MAL[c] <=> AKG[c] + MAL[m]		-997.279
r1339	GLC[e] <=>		-2.518
r1340	NH3[e] <=>		0
r1341	O2[e] <=>		-7.61185
r1342	H2O[e] <=>		1000
r1343	H_PO[e] <=>		1.40984
r1344	NADPH[e] <=>		0
r1345	NADH[e] <=>		0
r1346	SLF[e] <=>		0
r1347	PI[e] <=>		-0.325946
r1348	CO2[e] <=>		8.16365
r1349	NH4[e] <=> NH3[e]		1.07859
r1350	NH4[e] <=>		-1.07859
r1351	H2SO3[e] <=>		-0.0174024
r1352	TAGLY[e] <=>		0
r1353	LPC[e] <=>		-0.00176742
r1354	ACGLPE[e] <=>		-0.00253137
r1355	BIOMASS[e] <=>		0.167138

## Sheet: Flux distribution of iWV1213
Supplementary File 5: FBA distributions of iNI1159 and iWV1213
TableS5.2: iWV1213 model simulation under glucose uptake rate of 2.518 mmol gDW-1h-1
Rxn name	Biochemical reaction	EC number	Flux (mmol gDW-1h-1)
r1	DGLC[e] <=> 0.33 GLC[e] + 0.67 bDGLC[e]		0
r2	DGLC[c] <=> 0.33 GLC[c] + 0.67 bDGLC[c]		0
r3	GLC[e] <=> bDGLC[e]	5.1.3.3	0
r4	GLC[c] <=> bDGLC[c]	5.1.3.3	0
r5	GLC[c] + ATP[c] -> ADP[c] + G6P[c]	2.7.1.1	2.518
r6	GLC[p] + ATP[p] -> ADP[p] + G6P[p]	2.7.1.1	0
r7	ATP[c] + FRU[c] -> ADP[c] + FRU1P[c]	2.7.1.3	0
r8	ATP[p] + FRU[p] -> ADP[p] + FRU1P[p]	2.7.1.3	0
r9	G6P[c] <=> F6P[c]	5.3.1.9	2.38389
r10	G6P[c] <=> bDG6P[c]	5.1.3.15	0
r11	ATP[c] + F6P[c] -> ADP[c] + FDP[c]	2.7.1.11	1.95296
r12	FDP[c] <=> T3P2[c] + T3P1[c]	4.1.2.13	1.95296
r13	T3P2[c] <=> T3P1[c]	5.3.1.1	1.95557
r14	T3P1[c] + PI[c] + NAD[c] <=> 13PDG[c] + NADH[c]	1.2.1.12	3.90766
r15	ADP[c] + 13PDG[c] <=> ATP[c] + 3PG[c]	2.7.2.3	3.90766
r16	3PG[c] <=> 2PG[c]	5.4.2.1	3.90766
r17	2PG[c] <=> PEP[c] + H2O[c]	4.2.1.11	3.90766
r18	ADP[c] + PEP[c] -> ATP[c] + PYR[c]	2.7.1.40	3.75896
r19	FDP[c] + H2O[c] -> F6P[c] + PI[c]	3.1.3.11	0
r20	ATP[c] + OA[c] -> ADP[c] + PEP[c] + CO2[c]	4.1.1.49	0
r21	ETH[c] + NADP[c] <=> ACAL[c] + NADPH[c]	1.1.1.2	-1000
r22	NAD[c] + ETH[c] <=> NADH[c] + ACAL[c]	1.1.1.1	1000
r23	ETH[m] + NAD[m] <=> ACAL[m] + NADH[m]	1.1.1.1	0
r24	NADP[c] + GL[c] <=> NADPH[c] + GLYAL[c]	1.1.1.2	1000
r25	NAD[c] + GL[c] <=> NADH[c] + GLYAL[c]	1.1.1.1	-1000
r26	NAD[m] + GL[m] <=> NADH[m] + GLYAL[m]	1.1.1.1	0
r27	GL[e] + NAD[e] <=> GLYAL[e] + NADH[e]	1.1.1.1	0
r28	NAD[m] + PYR[m] + COA[m] -> NADH[m] + ACCOA[m] + CO2[m]	1.2.4.1: 2.3.1.12: 1.8.1.4	2.54625
r29	bDG6P[c] + NADP[c] -> NADPH[c] + D6PGL[c]	1.1.1.49	0
r30	H2O[c] + D6PGL[c] -> D6PGC[c]	3.1.1.31	0
r31	NADP[c] + D6PGC[c] -> CO2[c] + NADPH[c] + RL5P[c]	1.1.1.44	0
r32	RL5P[c] <=> XUL5P[c]	5.1.3.1	-0.359819
r33	RL5P[c] <=> R5P[c]	5.3.1.6	0.359819
r34	XUL5P[c] + R5P[c] <=> T3P1[c] + S7P[c]	2.2.1.1	-0.142735
r35	XUL5P[c] + E4P[c] <=> F6P[c] + T3P1[c]	2.2.1.1	-0.217084
r36	T3P1[c] + S7P[c] <=> F6P[c] + E4P[c]	2.2.1.2	-0.142735
r37	DEORIPI[c] <=> T3P1[c] + ACAL[c]	4.1.2.4	0
r38	ATP[c] + RIB[c] -> ADP[c] + R5P[c]	2.7.1.15	0
r39	ATP[c] + GLCNT[c] -> ADP[c] + D6PGC[c]	2.7.1.12	0
r40	R5P[c] <=> R1P[c]	5.4.2.2	0
r41	ACCOA[m] + H2O[m] + OA[m] <=> COA[m] + CIT[m]	2.3.3.1	-997.585
r42	CIT[m] <=> H2O[m] + ACO[m]	4.2.1.3	-997.585
r43	CIT[c] <=> H2O[c] + ACO[c]	4.2.1.3	1000
r44	H2O[m] + ACO[m] <=> ICIT[m]	4.2.1.3	-997.585
r45	H2O[c] + ACO[c] <=> ICIT[c]	4.2.1.3	1000
r46	NAD[m] + ICIT[m] -> NADH[m] + CO2[m] + AKG[m]	1.1.1.41	0
r47	NADP[c] + ICIT[c] -> CO2[c] + NADPH[c] + AKG[c]	1.1.1.42	2.41473
r48	NAD[m] + COA[m] + AKG[m] -> NADH[m] + CO2[m] + SUCCOA[m]	1.2.4.2: 2.3.1.61: 1.8.1.4	2.19254
r49	SUCCOA[m] + GDP[m] + PI[m] <=> COA[m] + GTP[m] + SUCC[m]	6.2.1.4	-997.807
r50	PI[c] + SUCCOA[c] + GDP[c] <=> COA[c] + GTP[c] + SUCC[c]	6.2.1.4	-1000
r51	SUCCOA[m] + PI[m] + ADP[m] <=> COA[m] + SUCC[m] + ATP[m]	6.2.1.5	1000
r52	ADP[c] + PI[c] + SUCCOA[c] <=> ATP[c] + COA[c] + SUCC[c]	6.2.1.5	1000
r53	SUCC[m] + Q[m] <=> FUM[m] + QH2[m]	1.3.5.1	2.36184
r54	SUCC[c] + Q[c] <=> FUM[c] + QH2[c]	1.3.5.1	0
r55	FUM[c] + FADH2[m] -> SUCC[c] + FAD[m]	1.3.99.1	0
r56	H2O[c] + FUM[c] <=> MAL[c]	4.2.1.2	-997.642
r57	H2O[m] + FUM[m] <=> MAL[m]	4.2.1.2	1000
r58	NAD[m] + MAL[m] <=> NADH[m] + OA[m]	1.1.1.37	2.35841
r59	NAD[c] + MAL[c] <=> NADH[c] + OA[c]	1.1.1.37	0
r60	NAD[x] + MAL[x] <=> NADH[x] + OA[x]	1.1.1.37	0
r61	CIT[c] <=> OA[c] + AC[c]	4.1.3.6	-1000
r62	ATP[c] + CIT[c] + COA[c] -> ADP[c] + PI[c] + OA[c] + ACCOA[c]	2.3.3.8	0
r63	ACCOA[x] + H2O[x] + GLX[x] -> MAL[x] + COA[x]	2.3.3.9	0
r64	ACCOA[m] + H2O[m] + GLX[m] -> COA[m] + MAL[m]	2.3.3.9	0
r65	H2O[c] + ACCOA[c] + GLX[c] -> COA[c] + MAL[c]	2.3.3.9	0
r66	ICIT[x] -> GLX[x] + SUCC[x]	4.1.3.1	0
r67	NAD[c] + GLYCOLA[c] <=> NADH[c] + GLX[c]	1.1.1.26	0
r68	NAD[c] + GLYCTE[c] <=> NADH[c] + HXPYR[c]	1.1.1.26	0
r69	PYR[c] -> CO2[c] + ACAL[c]	4.1.1.1	0
r70	RGT[c] + MTHGXL[c] <=> LGT[c]	4.4.1.5	0
r71	H2O[c] + LGT[c] -> RGT[c] + LAC[c]	3.1.2.6	0
r72	LGT[e] + H2O[e] -> RGT[e] + LAC[e]	3.1.2.6	0
r73	ATP[c] + COA[c] + AC[c] -> ACCOA[c] + AMP[c] + PPI[c]	6.2.1.1	0
r74	COA[x] + ATP[x] + AC[x] -> ACCOA[x] + AMP[x] + PPI[x]	6.2.1.1	0
r75	NAD[c] + H2O[c] + ACAL[c] <=> NADH[c] + AC[c]	1.2.1.3	-999.896
r76	NAD[m] + ACAL[m] + H2O[m] <=> NADH[m] + AC[m]	1.2.1.3	0
r77	NAD[e] + H2O[e] + ACAL[e] <=> NADH[e] + AC[e]	1.2.1.3	0
r78	NADP[p] + ACAL[p] + H2O[p] <=> AC[p] + NADPH[p]	1.2.1.5	0
r79	ACAL[m] + H2O[m] + NADP[m] <=> AC[m] + NADPH[m]	1.2.1.5	1000
r80	NAD[c] + HYGTA[c] -> NADH[c] + FGT[c]	1.1.1.284	0
r81	H2O[c] + ACCOA[c] -> COA[c] + AC[c]	3.1.2.1	999.862
r82	NAD[c] + METHOL[c] <=> NADH[c] + FALD[c]	1.1.1.1	0
r83	NAD[m] + METHOL[m] <=> NADH[m] + FALD[m]	1.1.1.1	0
r84	NAD[e] + METHOL[e] <=> NADH[e] + FALD[e]	1.1.1.1	0
r85	ATP[c] + PYR[c] + HCO3[c] -> ADP[c] + PI[c] + OA[c]	6.4.1.1	0.706728
r86	NADP[c] + MAL[c] -> PYR[c] + CO2[c] + NADPH[c]	1.1.1.40	0
r87	MAL[m] + NADP[m] -> PYR[m] + CO2[m] + NADPH[m]	1.1.1.40	0
r88	NAD[c] + LLAC[c] -> NADH[c] + PYR[c]	1.1.1.27	0
r89	LLAC[c] + 2 FERI[c] -> PYR[c] + 2 FERO[c]	1.1.2.3	0
r90	2 NAD[c] + H2O[c] + UDPG[c] -> 2 NADH[c] + UDPGE[c]	1.1.1.22	0.133647
r91	H2O[c] + UDPGE[c] -> UDP[c] + GLUCRE[c]	2.4.1.17	0
r92	H2O[m] + UDPGE[m] -> UDP[m] + GLUCRE[m]	2.4.1.17	0
r93	H2O[x] + UDPGE[x] -> UDP[x] + GLUCRE[x]	2.4.1.17	0
r94	H2O[p] + UDPGE[p] -> UDP[p] + GLUCRE[p]	2.4.1.17	0
r95	NAD[e] + DEXG[e] <=> NADH[e] + DEHXG[e]	1.1.1.125	0
r96	NAD[m] + DEXG[m] <=> NADH[m] + DEHXG[m]	1.1.1.125	0
r97	NAD[c] + DEXG[c] <=> NADH[c] + DEHXG[c]	1.1.1.125	0
r98	H2O[c] + FGT[c] <=> RGT[c] + FOR[c]	3.1.2.12	0
r99	LAC[c] + 2 FERI[c] -> PYR[c] + 2 FERO[c]	1.1.2.4	0
r100	LAC[m] + 2 FERI[m] -> PYR[m] + 2 FERO[m]	1.1.2.4	0
r101	ATP[c] + COA[c] + PROP[c] -> AMP[c] + PPI[c] + PROPCOA[c]	6.2.1.17	0
r102	ATP[m] + PROPCOA[m] + HCO3[m] -> PI[m] + ADP[m] + MMCOA[m]	6.4.1.3	0
r103	ATP[x] + PROPCOA[x] + HCO3[x] -> ADP[x] + PI[x] + MMCOA[x]	6.4.1.3	0
r104	SAM[c] -> ACPC[c] + 5MTA[c]	4.4.1.14	0
r105	SAM[p] -> ACPC[p] + 5MTA[p]	4.4.1.14	0
r106	ATP[c] + COA[c] + ACTAC[c] -> AMP[c] + PPI[c] + AACCOA[c]	6.2.1.16	0
r107	NADP[m] + C4HCOA[m] <=> NADPH[m] + AACCOA[m]	1.1.1.157	0
r108	FAD[m] + HYDGLR[m] <=> AKG[m] + FADH2[m]	1.1.99.2	0
r109	H2O[m] + CRONYLCOA[m] <=> C4HCOA_R[m]	4.2.1.55	36.4812
r110	C4HCOA_R[m] <=> C4HCOA[m]	5.1.2.3	36.4812
r111	CRONYLCOA[m] <=> C4HCOA[m]	4.2.1.17	-36.4812
r112	CRONYLCOA[c] <=> C4HCOA[c]	4.2.1.17	0
r113	MALCOA[c] -> CO2[c] + ACCOA[c]	4.1.1.9	0
r114	ATP[c] + GLAC[c] -> ADP[c] + GAL1P[c]	2.7.1.6	0
r115	UDPGAL[c] <=> UDPG[c]	5.1.3.2	0
r116	UDPGAL[m] <=> UDPG[m]	5.1.3.2	0
r117	G1P[c] + UTP[c] <=> PPI[c] + UDPG[c]	2.7.7.9	0.134114
r118	UDPGE[m] -> CO2[m] + UDPXYL[m]	4.1.1.35	0
r119	UDPGE[c] -> CO2[c] + UDPXYL[c]	4.1.1.35	0
r120	G6P[c] <=> G1P[c]	5.4.2.2	0.134114
r121	UDPG[c] + GAL1P[c] <=> UDPGAL[c] + G1P[c]	2.7.7.12	0
r122	GLAC[c] + O2[c] -> GALNT[c] + H2O2[c]	1.1.3.9	0
r123	ATP[c] + XUL[c] -> ADP[c] + XUL5P[c]	2.7.1.17	0
r124	ATP[c] + RL[c] -> ADP[c] + RL5P[c]	2.7.1.47	0
r125	NAD[c] + XOL[c] <=> NADH[c] + XUL[c]	1.1.1.9	0
r126	NADP[c] + XYL[c] -> NADPH[c] + XYLLAC[c]	1.1.1.179	0
r127	NADP[c] + ARAB[c] -> NADPH[c] + ARABLAC[c]	1.1.1.117	0
r128	LARAB[e] + ATP[e] -> LARABP[e] + ADP[e]	2.7.1.46	0
r129	MAN6P[c] <=> F6P[c]	5.3.1.8	-0.0704158
r130	NADPH[c] + XYL[c] <=> NADP[c] + XOL[c]	1.1.1.21	0
r131	ATP[c] + FRU[c] -> ADP[c] + F6P[c]	2.7.1.1	0
r132	ATP[p] + FRU[p] -> ADP[p] + F6P[p]	2.7.1.1	0
r133	ATP[c] + F6P[c] -> ADP[c] + F26P[c]	2.7.1.105	0
r134	H2O[c] + F26P[c] -> F6P[c] + PI[c]	3.1.3.46	0
r135	FUCUL1P[c] -> T3P2[c] + LACAL[c]	4.1.2.17	0
r136	FUCUL1P[m] -> T3P2[m] + LACAL[m]	4.1.2.17	0
r137	MAN1P[c] <=> MAN6P[c]	5.4.2.8	-0.0704158
r138	MAN1P[m] <=> MAN6P[m]	5.4.2.8	0
r139	GTP[c] + MAN1P[c] -> PPI[c] + GDPMAN[c]	2.7.7.13	0.0704158
r140	GTP[m] + MAN1P[m] -> PPI[m] + GDPMAN[m]	2.7.7.13	0
r141	GDPMAN[c] -> H2O[c] + GDPDDMAN[c]	4.2.1.47	0.0508861
r142	NADPH[c] + GDPDDMAN[c] -> NADP[c] + GDPFUC[c]	1.1.1.271	0.0508861
r143	NAD[c] + SOT[c] -> FRU[c] + NADH[c]	1.1.1.14	0
r144	NAD[m] + SOT[m] -> NADH[m] + FRU[m]	1.1.1.14	0
r145	ATP[c] + MAN[c] -> ADP[c] + MAN6P[c]	2.7.1.1	0
r146	ATP[p] + MAN[p] -> ADP[p] + MAN6P[p]	2.7.1.1	0
r147	GLC[e] + FRU[e] -> GLCLACNE[e] + GLCOL[e]	1.1.99.28	0
r148	GLC[c] + FRU[c] -> GLCLACNE[c] + GLCOL[c]	1.1.99.28	0
r149	H2O[c] + MELI[c] -> GLC[c] + GLAC[c]	3.2.1.22	0
r150	H2O[c] + STAOSE[c] -> GLAC[c] + MELI[c]	3.2.1.22	0
r151	GLACMYOI[e] + RAF[e] -> MYOI[e] + STAOSE[e]	2.4.1.67	0
r152	G6P[c] + UDPG[c] -> UDP[c] + TRE6P[c]	2.4.1.15	0
r153	H2O[c] + TRE[c] -> 2 DGLC[c]	3.2.1.28	0
r154	H2O[e] + TRE[e] -> 2 DGLC[e]	3.2.1.28	0
r155	H2O[c] + MLT[c] -> 2 GLC[c]	3.2.1.20	0
r156	H2O[e] + MLT[e] -> 2 GLC[e]	3.2.1.20	0
r157	H2O[c] + SUC[c] -> GLC[c] + FRU[c]	3.2.1.20	0
r158	H2O[e] + SUC[e] -> GLC[e] + FRU[e]	3.2.1.20	0
r159	H2O[c] + LACT[c] -> GLC[c] + GLAC[c]	3.2.1.23	0
r160	H2O[p] + LACT[p] -> GLC[p] + GLAC[p]	3.2.1.23	0
r161	H2O[c] + TRE6P[c] -> PI[c] + TRE[c]	3.1.3.12	0
r162	NAGA6P[c] <=> NAGA1P[c]	5.4.2.3	0.00069508
r163	UTP[c] + NAGA1P[c] <=> PPI[c] + UDPNAG[c]	2.7.7.23	0.00069508
r164	UDPG[c] -> UDP[c] + 13GLUCAN[c]	2.4.1.34	0
r165	UDPG[p] -> UDP[p] + 13GLUCAN[p]	2.4.1.34	0
r166	CELLU[e] -> 14GLUCAN[e] + CELLOB[e]	3.2.1.4	0
r167	CELLOB[c] -> bDGLC[c]	3.2.1.21	0
r168	14GLUCAN[c] -> bDGLC[c]	3.2.1.21	0
r169	GDPMAN[c] -> MANNAN[c]	2.4.1.-	0.0195297
r170	MANNAN[c] -> MAN[c]	3.2.1.113; 3.2.1.24	0.0195297
r171	STAR[c] -> GLC[c]	3.2.1.3	0
r172	STAR[p] -> GLC[p]	3.2.1.3	0
r173	STAR[e] -> GLC[e]	3.2.1.3	0
r174	UDPG[c] -> UDP[c] + GLYNIN[c]	2.4.1.11	0.000466845
r175	ATP[c] + G1P[c] -> PPI[c] + ADPGLC[c]	2.7.7.27	0
r176	ADPGLC[m] -> ADP[m] + GLYNIN[m]	2.4.1.21	0
r177	ADPGLC[x] -> ADP[x] + GLYNIN[x]	2.4.1.21	0
r178	GLYNIN[c] -> STAR[c]	2.4.1.18	0
r179	PI[c] + STAR[c] -> G1P[c] + GLYCODEX[c]	2.4.1.1	0
r180	STAR[e] + PI[e] -> G1P[e] + GLYCODEX[e]	2.4.1.1	0
r181	GLYCODEX[c] -> bDGLC[c]	2.4.1.25	0
r182	PI[c] + MLTOSE[c] -> G1P[c] + MLTIOSE[c]	2.4.1.1	0
r183	H2O[e] + MLTIOSE[e] -> GLC[e] + MLT[e]	3.2.1.20	0
r184	H2O[c] + MLTIOSE[c] -> GLC[c] + MLT[c]	3.2.1.20	0
r185	H2O[c] + CHIB[c] -> NAG[c]	3.2.1.52	0
r186	H2O[e] + CHIB[e] -> NAG[e]	3.2.1.52	0
r187	H2O[c] + CHIT[c] -> CHIB[c]	3.2.1.14	0
r188	H2O[p] + CHIT[p] -> CHIB[p]	3.2.1.14	0
r189	H2O[e] + CHIT[e] -> CHIB[e]	3.2.1.14	0
r190	H2O[c] + CHIT[c] -> NAG[c]	3.2.1.14	0
r191	H2O[p] + CHIT[p] -> NAG[p]	3.2.1.14	0
r192	H2O[e] + CHIT[e] -> NAG[e]	3.2.1.14	0
r193	H2O[c] + NAGA6P[c] -> AC[c] + GA6P[c]	3.5.1.25	0
r194	H2O[c] + GA6P[c] -> F6P[c] + NH3[c]	3.5.99.6	0
r195	ATP[c] + GLCN[c] -> ADP[c] + GA6P[c]	2.7.1.1	0
r196	ATP[p] + GLCN[p] -> ADP[p] + GA6P[p]	2.7.1.1	0
r197	UDPNAG[c] -> UDP[c] + CHIT[c]	2.4.1.16	0.00069508
r198	UDPNAG[p] -> UDP[p] + CHIT[p]	2.4.1.16	0
r199	UDPNAG[e] -> CHIT[e] + UDP[e]	2.4.1.16	0
r200	H2O[c] + CHIT[c] -> AC[c] + CHITO[c]	3.5.1.41	2.59358e-05
r201	H2O[e] + CHIT[e] -> AC[e] + CHITO[e]	3.5.1.41	0
r202	CHITO[e] -> GLCMNIDE[e]	3.2.1.132	0
r203	13GLUCAN[c] -> DGLC[c]	3.2.1.39	0
r204	13GLUCAN[e] -> GLC[e]	3.2.1.58	0
r205	ACCOA[c] + GA1P[c] -> COA[c] + NAGA1P[c]	2.3.1.157	0
r206	PTATE[e] -> GALUNT[e]	3.2.1.15	0
r207	O2[c] + 4 ASCOBATE[c] -> 2 H2O[c] + 4 MASCORBATE[c]	1.10.3.3	0
r208	4 ASCOBATE[m] + O2[m] -> 2 H2O[m] + 4 MASCORBATE[m]	1.10.3.3	0
r209	4 ASCOBATE[e] + O2[e] -> 2 H2O[e] + 4 MASCORBATE[e]	1.10.3.3	0
r210	O2[m] + GULACNE[m] -> XYLACNE[m] + H2O2[m]	1.1.3.8	0
r211	XYLACNE[m] -> ASCOBATE[m]	1.1.3.8	0
r212	2 RGT[c] + MASCORBATE[c] <=> ASCOBATE[c] + RGTDS[c]	1.8.5.1	0
r213	CDPDG[p] + MYOI[p] -> CMP[p] + PINS[p]	2.7.8.11	0
r214	G6P[c] -> MI1P[c]	5.5.1.4	0
r215	MI1P[c] -> PI[c] + MYOI[c]	3.1.3.25	0
r216	NAD[c] + MYOI[c] -> NADH[c] + KEMYOI[c]	1.1.1.18	0
r217	ATP[c] + PINS[c] -> ADP[c] + PINSP[c]	2.7.1.137	0
r218	ATP[c] + PINS[c] -> ADP[c] + PINS4P[c]	2.7.1.67	0
r219	ATP[p] + PINS[p] -> ADP[p] + PINS4P[p]	2.7.1.67	0
r220	ATP[c] + PINS4P[c] -> ADP[c] + D45PI[c]	2.7.1.68	0
r221	ATP[m] + PINS4P[m] -> ADP[m] + D45PI[m]	2.7.1.68	0
r222	H2O[p] + TPI[p] -> MYOBISPI[p] + PI[p]	3.1.3.56	0
r223	H2O[p] + D45PI[p] -> PINS4P[p] + PI[p]	3.1.3.36	0
r224	H2O[c] + D45PI[c] -> PI[c] + PINS4P[c]	3.1.3.36	0
r225	MYOI[e] + O2[e] -> H2O[e] + GLUCN[e]	1.13.99.1	0
r226	UDPNAG[p] + DOLP[p] <=> UMP[p] + NAGDPD[p]	2.7.8.15	0
r227	UDPNAG[c] + NAGDPD[c] <=> UDP[c] + CHIBDPD[c]		0
r228	GDPMAN[c] + CHIBDPD[c] <=> GDP[c] + MANCHIBDPD[c]	2.4.1.142	0
r229	GDPMAN[c] + MANCHIBDPD[c] <=> GDP[c] + MANDPP[c]	2.4.1.132	0
r230	GDPMAN[c] + MANDPP[c] <=> GDP[c] + MANDPPD[c]	2.4.1.257	0
r231	2 GDPMAN[p] + MANDPPD[p] <=> 2 GDP[p] + MANNACD[p]	2.4.1.131	0
r232	GDPMAN[c] + DOLP[c] <=> GDP[c] + DOLMANP[c]	2.4.1.83	0
r233	MANNACD[p] + DOLMANP[p] <=> DOLP[p] + MANNACDD[p]	2.4.1.258	0
r234	DOLGPI[p] + MANNACDDD[p] <=> DOLP[p] + GLCAADPP[p]		0
r235	DOLGPI[p] + GLCAADPP[p] <=> DOLP[p] + GLCADP[p]	2.4.1.265	0
r236	DOLGPI[p] + GLCADP[p] <=> DOLP[p] + GLCADPP[p]	2.4.1.256	0
r237	DOLDLS[p] + PROTASN[p] <=> DOLP[p] + GLCPASN[p]		0
r238	UDPG[p] + DOLP[p] -> UDP[p] + DOLGPI[p]	2.4.1.117	0
r239	H2O[c] + DOLDP[c] -> PI[c] + DOLP[c]	3.6.1.43	0
r240	DOLMANP[c] + Protein[c] -> DOLP[c] + MANNP[c]	2.4.1.109	0
r241	UDPNAG[p] + PINS[p] <=> UDP[p] + NAGPMIL[p]	2.4.1.198	0
r242	PPI[c] -> 2 PI[c]	3.6.1.1	3.67372
r243	ATP[c] + H2O[c] -> ADP[c] + PI[c]	3.6.4.1; 3.6.1.3	0
r244	H2O[m] + ATP[m] -> PI[m] + ADP[m]	3.6.4.1; 3.6.1.3	0
r245	NADH[m] + Q[m] + 4 H_PO[m] -> NAD[m] + QH2[m] + 4 H_PO[c]	1.6.5.3: 1.6.99.3	11.7397
r246	ATP[c] + H2O[c] + 3.87 H_PO[c] -> ADP[c] + PI[c] + 3.87 H_PO[e]	3.6.3.6	0
r247	H2O[m] + ATP[m] + 3.87 H_PO[m] -> PI[m] + ADP[m] + 3.87 H_PO[c]	3.6.3.6	0
r248	QH2[m] + 2 FERI[m] + 4 H_PO[m] -> Q[m] + 2 FERO[m] + 4 H_PO[c]	1.10.2.2	14.1015
r249	QH2[c] + 2 FERI[c] + 4 H_PO[c] -> Q[c] + 2 FERO[c] + 4 H_PO[e]	1.10.2.2	0
r250	NADPH[c] + 2 FERI[m] -> NADP[c] + 2 FERO[m]	1.6.2.4	0
r251	Q[c] + FADH2[m] -> QH2[c] + FAD[m]	1.5.5.1	0
r252	2 FERO[m] + 0.5 O2[m] + 4 H_PO[m] -> H2O[m] + 2 FERI[m] + 4 H_PO[c]	1.9.3.1	14.1015
r253	2 FERO[c] + 0.5 O2[c] + 4 H_PO[c] -> H2O[c] + 2 FERI[c] + 4 H_PO[e]	1.9.3.1	0
r254	2 FERO[p] + 0.5 O2[p] + 4 H_PO[p] -> H2O[p] + 4 H_PO[c] + 2 FERI[p]	1.9.3.1	0
r255	PAPS[c] + RTHIO[c] -> OTHIO[c] + H2SO3[c] + PAP[c]	1.8.4.8	0
r256	3 NADPH[c] + H2SO3[c] -> 3 H2O[c] + 3 NADP[c] + H2S[c]	1.8.1.2	0.0333288
r257	3 NADPH[m] + H2SO3[m] -> 3 H2O[m] + 3 NADP[m] + H2S[m]	1.8.1.2	0
r258	H2O[e] + O2[e] + H2SO3[e] -> SLF[e] + H2O2[e]	1.8.3.1	0
r259	PI[m] + ADP[m] + 3.87 H_PO[c] -> H2O[m] + ATP[m] + 3.87 H_PO[m]	3.6.3.14	32.3736
r260	ADP[c] + PI[c] + H2O[m] + ATP[m] + H_PO[c] -> ATP[c] + H2O[c] + PI[m] + ADP[m] + H_PO[m]		34.4849
r261	NADH[c] + 2 FERRIB5[c] -> NAD[c] + 2 FERROB5[c]	1.6.2.2	0
r262	3 NADPH[c] + HNO2[c] -> H2O[c] + 3 NADP[c] + NH4OH[c]	1.7.1.4	0
r263	NADH[c] + HNO3[c] -> NAD[c] + H2O[c] + HNO2[c]	1.7.1.1	0
r264	O2[m] + 2 NITROPRO[m] -> 2 HNO2[m] + 2 ACET[m]	1.13.11.32	0
r265	H2O[c] + NH3[c] <=> NH4OH[c]		0
r266	H2O[c] + CYNE[c] -> CABM[c]	4.2.1.104	0
r267	CABM[c] -> CO2[c] + NH3[c]		0
r268	ATN[c] <=> ATT[c]	3.5.2.5	0
r269	ATT[c] <=> UGC[c] + UREA[c]	3.5.3.4	0
r270	H2O[c] + UREA[c] -> CO2[c] + 2 NH3[c]	3.5.1.5	0
r271	NITE[c] -> NH3[c] + CARBO[c]	3.5.5.1	0
r272	H2O[c] + CO2[c] -> HCO3[c] + H_PO[c]	4.2.1.1	0.91705
r273	OA[m] + GLU[m] <=> AKG[m] + ASP[m]	2.6.1.1	-0.0563127
r274	OA[c] + GLU[c] <=> AKG[c] + ASP[c]	2.6.1.1	0.706728
r275	PYR[c] + GLU[c] <=> AKG[c] + ALA[c]	2.6.1.2	-0.143578
r276	PYR[m] + GLU[m] <=> AKG[m] + ALA[m]	2.6.1.2	1000
r277	H2O[c] + O2[c] + DASP[c] -> OA[c] + H2O2[c] + NH3[c]	1.4.3.1	0
r278	H2O[e] + O2[e] + DASP[e] -> H2O2[e] + OA[e] + NH3[e]	1.4.3.1	0
r279	H2O[c] + O2[c] + GLY[c] -> GLX[c] + H2O2[c] + NH3[c]	1.4.3.3	0
r280	H2O[m] + O2[m] + GLY[m] -> GLX[m] + H2O2[m] + NH3[m]	1.4.3.3	0
r281	CYS[m] + ECYS[m] -> ALA[m] + ESULFCYS[m]	2.8.1.7	0
r282	ATP[c] + ASP[c] + GLN[c] -> AMP[c] + PPI[c] + GLU[c] + ASN[c]	6.3.5.4	0.0393109
r283	NADPH[c] + BASP[c] -> PI[c] + NADP[c] + ASPSA[c]	1.2.1.11	0.226357
r284	ATP[c] + ASP[c] -> ADP[c] + BASP[c]	2.7.2.4	0.226357
r285	ATP[c] + ALA[c] + TRNA[c] -> AMP[c] + PPI[c] + LAlaTRNA[c]	6.1.1.7	0
r286	ATP[c] + ASP[c] + TRNA[c] -> AMP[c] + PPI[c] + ASPTRNA[c]	6.1.1.12	0
r287	ATP[c] + ASN[c] + TRNA[c] -> AMP[c] + PPI[c] + ASNTRNA[c]	6.1.1.22	0
r288	ATP[m] + ASN[m] + TRNA[m] -> PPI[m] + AMP[m] + ASNTRNA[m]	6.1.1.22	0
r289	H2O[c] + OXOSUCC[c] -> OA[c] + NH3[c]	3.5.1.3	0
r290	H2O[c] + OXOGLU[c] -> AKG[c] + NH3[c]	3.5.1.3	0
r291	SAM[c] <=> CO2[c] + DSAM[c]	4.1.1.50	0
r292	DSAM[c] + PTRSC[c] -> 5MTA[c] + SPRMD[c]	2.5.1.16	0
r293	DSAM[c] + SPRMD[c] -> 5MTA[c] + SPRM[c]	2.5.1.22	0
r294	GLU[m] + NAGLUS[m] -> AKG[m] + NAORN[m]	2.6.1.11	0
r295	GLU[c] + NAGLUS[c] -> AKG[c] + NAORN[c]	2.6.1.11	0
r296	H2O[c] + NAORN[c] -> AC[c] + ORN[c]	3.5.1.14	0
r297	ORN[c] + CAP[c] -> PI[c] + CITR[c]	2.1.3.3	0.0410201
r298	ATP[c] + ASP[c] + CITR[c] <=> AMP[c] + PPI[c] + ARGSUCC[c]	6.3.4.5	0.0410201
r299	ARGSUCC[c] <=> FUM[c] + ARG[c]	4.3.2.1	0.0410201
r300	ARG[c] -> UREA[c] + ORN[c]	3.5.3.1	0
r301	H2O[c] + AGMT[c] -> UREA[c] + PTRSC[c]	3.5.3.11	0
r302	ATP[m] + GLU[m] -> ADP[m] + GLUP[m]	2.7.2.11	0.0811856
r303	ATP[p] + GLU[p] -> ADP[p] + GLUP[p]	2.7.2.11	0
r304	NADPH[c] + GLUP[c] -> PI[c] + NADP[c] + GLUGSAL[c]	1.2.1.41	0.0811856
r305	FAD[m] + PRO[c] -> FADH2[m] + P5C[c]	1.5.99.8	0
r306	GLUGSAL[m] <=> H2O[m] + P5C[m]		0.0811856
r307	NADP[c] + GLUGSAL[c] -> NADPH[c] + GLU[c]	1.5.1.12	0
r308	NADPH[c] + P5C[c] <=> NADP[c] + PRO[c]	1.5.1.2	0.0811856
r309	GLU[c] + NAORN[c] -> ORN[c] + NAGLU[c]	2.3.1.35	0
r310	ACCOA[c] + GLU[c] -> COA[c] + NAGLU[c]	2.3.1.1	0
r311	ACCOA[m] + GLU[m] -> COA[m] + NAGLU[m]	2.3.1.1	0
r312	AKG[c] + ORN[c] -> GLU[c] + GLUGSAL[c]	2.6.1.13	0
r313	ORN[c] -> CO2[c] + PTRSC[c]	4.1.1.17	0
r314	ACCOA[c] + PTRSC[c] -> COA[c] + APRUT[c]	2.3.1.57	0
r315	H2O[c] + O2[c] + APRUT[c] -> H2O2[c] + NH3[c] + AABUTNOL[c]	1.4.3.4	0
r316	ATP[c] + TRNA[c] + ARG[c] -> AMP[c] + PPI[c] + ALTRNA[c]	6.1.1.19	0
r317	ATP[m] + TRNA[m] + ARG[m] -> PPI[m] + AMP[m] + ALTRNA[m]	6.1.1.19	0
r318	ATP[c] + TRNA[c] + PRO[c] -> AMP[c] + PPI[c] + LPROTRNA[c]	6.1.1.15	0
r319	ATP[m] + TRNA[m] + PRO[m] -> PPI[m] + AMP[m] + LPROTRNA[m]	6.1.1.15	0
r320	ORN[c] <=> NH3[c] + PRO[c]	4.3.1.12	-0.0410201
r321	ORN[m] <=> NH3[m] + PRO[m]	4.3.1.12	0
r322	ATP[m] + NAGLU[m] -> ADP[m] + NAGLUP[m]	2.7.2.8	0
r323	PI[m] + NADP[m] + NAGLUP[m] -> NADPH[m] + ACGLU5PI[m]	1.2.1.38	0
r324	AKG[m] + O2[m] + PRO[m] -> CO2[m] + SUCC[m] + HYPRO[m]	1.14.11.2	0
r325	ATP[c] + TRNA[c] + CYS[c] -> AMP[c] + PPI[c] + LCysTRNA[c]	6.1.1.16	0
r326	H2O[c] + PAP[c] -> PI[c] + AMP[c]	3.1.3.7	0
r327	O2[c] + CYS[c] -> 3SULALA[c]	1.13.11.20	0
r328	SER[m] -> PYR[m] + NH3[m]	4.3.1.17	999.67
r329	SER[c] -> PYR[c] + NH3[c]	4.3.1.17	0
r330	ACCOA[c] + HSER[c] -> COA[c] + OAHSER[c]	2.3.1.31	0.0213646
r331	ACCOA[c] + SER[c] -> COA[c] + ASER[c]	2.3.1.30	0.0119642
r332	H2S[m] + ASER[m] -> AC[m] + CYS[m]	2.5.1.47	0
r333	H2S[c] + ASER[c] -> AC[c] + CYS[c]	2.5.1.47	0.0119642
r334	AKG[c] + CYS[c] <=> GLU[c] + MECPYR[c]	2.6.1.3	0
r335	AKG[m] + CYS[m] <=> GLU[m] + MECPYR[m]	2.6.1.3	0
r336	SAM[c] + DNACYS[c] <=> SAH[c] + DNAMCYS[c]		0
r337	GLU[m] -> CO2[m] + GABA[m]	4.1.1.15	0
r338	GLU[c] -> CO2[c] + GABA[c]	4.1.1.15	0
r339	O2[c] + DHYXPENT[c] -> FOR[c] + MTHIOBUT[c]	1.13.11.54	0
r340	NAD[c] + H2O[c] + SUCCSAL[c] -> NADH[c] + SUCC[c]	1.2.1.16	0
r341	NADP[c] + SUCCSAL[c] + H2O[c] -> NADPH[c] + SUCC[c]	1.2.1.16	0
r342	NADPH[c] + AKG[c] + GLN[c] -> NADP[c] + 2 GLU[c]	1.4.1.13	0
r343	NADH[c] + AKG[c] + GLN[c] -> NAD[c] + 2 GLU[c]	1.4.1.14	0
r344	NAD[c] + GLU[c] <=> NADH[c] + AKG[c] + NH3[c]	1.4.1.2	995.41
r345	H2O[m] + NADP[m] + GLU[m] <=> AKG[m] + NADPH[m] + NH3[m]	1.4.1.3	-1000
r346	H2O[c] + NADP[c] + GLU[c] <=> NADPH[c] + AKG[c] + NH3[c]	1.4.1.3	-1.37298
r347	ACCOA[c] + GA6P[c] <=> COA[c] + NAGA6P[c]	2.3.1.4	0.00069508
r348	AKG[m] + GABA[m] -> GLU[m] + SUCCSAL[m]	2.6.1.19	0
r349	AKG[c] + GABA[c] -> GLU[c] + SUCCSAL[c]	2.6.1.19	0
r350	AKG[x] + GABA[x] -> GLU[x] + SUCCSAL[x]	2.6.1.19	0
r351	ATP[c] + NH3[c] + GLU[c] -> ADP[c] + PI[c] + GLN[c]	6.3.1.2	0.615853
r352	F6P[c] + GLN[c] -> GA6P[c] + GLU[c]	2.6.1.16	0.00069508
r353	ATP[c] + GLU[c] + TRNA[c] -> AMP[c] + PPI[c] + LGLUTRNA[c]	6.1.1.17	0
r354	ATP[m] + GLU[m] + TRNA[m] -> PPI[m] + AMP[m] + LGLUTRNA[m]	6.1.1.17	0
r355	ATP[c] + GLN[c] + TRNA[c] -> AMP[c] + PPI[c] + LGLNTRNA[c]	6.1.1.18	0
r356	NAD[c] + 3PG[c] -> NADH[c] + PHP[c]	1.1.1.95	0
r357	NAD[m] + 3PG[m] -> NADH[m] + PHP[m]	1.1.1.95	0
r358	ATP[m] + GLYCTE[m] <=> ADP[m] + 3PG[m]	2.7.1.31	0
r359	GLU[c] + PHP[c] -> AKG[c] + 3PSER[c]	2.6.1.52	0
r360	3PSER[c] -> PI[c] + SER[c]	3.1.3.3	0
r361	GLX[c] + ALA[c] <=> PYR[c] + GLY[c]	2.6.1.44	0
r362	NADPH[c] + ASPSA[c] -> NADP[c] + HSER[c]	1.1.1.3	0.226357
r363	NADPH[m] + ASPSA[m] -> NADP[m] + HSER[m]	1.1.1.3	0
r364	ATP[c] + HSER[c] -> ADP[c] + PHSER[c]	2.7.1.39	0.204993
r365	THR[c] -> ACAL[c] + GLY[c]	4.1.2.5	0.104152
r366	THR[m] -> ACAL[m] + GLY[m]	4.1.2.5	0
r367	NAD[m] + GLY[m] + THF[m] -> NADH[m] + CO2[m] + NH3[m] + METTHF[m]	2.1.2.10	0
r368	SER[m] + THF[m] <=> GLY[m] + METTHF[m]	2.1.2.1	-999.965
r369	SER[c] + THF[c] <=> GLY[c] + METTHF[c]	2.1.2.1	1000
r370	CHO[e] + PQ[e] -> BETALD[e] + PQH2[e]	1.1.99.1	0
r371	CHO[c] + PQ[c] -> BETALD[c] + PQH2[c]	1.1.99.1	0
r372	H2O[c] + O2[c] + SARC[c] -> FALD[c] + H2O2[c] + GLY[c]	1.5.3.1	0
r373	SER[c] + HCYS[c] -> LLCT[c]	4.2.1.22	0
r374	SER[m] + HCYS[m] -> LLCT[m]	4.2.1.22	0
r375	ATP[m] + TRNA[m] + SER[m] -> PPI[m] + AMP[m] + LSERTRNA[m]	6.1.1.11	0
r376	ATP[c] + TRNA[c] + SER[c] -> AMP[c] + PPI[c] + LSERTRNA[c]	6.1.1.11	0
r377	ATP[c] + GLY[c] + TRNA[c] -> AMP[c] + PPI[c] + GLYTRNA[c]	6.1.1.14	0
r378	ATP[c] + TRNA[c] + THR[c] -> AMP[c] + PPI[c] + LTHETRNA[c]	6.1.1.3	0
r379	H2O[c] + PHSER[c] -> PI[c] + THR[c]	4.2.3.1	0.204993
r380	THR[c] -> NH3[c] + OBUT[c]	4.3.1.19	0
r381	THR[m] -> NH3[m] + OBUT[m]	4.3.1.19	0.049566
r382	SUCCOA[m] + GLY[m] -> COA[m] + CO2[m] + AMIEVUL[m]	2.3.1.37	0
r383	GLY[m] + LIPO[m] <=> CO2[m] + SAP[m]	1.4.4.2	0
r384	GLY[c] + LIPO[c] <=> CO2[c] + SAP[c]	1.4.4.2	0
r385	SER[c] <=> DSER[c]	5.1.1.18	0
r386	SER[c] <=> PYR[c] + NH3[c]	4.3.1.19	-1000
r387	PRFP[c] -> PRLP[c]	5.3.1.16	0.0222192
r388	GLU[c] + IMACP[c] -> AKG[c] + HISOLP[c]	2.6.1.9	0.0222192
r389	HISOLP[c] -> PI[c] + HISOL[c]	3.1.3.15	0.0222192
r390	2 NAD[c] + HISOL[c] -> 2 NADH[c] + HIS[c]	1.1.1.23	0.0222192
r391	ATP[c] + PRPP[c] -> PPI[c] + PRBATP[c]	2.4.2.17	0.0222192
r392	DIMGP[c] -> IMACP[c]	4.2.1.19	0.0222192
r393	ATP[c] + TRNA[c] + HIS[c] -> AMP[c] + PPI[c] + HHTRNA[c]	6.1.1.21	0
r394	ARG[x] + NADPH[x] + O2[x] -> CITR[x] + NITOXE[x] + NADP[x]	1.14.13.39	0
r395	PRBATP[c] -> PPI[c] + PRBAMP[c]	3.6.1.31	0.0222192
r396	PRBAMP[c] -> PRFP[c]	3.5.4.19	0.0222192
r397	GLN[c] + PRLP[c] -> GLU[c] + DIMGP[c] + AICAR[c]	2.4.2.-; 4.1.3.-	0.0222192
r398	AKG[c] + ILE[c] <=> GLU[c] + OMVAL[c]	2.6.1.42	-0.049566
r399	AKG[m] + ILE[m] <=> GLU[m] + OMVAL[m]	2.6.1.42	0
r400	AKG[c] + VAL[c] <=> GLU[c] + OIVAL[c]	2.6.1.42	-0.0623847
r401	AKG[m] + VAL[m] <=> GLU[m] + OIVAL[m]	2.6.1.42	995.093
r402	AKG[c] + LEU[c] <=> GLU[c] + OICAP[c]	2.6.1.42	-0.0777673
r403	AKG[m] + LEU[m] <=> GLU[m] + OICAP[m]	2.6.1.42	0
r404	PYR[m] + OBUT[m] -> CO2[m] + ABUT[m]	2.2.1.6	0.049566
r405	PYR[c] + OBUT[c] -> CO2[c] + ABUT[c]	2.2.1.6	0
r406	2 PYR[m] -> CO2[m] + ACLAC[m]	2.2.1.6	0.140152
r407	2 PYR[c] -> CO2[c] + ACLAC[c]	2.2.1.6	0
r408	ALA[m] + OIVAL[m] <=> PYR[m] + VAL[m]	2.6.1.66	995.093
r409	NADPH[m] + ACLAC[m] -> NADP[m] + DHVAL[m]	1.1.1.86	0.140152
r410	NADPH[m] + ABUT[m] -> NADP[m] + DHMVA[m]	1.1.1.86	0.049566
r411	DHVAL[m] -> OIVAL[m]	4.2.1.9	0.140152
r412	DHVAL[c] -> OIVAL[c]	4.2.1.9	0
r413	DHMVA[m] -> OMVAL[m]	4.2.1.9	0.049566
r414	DHMVA[c] -> OMVAL[c]	4.2.1.9	0
r415	ACCOA[c] + OIVAL[c] -> COA[c] + IPPMAL[c]	2.3.3.13	0.0777673
r416	CBHCAP[c] <=> IPPMAL[c]	4.2.1.33	0
r417	PPMAL[c] <=> IPPMAL[c]	4.2.1.33	0
r418	NAD[c] + IPPMAL[c] -> NADH[c] + CO2[c] + OICAP[c]	1.1.1.85	0.0777673
r419	NAD[m] + COA[m] + OIVAL[m] -> NADH[m] + CO2[m] + ISOBUCOA[m]	1.2.4.4: 1.8.1.4: 2.3.1.168	0
r420	NAD[m] + COA[m] + OMVAL[m] -> NADH[m] + CO2[m] + METBUCOA[m]	1.2.4.4: 1.8.1.4: 2.3.1.168	0
r421	NAD[m] + COA[m] + OICAP[m] -> NADH[m] + CO2[m] + ISOVACOA[m]	1.2.4.4: 1.8.1.4: 2.3.1.168	0
r422	FAD[m] + METBUCOA[m] -> FADH2[m] + MCRCOA[m]	1.3.99.10	0
r423	FAD[m] + METBUCOA[c] -> FADH2[m] + MCRCOA[c]	1.3.99.10	0
r424	ATP[c] + HCO3[c] + MCRCOA[c] -> ADP[c] + PI[c] + MGCOA[c]	6.4.1.4	0
r425	ATP[m] + HCO3[m] + MCRCOA[m] -> PI[m] + ADP[m] + MGCOA[m]	6.4.1.4	0
r426	H2O[m] + MGCOA[m] <=> H3MCOA[m]	4.2.1.18	0
r427	COA[c] + H3MCOA[c] -> ACCOA[c] + ACTAC[c]	4.1.3.4	0
r428	FAD[m] + ISOBUCOA[c] -> FADH2[m] + MCRLCOA[c]	1.3.99.3	0
r429	H2O[c] + MCRLCOA[c] -> HYISOBYCOA[c]	4.2.1.17	0
r430	H2O[m] + MCRLCOA[m] -> HYISOBYCOA[m]	4.2.1.17	0
r431	H2O[m] + HYISOBYCOA[m] -> COA[m] + HYISOBYR[m]	3.1.2.4	0
r432	H2O[p] + HYISOBYCOA[p] -> COA[p] + HYISOBYR[p]	3.1.2.4	0
r433	NAD[m] + HYISOBYR[m] <=> NADH[m] + MMSHY[m]	1.1.1.31	0
r434	NAD[m] + COA[m] + MMSHY[m] -> NADH[m] + CO2[m] + PROPCOA[m]	1.2.1.27	0
r435	NAD[c] + COA[c] + MMSHY[c] -> NADH[c] + CO2[c] + PROPCOA[c]	1.2.1.27	0
r436	FAD[m] + METBUCOA[c] -> FADH2[m] + MEBUELCOA[c]	1.3.99.3	0
r437	H2O[c] + MEBUELCOA[c] -> METBYCOA[c]	4.2.1.17	0
r438	H2O[m] + MEBUELCOA[m] -> METBYCOA[m]	4.2.1.17	0
r439	NAD[m] + METBYCOA[m] <=> NADH[m] + MCECOA[m]	1.1.1.35	0
r440	NAD[p] + METBYCOA[p] <=> NADH[p] + MCECOA[p]	1.1.1.178	0
r441	COA[x] + MCECOA[x] -> ACCOA[x] + PROPCOA[x]	2.3.1.16	0
r442	COA[m] + MCECOA[m] -> ACCOA[m] + PROPCOA[m]	2.3.1.16	0
r443	COA[c] + MCECOA[c] -> ACCOA[c] + PROPCOA[c]	2.3.1.16	0
r444	ATP[x] + PROPCOA[x] + HCO3[x] -> ADP[x] + PI[x] + SMMNYLCOA[x]	6.4.1.3	0
r445	ATP[m] + PROPCOA[m] + HCO3[m] -> PI[m] + ADP[m] + SMMNYLCOA[m]	6.4.1.3	0
r446	ATP[c] + TRNA[c] + ILE[c] -> AMP[c] + PPI[c] + LILEUTRNA[c]	6.1.1.5	0
r447	ATP[m] + TRNA[m] + ILE[m] -> PPI[m] + AMP[m] + LILEUTRNA[m]	6.1.1.5	0
r448	ATP[c] + TRNA[c] + VAL[c] -> AMP[c] + PPI[c] + LValTRNA[c]	6.1.1.9	0
r449	ATP[c] + TRNA[c] + LEU[c] -> AMP[c] + PPI[c] + LLeuTRNA[c]	6.1.1.4	0
r450	ATP[m] + TRNA[m] + LEU[m] -> PPI[m] + AMP[m] + LLeuTRNA[m]	6.1.1.4	0
r451	H2O[c] + AKG[c] + ACCOA[c] -> COA[c] + HCIT[c]	2.3.3.14	0.0512751
r452	ACCOA[m] + H2O[m] + AKG[m] -> COA[m] + HCIT[m]	2.3.3.14	0
r453	HCIT[c] <=> HICIT[c]	4.2.1.36	0.0512751
r454	NAD[c] + HICIT[c] <=> NADH[c] + CO2[c] + AKA[c]	1.1.1.87	0.0512751
r455	AKG[c] + TYR[c] <=> GLU[c] + 4HPP[c]	2.6.1.5	999.971
r456	ATP[c] + NADPH[c] + AMA[c] -> NADP[c] + AMP[c] + PPI[c] + AMASA[c]	1.2.1.31	0.0512751
r457	ATP[p] + NADPH[p] + AMA[p] -> NADP[p] + AMASA[p] + AMP[p] + PPI[p]	1.2.1.31	0
r458	NADPH[c] + GLU[c] + AMASA[c] <=> NADP[c] + SACP[c]	1.5.1.10	0.0512751
r459	NADH[m] + GLU[m] + AMASA[m] <=> NAD[m] + SACP[m]	1.5.1.9	0
r460	AKG[m] + NADPH[m] + LYS[m] <=> NADP[m] + SACP[m]	1.5.1.8	1000
r461	NADH[m] + AKG[m] + LYS[m] <=> NAD[m] + SACP[m]	1.5.1.7	-1000
r462	NADH[c] + AKG[c] + LYS[c] <=> NAD[c] + SACP[c]	1.5.1.7	-0.0512751
r463	NAD[c] + H2O[c] + ALA[c] -> NADH[c] + PYR[c] + NH3[c]	1.4.1.1	0
r464	NAD[m] + H2O[m] + ALA[m] -> NADH[m] + PYR[m] + NH3[m]	1.4.1.1	4.90653
r465	PYR[c] + ASPSA[c] -> 2 H2O[c] + DIDIPC[c]	4.2.1.52	0
r466	ATP[c] + TRNA[c] + LYS[c] -> AMP[c] + PPI[c] + LLTRNA[c]	6.1.1.6	0
r467	SAM[c] + HISLYS[c] -> SAH[c] + TMLS[c]	2.1.1.43	0
r468	AKG[m] + O2[m] + TMLS[m] -> CO2[m] + SUCC[m] + HTMLS[m]	1.14.11.8	0
r469	HTMLS[m] -> GLY[m] + TMAMMOBNAL[m]	4.1.2.-	0
r470	NAD[c] + H2O[c] + TMAMMOBNAL[c] <=> NADH[c] + TMAMMOBNATE[c]	1.2.1.3	0
r471	NAD[m] + H2O[m] + TMAMMOBNAL[m] <=> NADH[m] + TMAMMOBNATE[m]	1.2.1.3	0
r472	AKG[c] + O2[c] + TMAMMOBNATE[c] -> CO2[c] + SUCC[c] + CAR[c]	1.14.11.1	0
r473	GLU[c] + AKA[c] <=> AKG[c] + AMA[c]	2.6.1.39	0.0512751
r474	PI[c] + 5MTA[c] -> 5THR1P[c] + AD[c]	2.4.2.28	0
r475	5THR1P[c] -> METHIR1P[c]	5.3.1.23	0
r476	METHIR1P[c] -> H2O[c] + METHPENP[c]	4.2.1.109	0
r477	METHIR1P[m] -> H2O[m] + METHPENP[m]	4.2.1.109	0
r478	H2O[c] + METHPENP[c] -> PI[c] + DHYXPENT[c]	3.1.3.77	0
r479	CYS[c] + PHSER[c] -> SUCC[c] + LLCT[c]	2.5.1.48	0
r480	H2O[m] + LLCT[m] -> PYR[m] + NH3[m] + HCYS[m]	4.4.1.8	0
r481	HCYS[c] + MTHPTGLU[c] -> THPTGLU[c] + MET[c]	2.1.1.14	0
r482	HCYS[c] + MTHF[c] -> THF[c] + MET[c]	2.1.1.13	0.0272515
r483	ATP[c] + MET[c] -> PI[c] + PPI[c] + SAM[c]	2.5.1.6	0.00588689
r484	SAH[c] -> HCYS[c] + ADN[c]	3.3.1.1	0.00588689
r485	H2S[c] + OAHSER[c] -> AC[c] + HCYS[c]	2.5.1.49	0.0213646
r486	LLCT[c] -> NH3[c] + CYS[c] + OBUT[c]	4.4.1.1	0
r487	LLCT[m] -> NH3[m] + CYS[m] + OBUT[m]	4.4.1.1	0
r488	SAM[c] + HCYS[c] -> SAH[c] + MET[c]	2.1.1.10	0
r489	SAM[c] + CALH[c] -> SAH[c] + DPTH[c]	2.1.1.98	0
r490	ATP[c] + TRNA[c] + MET[c] -> AMP[c] + PPI[c] + LMETTRNA[c]	6.1.1.10	0
r491	ATP[m] + TRNA[m] + MET[m] -> PPI[m] + AMP[m] + LMETTRNA[m]	6.1.1.10	0
r492	PEP[c] + E4P[c] -> PI[c] + 3DDAH7P[c]	2.5.1.54	0.0743489
r493	3DDAH7P[c] -> PI[c] + DQT[c]	4.2.3.4	0.0743489
r494	DQT[c] -> DHSK[c]	4.2.1.10	0.0743489
r495	NADPH[m] + DHSK[m] -> NADP[m] + SME[m]	1.1.1.25	0.0743489
r496	ATP[c] + SME[c] -> ADP[c] + SME3P[c]	2.7.1.71	0.0743489
r497	PEP[c] + SME3P[c] -> PI[c] + 3PSME[c]	2.5.1.19	0.0743489
r498	3PSME[c] -> PI[c] + CHOR[c]	4.2.3.5	0.0743489
r499	3PSME[m] -> PI[m] + CHOR[m]	4.2.3.5	0
r500	GLN[c] + CHOR[c] -> PYR[c] + GLU[c] + AN[c]	4.1.3.27	0.010255
r501	CHOR[m] + GLN[m] -> PYR[m] + GLU[m] + AN[m]	4.1.3.27	0
r502	PRPP[c] + AN[c] -> PPI[c] + NPRAN[c]	2.4.2.18	0.216218
r503	NPRAN[c] -> CPAD5P[c]	5.3.1.24	0.216218
r504	CPAD5P[c] -> CO2[c] + IGP[c]	4.1.1.48	0.216218
r505	SER[c] + IGP[c] -> T3P1[c] + TRP[c]	4.2.1.20	0.216218
r506	O2[c] + TRP[c] -> FKYN[c]	1.13.11.52	0.205963
r507	FKYN[c] -> FOR[c] + KYN[c]	3.5.1.9	0.205963
r508	NADPH[m] + O2[m] + KYN[m] -> H2O[m] + NADP[m] + HKYN[m]	1.14.13.9	0
r509	KYN[c] -> ALA[c] + AN[c]	3.7.1.3	0.205963
r510	HKYN[c] -> ALA[c] + HAN[c]	3.7.1.3	0
r511	O2[c] + HAN[c] -> CMUSA[c]	1.13.11.6	0
r512	CHOR[c] -> PHEN[c]	5.4.99.5	0.0640939
r513	NADP[c] + PHEN[c] -> CO2[c] + NADPH[c] + 4HPP[c]	1.3.1.13	0.0290559
r514	AKG[c] + TYR[c] <=> GLU[c] + 4HPP[c]	2.6.1.1	-1000
r515	AKG[m] + TYR[m] <=> GLU[m] + 4HPP[m]	2.6.1.1	0
r516	O2[c] + PHE[c] + TTHBOTR[c] -> TYR[c] + HYTTHBOTR[c]	1.14.16.1	0
r517	4HPP[c] <=> HYHYPREATE[c]	5.3.2.1	0
r518	O2[c] + 4HPP[c] -> CO2[c] + HOMOGEN[c]	1.13.11.27	0
r519	O2[c] + HOMOGEN[c] -> MACAC[c]	1.13.11.5	0
r520	O2[c] + GEN[c] -> MAYLPYR[c]	1.13.11.4	0
r521	MACAC[c] -> FUACAC[c]	5.2.1.2	0
r522	FUACAC[c] -> FUM[c] + ACTAC[c]	3.7.1.2	0
r523	H2O[c] + ACYLPYR[c] -> PYR[c] + FUM[c]	3.7.1.5	0
r524	H2O[m] + ACYLPYR[m] -> PYR[m] + FUM[m]	3.7.1.5	0
r525	2 H2O2[x] -> 2 H2O[x] + O2[x]	1.11.1.6	0
r526	2 H2O2[c] -> 2 H2O[c] + O2[c]	1.11.1.6	0
r527	AKA[c] -> CO2[c] + GLTCOA[c]	1.2.4.2	0
r528	AKA[m] -> CO2[m] + GLTCOA[m]	1.2.4.2	0
r529	O2[c] + ASPERMD[c] -> H2O2[c] + APRUT[c] + APROA[c]	1.5.3.11	0
r530	O2[c] + APRUT[c] -> H2O2[c] + APROA[c] + GABAL[c]	1.5.3.11	0
r531	AKG[c] + KYN[c] -> GLU[c] + APEBU[c]	2.6.1.7	0
r532	ATP[m] + TRNA[m] + TYR[m] -> PPI[m] + AMP[m] + LTyrTRNA[m]	6.1.1.1	0
r533	ATP[c] + TRNA[c] + TYR[c] -> AMP[c] + PPI[c] + LTyrTRNA[c]	6.1.1.1	0
r534	ATP[m] + TRNA[m] + TRP[m] -> PPI[m] + AMP[m] + TRPTRNA[m]	6.1.1.2	0
r535	ATP[c] + TRNA[c] + TRP[c] -> AMP[c] + PPI[c] + TRPTRNA[c]	6.1.1.2	0
r536	ATP[c] + TRNA[c] + PHE[c] -> AMP[c] + PPI[c] + LPheTRNA[c]	6.1.1.20	0
r537	4CMCOA[c] -> CAFFCOA[c]	1.14.13.-	0
r538	SAM[m] + CAFFCOA[m] -> SAH[m] + FERYLCOA[m]	2.1.1.104	0
r539	ACCOA[c] + SERNIN[c] -> COA[c] + NSERNIN[c]	2.3.1.87	0
r540	PHEN[c] -> CO2[c] + PHPYR[c]	4.2.1.51	0.035038
r541	GLU[c] + PHPYR[c] <=> AKG[c] + PHE[c]	2.6.1.57	0.035038
r542	GLU[m] + PHPYR[m] <=> AKG[m] + PHE[m]	2.6.1.57	0
r543	ACCOA[c] + PHOPTRIN[c] -> COA[c] + APHOPTRIN[c]	2.3.1.183	0
r544	ATP[c] + R5P[c] <=> AMP[c] + PRPP[c]	2.7.6.1	0.502555
r545	ATP[p] -> PPI[p] + cAMP[p]	4.6.1.1	0
r546	ATP[c] -> PPI[c] + cAMP[c]	4.6.1.1	0
r547	CAIR[c] <=> CO2[c] + AIR[c]	4.1.1.21	-0.0948154
r548	ATP[c] + ASP[c] + CAIR[c] <=> ADP[c] + PI[c] + SAICAR[c]	6.3.2.6	0.0948154
r549	SAICAR[c] <=> FUM[c] + AICAR[c]	4.3.2.2	0.0948154
r550	ATP[c] + FGAM[c] -> ADP[c] + PI[c] + AIR[c]	6.3.3.1	0.0948154
r551	ATP[c] + GLY[c] + PRAM[c] <=> ADP[c] + PI[c] + GAR[c]	6.3.4.13	0.0948154
r552	ATP[c] + GLN[c] + FGAR[c] -> ADP[c] + PI[c] + GLU[c] + FGAM[c]	6.3.5.3	0.0948154
r553	GAR[c] + FTHF[c] -> THF[c] + FGAR[c]	2.1.2.2	0.0948154
r554	GLN[c] + PRPP[c] -> PPI[c] + GLU[c] + PRAM[c]	2.4.2.14	0.0948154
r555	AICAR[c] + FTHF[c] <=> THF[c] + PRFICA[c]	2.1.2.3	0.117035
r556	PRFICA[c] <=> IMP[c]	3.5.4.10	0.117035
r557	GTP[c] + ASP[c] + IMP[c] -> PI[c] + GDP[c] + ASUC[c]	6.3.4.4	0.030044
r558	ASUC[c] <=> FUM[c] + AMP[c]	4.3.2.2	0.030044
r559	ATP[c] + GLN[c] + XMP[c] -> AMP[c] + PPI[c] + GLU[c] + GMP[c]	6.3.5.2	0.0869906
r560	ATP[c] + GMP[c] <=> ADP[c] + GDP[c]	2.7.4.8	1000
r561	ATP[c] + DGMP[c] <=> ADP[c] + DGDP[c]	2.7.4.8	0
r562	GMP[c] + DATP[c] <=> GDP[c] + DADP[c]	2.7.4.8	-999.913
r563	H2O[c] + AMP[c] -> NH3[c] + IMP[c]	3.5.4.6	0
r564	H2O[c] + cGMP[c] -> GMP[c]	3.1.4.17	0
r565	H2O[p] + cGMP[p] -> GMP[p]	3.1.4.17	0
r566	H2O[c] + cAMP[c] -> AMP[c]	3.1.4.17	0
r567	H2O[p] + cAMP[p] -> AMP[p]	3.1.4.17	0
r568	H2O[c] + ADPRIB[c] -> R5P[c] + AMP[c]	3.6.1.13	0
r569	H2O[c] + GN[c] -> NH3[c] + XAN[c]	3.5.4.3	0
r570	H2O[e] + GN[e] -> NH3[e] + XAN[e]	3.5.4.3	0
r571	H2O[x] + O2[x] + URATE[x] -> H2O2[x] + HIURTE[x]	1.7.3.3	0
r572	H2O[p] + HIURTE[p] -> ATN[p] + CO2[p]	3.5.2.17	0
r573	H2O[e] + HIURTE[e] -> ATN[e] + CO2[e]	3.5.2.17	0
r574	NAD[c] + IMP[c] -> NADH[c] + XMP[c]	1.1.1.205	0.0869906
r575	NAD[m] + IMP[m] -> NADH[m] + XMP[m]	1.1.1.205	0
r576	H2O[c] + ITP[c] -> PPI[c] + IMP[c]	3.6.1.19	0
r577	H2O[c] + DITP[c] -> PPI[c] + DIMP[c]	3.6.1.19	0
r578	H2O[c] + GTP[c] -> PPI[c] + GMP[c]	3.6.1.19	0
r579	H2O[c] + DGTP[c] -> PPI[c] + DGMP[c]	3.6.1.19	0
r580	H2O[c] + XTP[c] -> PPI[c] + XMP[c]	3.6.1.19	0
r581	ATP[c] + SLF[c] -> PPI[c] + APS[c]	2.7.7.4	0
r582	ATP[m] + SLF[m] -> PPI[m] + APS[m]	2.7.7.4	0
r583	ATP[c] + APS[c] -> ADP[c] + PAPS[c]	2.7.1.25	0
r584	H2O[c] + PAPS[c] -> SLF[c] + PAYL[c]	3.6.1.9	0
r585	ATP[c] + ADP[c] -> PI[c] + APPPPA[c]	2.7.7.53	0
r586	H2O[c] + APPPPA[c] -> ATP[c] + AMP[c]	3.6.1.17	0
r587	H2O[c] + APPPA[c] -> ADP[c] + AMP[c]	3.6.1.29	0
r588	ASP[c] + CAP[c] -> PI[c] + CAASP[c]	2.1.3.2	0.169302
r589	CAASP[c] <=> DOROA[c]	3.5.2.3	0.169302
r590	O2[c] + DOROA[c] <=> H2O2[c] + OROA[c]	1.3.3.1	0
r591	PRPP[c] + OROA[c] <=> PPI[c] + OMP[c]	2.4.2.10	0.169302
r592	OMP[c] -> CO2[c] + UMP[c]	4.1.1.23	0.169302
r593	PRPP[c] + URA[c] -> PPI[c] + UMP[c]	2.4.2.9	0
r594	GTP[c] + URI[c] <=> GDP[c] + UMP[c]	2.7.1.48	-1000
r595	GTP[p] + URI[p] <=> UMP[p] + GDP[p]	2.7.1.48	0
r596	GTP[m] + URI[m] <=> GDP[m] + UMP[m]	2.7.1.48	0
r597	GTP[c] + CYTD[c] -> GDP[c] + CMP[c]	2.7.1.48	0
r598	GTP[p] + CYTD[p] -> CMP[p] + GDP[p]	2.7.1.48	0
r599	GTP[m] + CYTD[m] -> GDP[m] + CMP[m]	2.7.1.48	0
r600	ATP[c] + URI[c] -> ADP[c] + UMP[c]	2.7.1.48	1000
r601	ATP[p] + URI[p] -> ADP[p] + UMP[p]	2.7.1.48	0
r602	ATP[m] + URI[m] -> ADP[m] + UMP[m]	2.7.1.48	0
r603	H2O[e] + CYTD[e] -> NH3[e] + URI[e]	3.5.4.5	0
r604	DC[e] -> NH3[e] + DU[e]	3.5.4.5	0
r605	H2O[c] + DUTP[c] -> PPI[c] + DUMP[c]	3.6.1.23	0.0078507
r606	H2O[m] + DUTP[m] -> PPI[m] + DUMP[m]	3.6.1.23	0
r607	METTHF[c] + DUMP[c] -> DHF[c] + DTMP[c]	2.1.1.45	0.0078507
r608	ATP[c] + UTP[c] + GLN[c] -> ADP[c] + PI[c] + GLU[c] + CTP[c]	6.3.4.2	0.0171188
r609	R5P[c] + URA[c] <=> PURI5P[c]	4.2.1.70	0
r610	H2O[c] + DCMP[c] -> NH3[c] + DUMP[c]	3.5.4.12	0
r611	2 ATP[c] + HCO3[c] + GLN[c] -> 2 ADP[c] + PI[c] + GLU[c] + CAP[c]	6.3.5.5	0.210322
r612	2 ATP[e] + HCO3[e] + GLN[e] -> 2 ADP[e] + PI[e] + GLU[e] + CAP[e]	6.3.5.5	0
r613	H2O[c] + CYTS[c] -> NH3[c] + URA[c]	3.5.4.1	0
r614	H2O[m] + CYTS[m] -> NH3[m] + URA[m]	3.5.4.1	0
r615	NADPH[c] + OTHIO[c] -> NADP[c] + RTHIO[c]	1.8.1.9	0.0259099
r616	PI[c] + URI[c] <=> R1P[c] + URA[c]	2.4.2.3	0
r617	FUM[c] + DOROA[c] <=> SUCC[c] + OROA[c]	1.3.98.1	0.169302
r618	PRPP[c] + AD[c] -> AMP[c] + PPI[c]	2.4.2.7	0
r619	PI[c] + DIN[c] <=> HYXN[c] + DR1P[c]	2.4.2.1	0
r620	PI[c] + DA[c] <=> AD[c] + DR1P[c]	2.4.2.1	0
r621	PI[c] + DG[c] <=> GN[c] + DR1P[c]	2.4.2.1	0
r622	R1P[c] + HYXN[c] <=> PI[c] + INS[c]	2.4.2.1	0
r623	R1P[c] + AD[c] <=> PI[c] + ADN[c]	2.4.2.1	0
r624	R1P[c] + XAN[c] <=> PI[c] + XTSINE[c]	2.4.2.1	0
r625	PI[c] + GSN[c] <=> R1P[c] + GN[c]	2.4.2.1	0
r626	ATP[c] + ADN[c] -> ADP[c] + AMP[c]	2.7.1.20	0.00588689
r627	ATP[c] + AMP[c] <=> 2 ADP[c]	2.7.4.3	3.43315
r628	ATP[m] + AMP[m] <=> 2 ADP[m]	2.7.4.3	0
r629	DATP[c] + DAMP[c] <=> 2 DADP[c]	2.7.4.3	0
r630	DATP[m] + DAMP[m] <=> 2 DADP[m]	2.7.4.3	0
r631	ATP[c] + DGDP[c] <=> ADP[c] + DGTP[c]	2.7.4.6	0.00513016
r632	ATP[m] + DGDP[m] <=> ADP[m] + DGTP[m]	2.7.4.6	0
r633	ATP[c] + DUDP[c] <=> ADP[c] + DUTP[c]	2.7.4.6	0.0078507
r634	ATP[m] + DUDP[m] <=> ADP[m] + DUTP[m]	2.7.4.6	0
r635	ATP[c] + DCDP[c] <=> ADP[c] + DCTP[c]	2.7.4.6	0.00510425
r636	ATP[m] + DCDP[m] <=> ADP[m] + DCTP[m]	2.7.4.6	0
r637	ATP[c] + DTDP[c] <=> ADP[c] + DTTP[c]	2.7.4.6	0.0078507
r638	ATP[m] + DTDP[m] <=> ADP[m] + DTTP[m]	2.7.4.6	0
r639	ATP[c] + DADP[c] <=> ADP[c] + DATP[c]	2.7.4.6	-999.905
r640	ATP[m] + DADP[m] <=> ADP[m] + DATP[m]	2.7.4.6	0
r641	ATP[c] + UDP[c] <=> ADP[c] + UTP[c]	2.7.4.6	0.162613
r642	ATP[m] + UDP[m] <=> ADP[m] + UTP[m]	2.7.4.6	0
r643	ATP[c] + CDP[c] <=> ADP[c] + CTP[c]	2.7.4.6	-0.00510425
r644	ATP[m] + CDP[m] <=> ADP[m] + CTP[m]	2.7.4.6	0
r645	ATP[c] + GDP[c] <=> ADP[c] + GTP[c]	2.7.4.6	0.111904
r646	GDP[m] + ATP[m] <=> GTP[m] + ADP[m]	2.7.4.6	997.807
r647	ATP[c] + IDP[c] <=> ADP[c] + ITP[c]	2.7.4.6	0
r648	ATP[m] + IDP[m] <=> ADP[m] + ITP[m]	2.7.4.6	0
r649	PRPP[c] + HYXN[c] -> PPI[c] + IMP[c]	2.4.2.8	0
r650	PRPP[c] + GN[c] -> PPI[c] + GMP[c]	2.4.2.8	0
r651	DUMP[c] -> PI[c] + DU[c]	3.1.3.5	0
r652	DTMP[c] -> PI[c] + DT[c]	3.1.3.5	0
r653	DAMP[c] -> PI[c] + DA[c]	3.1.3.5	0
r654	DGMP[c] -> PI[c] + DG[c]	3.1.3.5	0
r655	DCMP[c] -> PI[c] + DC[c]	3.1.3.5	0
r656	CMP[c] -> PI[c] + CYTD[c]	3.1.3.5	0
r657	AMP[c] -> PI[c] + ADN[c]	3.1.3.5	0
r658	GMP[c] -> PI[c] + GSN[c]	3.1.3.5	0
r659	IMP[c] -> PI[c] + INS[c]	3.1.3.5	0
r660	XMP[c] -> PI[c] + XTSINE[c]	3.1.3.5	0
r661	UMP[c] -> PI[c] + URI[c]	3.1.3.5	0
r662	ADP[c] + RTHIO[c] -> OTHIO[c] + DADP[c]	1.17.4.1	0.00782479
r663	GDP[c] + RTHIO[c] -> OTHIO[c] + DGDP[c]	1.17.4.1	0.00513016
r664	RTHIO[c] + CDP[c] -> OTHIO[c] + DCDP[c]	1.17.4.1	0.00510425
r665	UDP[c] + RTHIO[c] -> OTHIO[c] + DUDP[c]	1.17.4.1	0.0078507
r666	ATP[c] + DTMP[c] <=> ADP[c] + DTDP[c]	2.7.4.9	0.0078507
r667	ATP[c] + DCMP[c] <=> ADP[c] + DCDP[c]	2.7.4.14	0
r668	ATP[m] + DCMP[m] <=> ADP[m] + DCDP[m]	2.7.4.14	0
r669	ATP[c] + CMP[c] <=> ADP[c] + CDP[c]	2.7.4.14	0
r670	ATP[m] + CMP[m] <=> ADP[m] + CDP[m]	2.7.4.14	0
r671	ATP[c] + UMP[c] <=> ADP[c] + UDP[c]	2.7.4.14	0.169302
r672	ATP[m] + UMP[m] <=> ADP[m] + UDP[m]	2.7.4.14	0
r673	H2O[c] + GDP[c] -> PI[c] + GMP[c]	3.6.1.42	0
r674	ATP[c] + 2 H2O[c] -> 2 PI[c] + AMP[c]	3.6.1.5	0
r675	COA[c] + H3MCOA[c] <=> ACCOA[c] + AACCOA[c]	2.3.3.10	500.03
r676	COA[m] + H3MCOA[m] <=> ACCOA[m] + AACCOA[m]	2.3.3.10	-500.066
r677	2 NADP[c] + COA[c] + MVL[c] <=> 2 NADPH[c] + H3MCOA[c]	1.1.1.34	-0.0353213
r678	ATP[c] + MVL[c] -> ADP[c] + PMVL[c]	2.7.1.36	0.0353213
r679	CTP[c] + MVL[c] -> CDP[c] + PMVL[c]	2.7.1.36	0
r680	GTP[c] + MVL[c] -> GDP[c] + PMVL[c]	2.7.1.36	0
r681	UTP[c] + MVL[c] -> UDP[c] + PMVL[c]	2.7.1.36	0
r682	ATP[c] + PMVL[c] -> ADP[c] + PPMVL[c]	2.7.4.2	0.0353213
r683	ATP[c] + PPMVL[c] -> ADP[c] + PI[c] + CO2[c] + IPPP[c]	4.1.1.33	0.0353213
r684	IPPP[c] <=> DMPP[c]	5.3.3.2	0.0117738
r685	IPPP[c] + DMPP[c] -> PPI[c] + GPP[c]	2.5.1.1	0.0117738
r686	IPPP[c] + GPP[c] -> PPI[c] + FPP[c]	2.5.1.10	0.0117738
r687	IPPP[c] + FPP[c] -> PPI[c] + GGPP[c]	2.5.1.29	0
r688	NADPH[c] + 2 FPP[c] -> NADP[c] + 2 PPI[c] + SQL[c]	2.5.1.21	0.00588689
r689	NADPH[p] + O2[p] + SQL[p] <=> NADP[p] + S23E[p]	1.14.13.132	0
r690	NADPH[c] + O2[c] + SQL[c] <=> NADP[c] + S23E[c]	1.14.13.132	0.00588689
r691	S23E[c] -> LNST[c]	5.4.99.7	0.00588689
r692	3 NADPH[c] + 3 O2[c] + LNST[c] -> 4 H2O[c] + 3 NADP[c] + FOR[c] + 44MACHL[c]	1.14.13.70	0.00588689
r693	NADPH[c] + 44MACHL[c] -> NADP[c] + 14MLNST[c]	1.3.1.70	0.00588689
r694	3 NADPH[c] + 3 O2[c] + 14MLNST[c] -> 3 NADP[c] + ICZYMST[c]	1.14.13.72	0.00588689
r695	NADP[c] + ICZYMST[c] -> CO2[c] + NADPH[c] + IIZYMST[c]	1.1.1.170	0.00588689
r696	NADPH[c] + IIZYMST[c] -> NADP[c] + ZYMST[c]	1.1.1.270	0.00588689
r697	ZYMST[c] -> DMSTL[c]	5.3.3.5	0
r698	SAM[c] + ZYMST[c] -> SAH[c] + FEST[c]	2.1.1.41	0.00588689
r699	FEST[c] -> EPST[c]	5.3.3.-	0.00588689
r700	NADPH[c] + O2[c] + EPST[c] -> NADP[c] + ERGOTRI[c]	1.3.3.-	0.00588689
r701	NADPH[c] + O2[c] + ERGOTRI[c] -> NADP[c] + ERGOTET[c]	1.14.14.-	0.00588689
r702	NADPH[c] + ERGOTET[c] -> NADP[c] + ERGOST[c]	1.3.1.71	0.00588689
r703	ERGOST[c] + 0.076 C160COA[c] + 0.312 C181COA[c] + 0.281 C182COA[c] + 0.317 C183COA[c] + 0.014 C180COA[c] -> COA[c] + ERGOSE[c]	2.3.1.26	0.00588689
r704	H2O[c] + ERGOSE[c] -> ERGOST[c] + 0.076 C160[c] + 0.312 C181[c] + 0.281 C182[c] + 0.317 C183[c] + 0.014 C180[c]	3.1.1.13	0
r705	S23E[c] -> CCANOL[c]	5.4.99.8	0
r706	SAM[c] + CCANOL[c] -> SAH[c] + MCCANOL[c]	2.1.1.41	0
r707	3 NADPH[p] + 3 O2[p] + MCCANOL[p] -> 3 NADP[p] + CCECNOL[p]	1.14.13.72	0
r708	CCECNOL[c] -> OBSFUL[c]	5.5.1.9	0
r709	3 NADPH[c] + 3 O2[c] + OBSFUL[c] -> 4 H2O[c] + 3 NADP[c] + FOR[c] + 45ERSOL[c]	1.14.13.70	0
r710	NADPH[p] + 45ERSOL[p] -> NADP[p] + MFEST[p]	1.3.1.70	0
r711	MFEST[p] -> MLEPNOL[p]	5.3.3.5	0
r712	3 NADPH[p] + 3 O2[p] + MLEPL[p] -> 3 NADP[p] + EPST[p]	1.14.13.72	0
r713	H2O[c] + MAGLY[c] -> GL[c] + 0.272 C160[c] + 0.1534 C181[c] + 0.6673 C182[c] + 0.0404 C183[c] + 0.0304 C180[c] + 0.0051 C161[c]	3.1.1.23	0.00261101
r714	H2O[c] + TAGLY[c] -> 0.3544 C160[c] + 0.3423 C181[c] + 0.1421 C182[c] + 0.1201 C183[c] + 0.041 C180[c] + DAGLY[c]	3.1.1.3	4.42021
r715	H2O[e] + TAGLY[e] -> DAGLY[e] + 0.3544 C160[e] + 0.3423 C181[e] + 0.1421 C182[e] + 0.1201 C183[e] + 0.041 C180[e]	3.1.1.3	0
r716	H2O[c] + DAGLY[c] -> 0.2938 C160[c] + 0.3994 C181[c] + 0.1544 C182[c] + 0.1295 C183[c] + 0.0229 C180[c] + MAGLY[c]	3.1.1.3	0.00261101
r717	H2O[e] + DAGLY[e] -> 0.2938 C160[e] + 0.3994 C181[e] + 0.1544 C182[e] + 0.1295 C183[e] + 0.0229 C180[e] + MAGLY[e]	3.1.1.3	0
r718	0.2938 C160COA[c] + 0.3994 C181COA[c] + 0.1544 C182COA[c] + 0.1295 C183COA[c] + 0.0229 C180COA[c] + GL3P[c] -> COA[c] + DAGLYP[c]	2.3.1.15, 2.3.1.51	0
r719	H2O[c] + DAGLYP[c] -> PI[c] + DAGLY[c]	3.1.3.4	0
r720	0.3544 C160COA[c] + 0.3423 C181COA[c] + 0.1421 C182COA[c] + 0.1201 C183COA[c] + 0.041 C180COA[c] + DAGLY[c] -> COA[c] + TAGLY[c]	2.3.1.20	4.40217
r721	DAGLY[c] + PC[c] -> TAGLY[c] + LPC[c]	2.3.1.158	0
r722	ATP[c] + GLYN[c] -> ADP[c] + T3P2[c]	2.7.1.29	0
r723	ATP[c] + GL[c] -> ADP[c] + GL3P[c]	2.7.1.30	0.00261101
r724	ATP[p] + GL[p] -> ADP[p] + GL3P[p]	2.7.1.30	0
r725	Q[c] + GL3P[c] -> T3P2[c] + QH2[c]	1.1.5.3	0
r726	NAD[c] + GL3P[c] -> T3P2[c] + NADH[c]	1.1.1.8	0.00261101
r727	SER[p] + C160COA[p] -> COA[p] + CO2[p] + DHSPH[p]	2.3.1.50	0
r728	SER[m] + C160COA[m] -> COA[m] + CO2[m] + DHSPH[m]	2.3.1.50	0
r729	SER[c] + C160COA[c] -> CO2[c] + COA[c] + DHSPH[c]	2.3.1.50	0
r730	NADPH[c] + DHSPH[c] -> NADP[c] + SPH[c]	1.1.1.102	0
r731	ACOA[p] + SPH[p] -> COA[p] + CER2[p]	2.3.1.24	0
r732	SPH[p] -> PSPH[p]	1.14.-; 1.14.-.-	0
r733	CER2[c] -> CER3[c]	1.14.-; 1.14.-.-	0
r734	H2O[p] + CER2[p] -> SPH[p] + ACOOH[p]	3.5.1.-	0
r735	H2O[e] + SPMYLIN[e] -> CER1[e] + PCHO[e]	3.1.4.12	0
r736	H2O[c] + SPMYLIN[c] -> CER1[c] + PCHO[c]	3.1.4.12	0
r737	UDPG[p] + CER1[p] -> UDP[p] + GLYLCR[p]	2.4.1.80	0
r738	NADPH[p] + O2[p] + PSPH[p] -> NADP[p] + 2 H2O[p] + C18PSPG[p]	1.14.19.4	0
r739	ATP[c] + SPH[c] -> ADP[c] + DHSP[c]	2.7.1.91	0
r740	ATP[m] + SPH[m] -> ADP[m] + DHSP[m]	2.7.1.91	0
r741	ATP[c] + PSPH[c] -> ADP[c] + PHSP[c]	2.7.1.91	0
r742	ATP[m] + PSPH[m] -> ADP[m] + PHSP[m]	2.7.1.91	0
r743	ATP[c] + SPSE[c] <=> ADP[c] + SHSP[c]	2.7.1.91	0
r744	ATP[m] + SPSE[m] <=> ADP[m] + SHSP[m]	2.7.1.91	0
r745	DHSP[m] -> PETHM[m] + C16A[m]	4.1.2.27	0
r746	PHSP[m] -> PETHM[m] + C16A[m]	4.1.2.27	0
r747	PHSP[p] -> PI[p] + PSPH[p]	3.1.3.-	0
r748	DHSP[p] -> PI[p] + SPH[p]	3.1.3.-	0
r749	SHSP[p] -> PI[p] + SPSE[p]	3.1.3.-	0
r750	H2O[e] + CER3[e] -> ACOOH[e] + PSPH[e]	3.5.1.23	0
r751	H2O[e] + CER2[e] -> ACOOH[e] + SPH[e]	3.5.1.23	0
r752	H2O[e] + CER1[e] -> ACOOH[e] + SPSE[e]	3.5.1.23	0
r753	DAGLYP[p] + CTP[p] -> PPI[p] + CLCDPDG[p]	2.7.7.41	0
r754	CLCDPDG[e] + GL3P[e] -> CMP[e] + CLPIGP[e]	2.7.8.5	0
r755	GL3P[m] + CLCDPDG[m] -> CMP[m] + CLPIGP[m]	2.7.8.5	0
r756	H2O[c] + CLPIGP[c] -> PI[c] + PG[c]	3.1.3.27	0
r757	CLCDPDG[p] + PG[p] -> CMP[p] + CL[p]	2.7.8.-	0
r758	T3P2[c] + 0.243 C160COA[c] + 0.264 C181COA[c] + 0.255 C182COA[c] + 0.209 C183COA[c] + 0.029 C180COA[c] -> COA[c] + AT3P2[c]	2.3.1.42	0
r759	T3P2[m] + 0.243 C160COA[m] + 0.264 C181COA[m] + 0.255 C182COA[m] + 0.209 C183COA[m] + 0.029 C180COA[m] -> COA[m] + AT3P2[m]	2.3.1.42	0
r760	NADPH[c] + AT3P2[c] -> NADP[c] + LPA[c]	1.1.1.101	0
r761	0.243 C160COA[c] + 0.264 C181COA[c] + 0.255 C182COA[c] + 0.209 C183COA[c] + 0.029 C180COA[c] + LPA[c] -> COA[c] + PA[c]	2.3.1.51	0
r762	0.243 C160COA[m] + 0.264 C181COA[m] + 0.255 C182COA[m] + 0.209 C183COA[m] + 0.029 C180COA[m] + LPA[m] -> COA[m] + PA[m]	2.3.1.51	0
r763	H2O[c] + PA[c] -> PI[c] + DAGLY[c]	3.1.3.4	0
r764	ATP[c] + DAGLY[c] -> ADP[c] + PA[c]	2.7.1.107	0.000341674
r765	ATP[m] + DAGLY[m] -> ADP[m] + PA[m]	2.7.1.107	0
r766	DAGLY[c] + CDPETN[c] <=> CMP[c] + PE[c]	2.7.8.1	0
r767	CTP[c] + PCHO[c] -> PPI[c] + CDPCHO[c]	2.7.7.15	0
r768	ATP[c] + CHO[c] -> ADP[c] + PCHO[c]	2.7.1.32	0
r769	SAM[p] + PE[p] -> SAH[p] + PMME[p]	2.1.1.17	0
r770	SAM[p] + POFA[p] -> SAH[p] + PMFA[p]	2.1.1.16	0
r771	H2O[c] + PC[c] -> 0.057 C160[c] + 0.211 C181[c] + 0.357 C182[c] + 0.361 C183[c] + 0.014 C180[c] + LPC[c]	3.1.1.4	0
r772	0.057 C160COA[c] + 0.211 C181COA[c] + 0.357 C182COA[c] + 0.361 C183COA[c] + 0.014 C180COA[c] + LPC[c] -> COA[c] + PC[c]	2.3.1.23	0.00159248
r773	H2O[c] + PE[c] -> 0.1898 C160[c] + 0.3193 C181[c] + 0.2108 C182[c] + 0.2751 C183[c] + 0.005 C180[c] + LPE[c]	3.1.1.4	0
r774	0.1898 C160COA[c] + 0.3193 C181COA[c] + 0.2108 C182COA[c] + 0.2751 C183COA[c] + 0.005 C180COA[c] + LPE[c] -> COA[c] + PE[c]	2.3.1.23	0
r775	H2O[c] + LPC[c] -> ACOOH[c] + GLYCEROCHO[c]	3.1.1.5	0
r776	H2O[p] + LPC[p] -> ACOOH[p] + GLYCEROCHO[p]	3.1.1.5	0
r777	H2O[c] + LPE[c] -> ACOOH[c] + GLYCEROETM[c]	3.1.1.5	0
r778	H2O[p] + LPE[p] -> ACOOH[p] + GLYCEROETM[p]	3.1.1.5	0
r779	H2O[c] + PC[c] -> CHO[c] + PA[c]	3.1.4.4	0
r780	H2O[c] + PC[c] -> CHO[c] + PA[c]	3.1.4.4	0
r781	H2O[m] + PC[m] -> PA[m] + CHO[m]	3.1.4.4	0
r782	CTP[p] + PA[p] <=> CDPDG[p] + PPI[p]	2.7.7.41	0
r783	CTP[c] + PETHM[c] -> PPI[c] + CDPETN[c]	2.7.7.14	0
r784	CDPDG[p] + SER[p] <=> CMP[p] + PS[p]	2.7.8.8	0
r785	SER[p] + PE[p] -> PS[p] + ETHAM[p]	2.7.8.29	0
r786	ATP[c] + ETHAM[c] -> ADP[c] + PETHM[c]	2.7.1.82	0
r787	PS[c] -> CO2[c] + PE[c]	4.1.1.65	0.00212997
r788	SAM[p] + PMME[p] -> SAH[p] + PDME[p]	2.1.1.71	0
r789	SAM[p] + PDME[p] -> SAH[p] + PC[p]	2.1.1.71	0
r790	0.2827 C160COA[c] + 0.3435 C181COA[c] + 0.1388 C182COA[c] + 0.2239 C183COA[c] + 0.0111 C180COA[c] + ACGLPE[c] -> COA[c] + PS[c]		0.00228083
r791	0.5488 C160COA[c] + 0.2336 C181COA[c] + 0.145 C182COA[c] + 0.0504 C183COA[c] + 0.0222 C180COA[c] -> COA[c] + PINS[c]		0.0108974
r792	ACCOA[p] + LYSOPAF[p] -> COA[p] + PAF[p]	2.3.1.23; 2.3.1.67	0
r793	ATP[c] + HCO3[c] + BCCP[c] -> ADP[c] + PI[c] + CBCCP[c]	6.3.4.14	0
r794	ATP[c] + ACCOA[c] + HCO3[c] -> ADP[c] + PI[c] + MALCOA[c]	6.4.1.2	0
r795	ACCOA[c] + ACP[c] -> COA[c] + ACACP[c]	2.3.1.38	0
r796	MALCOA[c] + ACP[c] -> COA[c] + MALACP[c]	2.3.1.39	0
r797	MALCOA[m] + ACP[m] -> COA[m] + MALACP[m]	2.3.1.39	0
r798	ACACP[c] + MALACP[c] -> CO2[c] + ACP[c] + AACACP[c]	2.3.1.41	0
r799	NADPH[c] + AACACP[c] <=> NADP[c] + C4HACP[c]	1.1.1.100	0
r800	NADPH[m] + AACACP[m] <=> NADP[m] + C4HACP[m]	1.1.1.100	0
r801	C4HACP[c] <=> H2O[c] + C4DACP[c]	4.2.1.59	0
r802	NADH[c] + C4DACP[c] <=> NAD[c] + C40ACP[c]	1.3.1.9	0
r803	2 NADPH[c] + ACCOA[c] + MALCOA[c] -> CO2[c] + 2 NADP[c] + COA[c] + C40COA[c]	2.3.1.86	0
r804	ACCOA[m] + 2 NADPH[m] + MALCOA[m] -> COA[m] + CO2[m] + 2 NADP[m] + C40COA[m]	2.3.1.86	0
r805	MALACP[c] + C40ACP[c] -> CO2[c] + ACP[c] + C6OACP[c]	2.3.1.41	0
r806	NADPH[c] + C6OACP[c] <=> NADP[c] + C6HACP[c]	1.1.1.100	0
r807	NADPH[m] + C6OACP[m] <=> NADP[m] + C6HACP[m]	1.1.1.100	0
r808	C6HACP[c] <=> H2O[c] + C6DACP[c]	4.2.1.59	0
r809	NADH[c] + C6DACP[c] <=> NAD[c] + C60ACP[c]	1.3.1.9	0
r810	2 NADPH[c] + MALCOA[c] + C40COA[c] -> CO2[c] + 2 NADP[c] + COA[c] + C60COA[c]	2.3.1.86	0
r811	2 NADPH[m] + MALCOA[m] + C40COA[m] -> COA[m] + CO2[m] + 2 NADP[m] + C60COA[m]	2.3.1.86	0
r812	MALACP[c] + C60ACP[c] -> CO2[c] + ACP[c] + C8OACP[c]	2.3.1.41	0
r813	NADPH[c] + C8OACP[c] <=> NADP[c] + C8HACP[c]	1.1.1.100	0
r814	NADPH[m] + C8OACP[m] <=> NADP[m] + C8HACP[m]	1.1.1.100	0
r815	C8HACP[c] <=> H2O[c] + C8DACP[c]	4.2.1.59	0
r816	NADH[c] + C8DACP[c] <=> NAD[c] + C80ACP[c]	1.3.1.9	0
r817	2 NADPH[c] + MALCOA[c] + C60COA[c] -> CO2[c] + 2 NADP[c] + COA[c] + C80COA[c]	2.3.1.86	0
r818	2 NADPH[m] + MALCOA[m] + C60COA[m] -> COA[m] + CO2[m] + 2 NADP[m] + C80COA[m]	2.3.1.86	0
r819	MALACP[c] + C80ACP[c] -> CO2[c] + ACP[c] + C10OACP[c]	2.3.1.41	0
r820	NADPH[c] + C10OACP[c] <=> NADP[c] + C10HACP[c]	1.1.1.100	0
r821	NADPH[m] + C10OACP[m] <=> NADP[m] + C10HACP[m]	1.1.1.100	0
r822	C10HACP[c] <=> H2O[c] + C10DACP[c]	4.2.1.59	0
r823	NADH[c] + C10DACP[c] <=> NAD[c] + C100ACP[c]	1.3.1.9	0
r824	2 NADPH[c] + MALCOA[c] + C80COA[c] -> CO2[c] + 2 NADP[c] + COA[c] + C100COA[c]	2.3.1.86	0
r825	2 NADPH[m] + MALCOA[m] + C80COA[m] -> COA[m] + CO2[m] + 2 NADP[m] + C100COA[m]	2.3.1.86	0
r826	MALACP[c] + C100ACP[c] -> CO2[c] + ACP[c] + C12OACP[c]	2.3.1.41	0
r827	NADPH[c] + C12OACP[c] <=> NADP[c] + C12HACP[c]	1.1.1.100	0
r828	NADPH[m] + C12OACP[m] <=> NADP[m] + C12HACP[m]	1.1.1.100	0
r829	C12HACP[c] <=> H2O[c] + C12DACP[c]	4.2.1.59	0
r830	NADH[c] + C12DACP[c] <=> NAD[c] + C120ACP[c]	1.3.1.9	0
r831	2 NADPH[c] + MALCOA[c] + C100COA[c] -> CO2[c] + 2 NADP[c] + COA[c] + C120COA[c]	2.3.1.86	0
r832	2 NADPH[m] + MALCOA[m] + C100COA[m] -> COA[m] + CO2[m] + 2 NADP[m] + C120COA[m]	2.3.1.86	0
r833	MALACP[c] + C120ACP[c] <=> CO2[c] + ACP[c] + C14OACP[c]	2.3.1.41	0
r834	NADPH[c] + C14OACP[c] <=> NADP[c] + C14HACP[c]	1.1.1.100	0
r835	NADPH[m] + C14OACP[m] <=> NADP[m] + C14HACP[m]	1.1.1.100	0
r836	C14HACP[c] <=> H2O[c] + C14DACP[c]	4.2.1.59	0
r837	NADH[c] + C14DACP[c] <=> NAD[c] + C140ACP[c]	1.3.1.9	0
r838	H2O[c] + C140ACP[c] <=> ACP[c] + C140[c]	3.1.2.14	0
r839	2 NADPH[c] + MALCOA[c] + C120COA[c] -> CO2[c] + 2 NADP[c] + COA[c] + C140COA[c]	2.3.1.86	0
r840	2 NADPH[m] + MALCOA[m] + C120COA[m] -> COA[m] + CO2[m] + 2 NADP[m] + C140COA[m]	2.3.1.86	0
r841	MALACP[c] + C140ACP[c] -> CO2[c] + ACP[c] + C16OACP[c]	2.3.1.41	0
r842	NADPH[c] + C16OACP[c] <=> NADP[c] + C16HACP[c]	1.1.1.100	0
r843	NADPH[m] + C16OACP[m] <=> NADP[m] + C16HACP[m]	1.1.1.100	0
r844	C16HACP[c] <=> H2O[c] + C16DACP[c]	4.2.1.59	0
r845	NADH[c] + C16DACP[c] <=> NAD[c] + C160ACP[c]	1.3.1.9	0
r846	H2O[c] + C160ACP[c] <=> C160[c] + ACP[c]	3.1.2.14	-1.568
r847	ATP[c] + COA[c] + C160[c] -> AMP[c] + PPI[c] + C160COA[c]	6.2.1.3	0
r848	COA[m] + ATP[m] + C160[m] -> PPI[m] + AMP[m] + C160COA[m]	6.2.1.3	0
r849	ATP[p] + COA[p] + C160[p] -> AMP[p] + PPI[p] + C160COA[p]	6.2.1.3	0
r850	2 NADPH[c] + MALCOA[c] + C140COA[c] -> CO2[c] + 2 NADP[c] + COA[c] + C160COA[c]	2.3.1.86	0
r851	2 NADPH[m] + MALCOA[m] + C140COA[m] -> COA[m] + CO2[m] + 2 NADP[m] + C160COA[m]	2.3.1.86	0
r852	MALACP[c] + C160ACP[c] -> CO2[c] + ACP[c] + C18OACP[c]	2.3.1.41	0
r853	NADPH[c] + C18OACP[c] <=> NADP[c] + C18HACP[c]	1.1.1.100	0
r854	NADPH[m] + C18OACP[m] <=> NADP[m] + C18HACP[m]	1.1.1.100	0
r855	C18HACP[c] <=> H2O[c] + C18DACP[c]	4.2.1.59	0
r856	NADH[c] + C18DACP[c] <=> NAD[c] + C180ACP[c]	1.3.1.9	0
r857	H2O[c] + C180ACP[c] <=> C180[c] + ACP[c]	3.1.2.14	-0.181368
r858	2 NADPH[c] + MALCOA[c] + C160COA[c] -> CO2[c] + 2 NADP[c] + COA[c] + C180COA[c]	2.3.1.86	0
r859	2 NADPH[m] + C160COA[m] + MALCOA[m] -> COA[m] + CO2[m] + 2 NADP[m] + C180COA[m]	2.3.1.86	0
r860	NADH[c] + O2[c] + C160COA[c] -> NAD[c] + 2 H2O[c] + C161COA[c]	1.14.19.1	0
r861	O2[p] + NADH[p] + C160COA[p] -> 2 H2O[p] + NAD[p] + C161COA[p]	1.14.19.1	0
r862	NADH[c] + O2[c] + C180COA[c] -> NAD[c] + 2 H2O[c] + C181COA[c]	1.14.19.1	0.000427826
r863	O2[p] + NADH[p] + C180COA[p] -> 2 H2O[p] + NAD[p] + C181COA[p]	1.14.19.1	0
r864	NADH[c] + O2[c] + C181COA[c] -> NAD[c] + 2 H2O[c] + C182COA[c]	1.14.19.6	0.00214681
r865	O2[p] + NADH[p] + C181COA[p] -> 2 H2O[p] + NAD[p] + C182COA[p]	1.14.19.6	0
r866	NADH[c] + O2[c] + C182COA[c] -> NAD[c] + 2 H2O[c] + C183COA[c]	1.14.19.6	0.000995196
r867	O2[p] + NADH[p] + C182COA[p] -> 2 H2O[p] + NAD[p] + C183COA[p]	1.14.19.6	0
r868	ATP[c] + COA[c] + C161[c] -> AMP[c] + PPI[c] + C161COA[c]	6.2.1.3	1.33162e-05
r869	COA[m] + ATP[m] + C161[m] -> PPI[m] + AMP[m] + C161COA[m]	6.2.1.3	0
r870	ATP[p] + COA[p] + C161[p] -> AMP[p] + PPI[p] + C161COA[p]	6.2.1.3	0
r871	ATP[c] + COA[c] + C181[c] -> AMP[c] + PPI[c] + C181COA[c]	6.2.1.3	1.51448
r872	COA[m] + ATP[m] + C181[m] -> PPI[m] + AMP[m] + C181COA[m]	6.2.1.3	0
r873	ATP[p] + COA[p] + C181[p] -> AMP[p] + PPI[p] + C181COA[p]	6.2.1.3	0
r874	ATP[c] + COA[c] + C182[c] -> AMP[c] + PPI[c] + C182COA[c]	6.2.1.3	0.630258
r875	COA[m] + ATP[m] + C182[m] -> PPI[m] + AMP[m] + C182COA[m]	6.2.1.3	0
r876	ATP[p] + COA[p] + C182[p] -> AMP[p] + PPI[p] + C182COA[p]	6.2.1.3	0
r877	ATP[c] + COA[c] + C183[c] -> AMP[c] + PPI[c] + C183COA[c]	6.2.1.3	0.531311
r878	COA[m] + ATP[m] + C183[m] -> PPI[m] + AMP[m] + C183COA[m]	6.2.1.3	0
r879	ATP[p] + COA[p] + C183[p] -> AMP[p] + PPI[p] + C183COA[p]	6.2.1.3	0
r880	0.272 C160COA[c] + 0.1534 C181COA[c] + 0.6673 C182COA[c] + 0.0404 C183COA[c] + 0.0304 C180COA[c] + 0.0051 C161COA[c] -> COA[c] + FFA[c]		0.00261101
r881	ACCOA[m] + C40COA[m] -> COA[m] + C60COA[m]	2.3.1.16	0
r882	NADH[m] + C60COA[m] <=> NAD[m] + C6HCOA[m]	1.1.1.35	1000
r883	C6HCOA[c] <=> C6DCOA[c]	4.2.1.74	1000
r884	C6HCOA[c] <=> C6DCOA[c]	4.2.1.17	1000
r885	C6HCOA[m] <=> C6DCOA[m]	4.2.1.17	1000
r886	NADP[m] + C6DCOA[m] -> NADPH[m] + C60COA[m]	1.3.1.38	1000
r887	ACCOA[m] + C60COA[m] -> COA[m] + C80COA[m]	2.3.1.16	0
r888	NADH[m] + C80COA[m] <=> NAD[m] + C8HCOA[m]	1.1.1.35	0.264067
r889	C8HCOA[c] <=> C8DCOA[c]	4.2.1.74	0
r890	C8HCOA[c] <=> C8DCOA[c]	4.2.1.17	0
r891	C8HCOA[m] <=> C8DCOA[m]	4.2.1.17	-999.736
r892	NADP[m] + C8DCOA[m] -> NADPH[m] + C80COA[m]	1.3.1.38	0.264067
r893	ACCOA[x] + C80COA[x] -> COA[x] + C100COA[x]	2.3.1.16	0
r894	NADH[m] + C100COA[m] <=> NAD[m] + C10HCOA[m]	1.1.1.35	0
r895	C10HCOA[c] <=> C10DCOA[c]	4.2.1.74	-1000
r896	C10HCOA[c] <=> C10DCOA[c]	4.2.1.17	1000
r897	C10HCOA[m] <=> C10DCOA[m]	4.2.1.17	-1000
r898	NADP[m] + C10DCOA[m] -> NADPH[m] + C100COA[m]	1.3.1.38	0
r899	ACCOA[m] + C100COA[m] -> COA[m] + C120COA[m]	2.3.1.16	0
r900	NADH[m] + C120COA[m] <=> NAD[m] + C120HCOA[m]	1.1.1.35	0
r901	C120HCOA[c] <=> C120DCOA[c]	4.2.1.74	-1000
r902	C120HCOA[c] <=> C120DCOA[c]	4.2.1.17	1000
r903	C120HCOA[m] <=> C120DCOA[m]	4.2.1.17	0
r904	NADP[m] + C120DCOA[m] -> NADPH[m] + C120COA[m]	1.3.1.38	0
r905	ACCOA[m] + C120COA[m] -> COA[m] + C140COA[m]	2.3.1.16	0
r906	NADH[m] + C140COA[m] <=> NAD[m] + C140HCOA[m]	1.1.1.35	0
r907	C140HCOA[c] <=> C140DCOA[c]	4.2.1.74	1000
r908	C140HCOA[c] <=> C140DCOA[c]	4.2.1.17	-1000
r909	C140HCOA[m] <=> C140DCOA[m]	4.2.1.17	0
r910	NADP[m] + C140DCOA[m] -> NADPH[m] + C140COA[m]	1.3.1.38	0
r911	ACCOA[x] + C140COA[x] -> COA[x] + C160COA[x]	2.3.1.16	0
r912	NADH[m] + C160COA[m] <=> NAD[m] + C160HCOA[m]	1.1.1.35	0
r913	C160HCOA[c] <=> C160DCOA[c]	4.2.1.74	-1000
r914	C160HCOA[c] <=> C160DCOA[c]	4.2.1.17	1000
r915	C160HCOA[m] <=> C160DCOA[m]	4.2.1.17	0
r916	NADP[m] + C160DCOA[m] -> NADPH[m] + C160COA[m]	1.3.1.38	0
r917	H2O[c] + C160COA[c] -> COA[c] + C160[c]	3.1.2.22	0
r918	MALCOA[c] + C160COA[c] -> CO2[c] + COA[c] + C180COA[c]	2.3.1.199	0
r919	CAR[c] + C120COA[c] <=> COA[c] + C120CAR[c]	2.3.1.7	0
r920	C120CAR[c] + CAR[m] <=> CAR[c] + C120CAR[m]		0
r921	COA[m] + C120CAR[m] <=> C120COA[m] + CAR[m]	2.3.1.7	0
r922	CAR[c] + C140COA[c] <=> COA[c] + C140CAR[c]	2.3.1.7	0
r923	CAR[m] + C140CAR[c] <=> CAR[c] + C140CAR[m]		0
r924	COA[m] + C140CAR[m] <=> C140COA[m] + CAR[m]	2.3.1.7	0
r925	CAR[c] + C160COA[c] <=> COA[c] + C160CAR[c]	2.3.1.21	0
r926	CAR[m] + C160CAR[c] <=> CAR[c] + C160CAR[m]		0
r927	COA[m] + C160CAR[m] <=> C160COA[m] + CAR[m]	2.3.1.21	0
r928	CAR[c] + C180COA[c] <=> COA[c] + C180CAR[c]	2.3.1.7	0
r929	CAR[m] + C180CAR[c] <=> CAR[c] + C180CAR[m]		0
r930	COA[m] + C180CAR[m] <=> C180COA[m] + CAR[m]	2.3.1.7	0
r931	COA[c] + C160ACP[c] <=> C160COA[c] + ACP[c]	2.3.1.38	1.568
r932	COA[c] + C180ACP[c] <=> C180COA[c] + ACP[c]	2.3.1.38	0.181368
r933	H2O[c] + LEUKA[c] -> LEUKB[c]	3.3.2.6	0
r934	O2[m] + C160COA[m] -> H2O2[m] + C16DCOA[m]	1.3.3.6	0
r935	O2[x] + C160COA[x] -> H2O2[x] + C16DCOA[x]	1.3.3.6	0
r936	O2[c] + C160COA[c] -> H2O2[c] + C16DCOA[c]	1.3.3.6	0
r937	O2[p] + C160COA[p] -> H2O2[p] + C16DCOA[p]	1.3.3.6	0
r938	FAD[m] + C160COA[c] -> FADH2[m] + C16DCOA[c]	1.3.8.7	0
r939	C16HCOA[c] <=> C16DCOA[c]	4.2.1.74	1000
r940	C16HCOA[c] <=> C16DCOA[c]	4.2.1.17	-1000
r941	C16HCOA[m] <=> C16DCOA[m]	4.2.1.17	0
r942	NADH[m] + C16OCOA[m] <=> NAD[m] + C16HCOA[m]	1.1.1.35	0
r943	COA[x] + C16OCOA[x] <=> ACCOA[x] + C140COA[x]	2.3.1.16	0
r944	COA[m] + C16OCOA[m] <=> ACCOA[m] + C140COA[m]	2.3.1.16	0
r945	O2[m] + C140COA[m] -> H2O2[m] + C14DCOA[m]	1.3.3.6	0
r946	O2[x] + C140COA[x] -> H2O2[x] + C14DCOA[x]	1.3.3.6	0
r947	O2[c] + C140COA[c] -> H2O2[c] + C14DCOA[c]	1.3.3.6	0
r948	O2[p] + C140COA[p] -> H2O2[p] + C14DCOA[p]	1.3.3.6	0
r949	FAD[m] + C140COA[c] -> FADH2[m] + C14DCOA[c]	1.3.8.7	0
r950	C14HCOA[c] <=> C14DCOA[c]	4.2.1.74	1000
r951	C14HCOA[c] <=> C14DCOA[c]	4.2.1.17	-1000
r952	C14HCOA[m] <=> C14DCOA[m]	4.2.1.17	0
r953	NADH[m] + C14OCOA[m] <=> NAD[m] + C14HCOA[m]	1.1.1.35	0
r954	COA[x] + C14OCOA[x] <=> ACCOA[x] + C120COA[x]	2.3.1.16	0
r955	COA[m] + C14OCOA[m] <=> ACCOA[m] + C120COA[m]	2.3.1.16	0
r956	O2[m] + C120COA[m] -> H2O2[m] + C12DCOA[m]	1.3.3.6	0
r957	O2[x] + C120COA[x] -> H2O2[x] + C12DCOA[x]	1.3.3.6	0
r958	O2[c] + C120COA[c] -> H2O2[c] + C12DCOA[c]	1.3.3.6	0
r959	O2[p] + C120COA[p] -> H2O2[p] + C12DCOA[p]	1.3.3.6	0
r960	FAD[m] + C120COA[c] -> FADH2[m] + C12DCOA[c]	1.3.8.7	0
r961	C12HCOA[c] <=> C12DCOA[c]	4.2.1.74	1000
r962	C12HCOA[c] <=> C12DCOA[c]	4.2.1.17	-1000
r963	C12HCOA[m] <=> C12DCOA[m]	4.2.1.17	0
r964	NADH[m] + C12OCOA[m] <=> NAD[m] + C12HCOA[m]	1.1.1.35	0
r965	COA[x] + C12OCOA[x] <=> ACCOA[x] + C100COA[x]	2.3.1.16	0
r966	COA[m] + C12OCOA[m] <=> ACCOA[m] + C100COA[m]	2.3.1.16	0
r967	C12DCOA[m] <=> C12CCOA[m]	5.3.3.8	0
r968	O2[m] + C100COA[m] -> H2O2[m] + C10DCOA[m]	1.3.3.6	0
r969	O2[x] + C100COA[x] -> H2O2[x] + C10DCOA[x]	1.3.3.6	0
r970	O2[c] + C100COA[c] -> H2O2[c] + C10DCOA[c]	1.3.3.6	0
r971	O2[p] + C100COA[p] -> H2O2[p] + C10DCOA[p]	1.3.3.6	0
r972	FAD[m] + C100COA[c] -> FADH2[m] + C10DCOA[c]	1.3.8.7	0
r973	C10HCOA[c] <=> C10DCOA[c]	4.2.1.74	1000
r974	C10HCOA[c] <=> C10DCOA[c]	4.2.1.17	-1000
r975	C10HCOA[m] <=> C10DCOA[m]	4.2.1.17	1000
r976	NADH[m] + C10OCOA[m] <=> NAD[m] + C10HCOA[m]	1.1.1.35	0
r977	COA[x] + C10OCOA[x] <=> ACCOA[x] + C80COA[x]	2.3.1.16	0
r978	COA[m] + C10OCOA[m] <=> ACCOA[m] + C80COA[m]	2.3.1.16	0
r979	O2[m] + C80COA[m] -> H2O2[m] + C8DCOA[m]	1.3.3.6	0
r980	O2[x] + C80COA[x] -> H2O2[x] + C8DCOA[x]	1.3.3.6	0
r981	O2[c] + C80COA[c] -> H2O2[c] + C8DCOA[c]	1.3.3.6	0
r982	O2[p] + C80COA[p] -> H2O2[p] + C8DCOA[p]	1.3.3.6	0
r983	FAD[m] + C80COA[c] -> FADH2[m] + C8DCOA[c]	1.3.8.7	0
r984	C8HCOA[c] <=> C8DCOA[c]	4.2.1.74	1000
r985	C8HCOA[c] <=> C8DCOA[c]	4.2.1.17	-1000
r986	C8HCOA[m] <=> C8DCOA[m]	4.2.1.17	1000
r987	NADH[m] + C8OCOA[m] <=> NAD[m] + C8HCOA[m]	1.1.1.35	0
r988	COA[x] + C8OCOA[x] <=> ACCOA[x] + C60COA[x]	2.3.1.16	0
r989	COA[m] + C8OCOA[m] <=> ACCOA[m] + C60COA[m]	2.3.1.16	0
r990	O2[m] + C60COA[m] -> H2O2[m] + C6HCOA[m]	1.3.3.6	0
r991	O2[x] + C60COA[x] -> H2O2[x] + C6HCOA[x]	1.3.3.6	0
r992	O2[c] + C60COA[c] -> H2O2[c] + C6DCOA[c]	1.3.3.6	0
r993	O2[p] + C60COA[p] -> H2O2[p] + C6DCOA[p]	1.3.3.6	0
r994	FAD[m] + C60COA[c] -> FADH2[m] + C6DCOA[c]	1.3.8.7	0
r995	C6HCOA[c] <=> C6DCOA[c]	4.2.1.74	-1000
r996	C6HCOA[c] <=> C6DCOA[c]	4.2.1.17	-1000
r997	C6HCOA[m] <=> C6DCOA[m]	4.2.1.17	0
r998	NADH[m] + C6OCOA[m] <=> NAD[m] + C6HCOA[m]	1.1.1.35	0
r999	COA[x] + C6OCOA[x] <=> ACCOA[x] + C40COA[x]	2.3.1.16	0
r1000	COA[m] + C6OCOA[m] <=> ACCOA[m] + C40COA[m]	2.3.1.16	0
r1001	O2[m] + C40COA[m] -> C4HCOA[m] + H2O2[m]	1.3.3.6	0
r1002	O2[x] + C40COA[x] -> H2O2[x] + C4HCOA[x]	1.3.3.6	0
r1003	O2[c] + C40COA[c] -> H2O2[c] + C4DCOA[c]	1.3.3.6	0
r1004	O2[p] + C40COA[p] -> H2O2[p] + C4HCOA[p]	1.3.3.6	0
r1005	FAD[m] + C40COA[c] -> FADH2[m] + C4DCOA[c]	1.3.8.7	0
r1006	FAD[m] + GLTCOA[m] -> CO2[m] + FADH2[m] + C4DCOA[m]	1.3.8.6	0
r1007	C4HCOA[m] <=> C4DCOA[m]	4.2.1.17	0
r1008	C4HCOA[c] <=> C4DCOA[c]	4.2.1.17	0
r1009	NADH[m] + AACCOA[m] <=> NAD[m] + C4HCOA[m]	1.1.1.35	0
r1010	COA[x] + AACCOA[x] <=> 2 ACCOA[x]	2.3.1.9	0
r1011	COA[m] + AACCOA[m] <=> 2 ACCOA[m]	2.3.1.9	-500.066
r1012	COA[c] + AACCOA[c] <=> 2 ACCOA[c]	2.3.1.9	500.03
r1013	NAD[m] + METTHF[m] -> NADH[m] + METHF[m]	1.5.1.15	0
r1014	NAD[c] + METTHF[c] -> NADH[c] + METHF[c]	1.5.1.15	0
r1015	ATP[c] + FOR[c] + THF[c] -> ADP[c] + PI[c] + FTHF[c]	6.3.4.3	0.21185
r1016	ATP[c] + GLU[c] + THF[c] <=> ADP[c] + PI[c] + THFG[c]	6.3.2.17	0
r1017	ATP[m] + GLU[m] + THF[m] <=> PI[m] + ADP[m] + THFG[m]	6.3.2.17	0
r1018	GTP[c] -> FOR[c] + AHTD[c]	3.5.4.16	0
r1019	AHTD[c] -> 3 PI[c] + PYVYLTRIN[c]	4.2.3.12	0
r1020	AHTD[m] -> 3 PI[m] + PYVYLTRIN[m]	4.2.3.12	0
r1021	2 NADPH[c] + PYVYLTRIN[c] -> 2 NADP[c] + THBOPRIN[c]	1.1.1.153	0
r1022	NADP[c] + THBOPRIN[c] -> NADPH[c] + DHBOPRIN[c]	1.5.1.34	0
r1023	GLN[c] + CHOR[c] -> GLU[c] + ADCHOR[c]	2.6.1.85	0
r1024	PABA[c] + AHHMD[c] -> PPI[c] + DHPT[c]	2.5.1.15	0
r1025	PABA[c] + AHHMP[c] -> DHPT[c]	2.5.1.15	0
r1026	ATP[c] + GLU[c] + DHPT[c] -> ADP[c] + PI[c] + DHF[c]	6.3.2.12; 6.3.2.17	0
r1027	ATP[m] + GLU[m] + DHPT[m] -> PI[m] + ADP[m] + DHF[m]	6.3.2.12; 6.3.2.17	0
r1028	NADPH[m] + DHF[m] -> NADP[m] + THF[m]	1.5.1.3	0
r1029	NADPH[c] + DHF[c] -> NADP[c] + THF[c]	1.5.1.3	0.0078507
r1030	H2O[m] + LMETTRNA[m] + FTHF[m] -> THF[m] + FOFMET[m]	2.1.2.9	0
r1031	H2O[c] + LMETTRNA[c] + FTHF[c] -> THF[c] + FOFMET[c]	2.1.2.9	0
r1032	NADPH[c] + METTHF[c] -> NADP[c] + MTHF[c]	1.5.1.20	0.0272515
r1033	ATP[c] + FTHF[c] -> ADP[c] + PI[c] + MTHF[c]	6.3.3.2	0
r1034	ATP[c] + AHHMP[c] -> AMP[c] + AHHMD[c]	2.7.6.3	0
r1035	DHP[c] -> AHHMP[c] + GLAL[c]	4.1.2.25	0
r1036	ATP[c] + NADPH[c] + FOR[c] + THF[c] -> ADP[c] + PI[c] + NADP[c] + METTHF[c]	1.5.1.5; 3.5.4.9; 6.3.4.3	0
r1037	METTHF[m] + OIVAL[m] -> THF[m] + AKP[m]	2.1.2.11	0
r1038	NADPH[c] + AKP[c] -> NADP[c] + PANT[c]	1.1.1.169	0
r1039	NADPH[m] + AKP[m] -> NADP[m] + PANT[m]	1.1.1.169	0
r1040	ATP[m] + PANT[m] + bALA[m] -> PPI[m] + AMP[m] + PNTO[m]	6.3.2.1	0
r1041	ATP[c] + PNTO[c] -> ADP[c] + 4PPNTO[c]	2.7.1.33	0
r1042	CYS[c] + CTP[c] + 4PPNTO[c] -> PPI[c] + CMP[c] + 4PPNCYS[c]	6.3.2.5	0
r1043	4PPNCYS[c] -> CO2[c] + 4PPNTE[c]	4.1.1.36	0
r1044	ATP[m] + 4PPNTE[m] -> PPI[m] + DPCOA[m]	2.7.7.3	0
r1045	ATP[c] + DPCOA[c] -> ADP[c] + COA[c]	2.7.1.24	0
r1046	AIR[c] -> AHM[c]		0
r1047	ATP[c] + AHM[c] -> ADP[c] + AHMP[c]	2.7.1.49	0
r1048	ATP[c] + AHMP[c] -> ADP[c] + AHMPP[c]	2.7.4.7	0
r1049	ATP[c] + THZ[c] -> ADP[c] + THZP[c]	2.7.1.50	0
r1050	AHMPP[c] + THZP[c] -> PPI[c] + THMP[c]	2.5.1.3	0
r1051	ATP[c] + THME[c] -> ADP[c] + THMP[c]	2.7.1.89	0
r1052	ATP[c] + THMP[c] <=> ADP[c] + THDP[c]	2.7.4.16	0
r1053	ATP[c] + THME[c] -> AMP[c] + THDP[c]	2.7.6.2	0
r1054	ATP[c] + NIDRINE[c] <=> NAD[c] + PPI[c]	2.7.7.1	0
r1055	ATP[c] + NICNUCLE[c] <=> PPI[c] + DMNAD[c]	2.7.7.18	0
r1056	ATP[c] + H2O[c] + GLN[c] + DMNAD[c] -> NAD[c] + AMP[c] + PPI[c] + GLU[c]	6.3.5.1	0
r1057	H2O[c] + NICD[c] -> NH3[c] + NICNATE[c]	3.5.1.19	0
r1058	H2O[c] + PRPP[c] + NICNATE[c] -> PPI[c] + NICNUCLE[c]	2.4.2.11	0
r1059	NAD[c] + H2O[c] -> AMP[c] + NMN[c]	3.6.1.22	0
r1060	H2O[c] + NMN[c] -> R5P[c] + NICD[c]	3.2.2.14	0
r1061	CMUSA[c] -> H2O[c] + QA[c]		0
r1062	PRPP[c] + QA[c] -> CO2[c] + PPI[c] + NICNUCLE[c]	2.4.2.19	0
r1063	ATP[c] + NAD[c] -> ADP[c] + NADP[c]	2.7.1.23	0
r1064	NAD[m] + ATP[m] -> ADP[m] + NADP[m]	2.7.1.23	2.84217e-12
r1065	SAM[c] + NICD[c] <=> SAH[c] + METNIC[c]	2.1.1.1	0
r1066	ATP[c] + PDXAM[c] -> ADP[c] + PDXAM5PI[c]	2.7.1.35	0
r1067	ATP[c] + PDXAL[c] -> ADP[c] + PDXL5PI[c]	2.7.1.35	0
r1068	ATP[c] + PDXI[c] -> ADP[c] + PDXIPI[c]	2.7.1.35	0
r1069	H2O[c] + O2[c] + PDXIPI[c] -> H2O2[c] + NH3[c] + PDXL5PI[c]	1.4.3.5	0
r1070	H2O[c] + O2[c] + PDXAM5PI[c] -> H2O2[c] + NH3[c] + PDXL5PI[c]	1.4.3.5	0
r1071	H2O[c] + O2[c] + PDXAL[c] <=> H2O2[c] + NH3[c] + PDXI[c]	1.4.3.5	0
r1072	H2O[c] + O2[c] + PDXAL[c] <=> H2O2[c] + NH3[c] + PDXAM[c]	1.4.3.5	0
r1073	2 AMIEVUL[c] -> H2O[c] + PPBG[c]	4.2.1.24	0
r1074	2 AMIEVUL[m] -> H2O[m] + PPBG[m]	4.2.1.24	0
r1075	H2O[c] + 4 PPBG[c] -> 4 NH3[c] + HMTB[c]	2.5.1.61	0
r1076	H2O[m] + 4 PPBG[m] -> 4 NH3[m] + HMTB[m]	2.5.1.61	0
r1077	HMTB[c] -> H2O[c] + UPGIII[c]	4.2.1.75	0
r1078	UPGIII[c] -> 4 CO2[c] + CPGIII[c]	4.1.1.37	0
r1079	UPGIII[m] -> 4 CO2[m] + CPGIII[m]	4.1.1.37	0
r1080	O2[c] + CPGIII[c] -> 2 H2O[c] + 2 CO2[c] + PPGIX[c]	1.3.3.3	0
r1081	3 O2[m] + PPGIX[m] -> 3 H2O[m] + PPRIX[m]	1.3.3.4	0
r1082	PPRIX[m] + FE[m] -> PHEME[m]	4.99.1.1	0
r1083	PPRIX[c] + FE[c] -> PHEME[c]	4.99.1.1	0
r1084	PHEME[p] -> HEME_O[p]	2.5.1.-	0
r1085	HEME_O[p] -> HEME_A[p]		0
r1086	PHEME[m] + APOCE[m] -> CYMEC[m]	4.4.1.17	0
r1087	PHEME[c] + APOCE[c] -> CYMEC[c]	4.4.1.17	0
r1088	SAM[c] + UPGIII[c] -> SAH[c] + PRECOR[c]	2.1.1.107	0
r1089	NAD[e] + PRECOR[e] -> NADH[e] + SHCR[e]	1.3.1.76	0
r1090	SHCR[e] -> SIHM[e]	4.99.1.4	0
r1091	CHOR[c] -> PYR[c] + 4HBZ[c]	4.1.3.-	0
r1092	ATP[c] + COBNM[c] <=> 3 PI[c] + ADCOBNM[c]	2.5.1.17	0
r1093	4HBZ[p] + NPP[p] -> PPI[p] + N4HBZ[p]	2.5.1.-	0
r1094	N4HBZ[c] -> CO2[c] + 2NPPP[c]	4.1.1.-	0
r1095	O2[c] + 2NPPP[c] -> 2N6H[c]	1.13.14.-	0
r1096	SAM[m] + 2N6H[m] -> SAH[m] + 2NPMP[m]	2.1.1.64	0
r1097	O2[m] + 2NPMP[m] -> 2NPMB[m]	1.14.13.-	0
r1098	SAM[c] + 2NPMB[c] -> SAH[c] + 2NPMMB[c]	2.1.1.-	0
r1099	O2[m] + 2NPMMB[m] -> 2NMHMB[m]	1.14.13.-	0
r1100	O2[c] + 2NPMMB[c] -> 2NMHMB[c]	1.14.13.-	0
r1101	SAM[m] + 2NMHMB[m] -> Q[m] + SAH[m]	2.1.1.64	0
r1102	NADPH[c] + O2[c] + 4HBZ[c] -> H2O[c] + NADP[c] + PCACE[c]	1.14.13.2	0
r1103	SAM[c] + 2N6H[c] <=> SAH[c] + 2NPMP[c]	2.1.1.222	0
r1104	GTP[c] -> PPI[c] + FOR[c] + D6RP5P[c]	3.5.4.25	0
r1105	D6RP5P[c] -> NH3[c] + A6RP5P[c]	3.5.4.26	0
r1106	D6RP5P[e] -> NH3[c] + A6RP5P[e]	3.5.4.26	0
r1107	NADPH[c] + A6RP5P[c] -> NADP[c] + A6RP5P2[c]	1.1.1.193	0
r1108	H2O[c] + A6RP5P2[c] -> PI[c] + A6RP[c]	3.1.3.-	0
r1109	RL5P[c] -> FOR[c] + DB4P[c]	4.1.99.12	0
r1110	A6RP[c] + DB4P[c] -> PI[c] + 2 H2O[c] + D8RL[c]	2.5.1.78	0
r1111	D8RL[c] -> A6RP[c] + RIBFLAV[c]	2.5.1.9	0
r1112	ATP[c] + RIBFLAV[c] -> ADP[c] + FMN[c]	2.7.1.26	0
r1113	ATP[c] + FMN[c] -> PPI[c] + FAD[c]	2.7.7.2	0
r1114	FMN[c] -> PI[c] + RIBFLAV[c]	3.1.3.2	0
r1115	ATP[c] + COA[c] + 6CARHEX[c] -> AMP[c] + PPI[c] + CHCOA[c]	6.2.1.14	0
r1116	ALA[c] + CHCOA[c] -> CO2[c] + COA[c] + AONA[c]	2.3.1.47	0
r1117	ALA[m] + CHCOA[m] -> COA[m] + CO2[m] + AONA[m]	2.3.1.47	0
r1118	SAM[c] + AONA[c] -> SAMOB[c] + DANNA[c]	2.6.1.62	0
r1119	ATP[c] + CO2[c] + DANNA[c] -> ADP[c] + PI[c] + DTB[c]	6.3.3.3	0
r1120	2 SAM[c] + DTB[c] + S[c] -> 2 MET[c] + 2 DA[c] + BT[c]	2.8.1.6	0
r1121	2 SAM[m] + DTB[m] + S[m] -> 2 MET[m] + BT[m] + 2 DA[m]	2.8.1.6	0
r1122	ATP[c] + BT[c] -> PPI[c] + BTAMP[c]	6.3.4.15	0
r1123	BTAMP[c] + APOCARB[c] -> AMP[c] + BCCP[c]	6.3.4.15	0
r1124	SAM[c] + MALACP[c] -> SAH[c] + MALACP_MES[c]	2.1.1.197	0
r1125	CYSTE[c] -> CO2[c] + TAUR[c]	4.1.1.15	0
r1126	CYSTE[m] -> CO2[m] + TAUR[m]	4.1.1.15	0
r1127	AKG[c] + O2[c] + TAUR[c] -> CO2[c] + SUCC[c] + H2S[c] + AMIACE[c]	1.14.11.17	0
r1128	ATP[c] + GLU[c] + CYS[c] -> ADP[c] + PI[c] + GC[c]	6.3.2.2	0
r1129	ATP[c] + GLY[c] + GC[c] -> ADP[c] + PI[c] + RGT[c]	6.3.2.3	0
r1130	RGT[p] + ALA[p] -> CGLY[p] + ALAGLY[p]	2.3.2.2	0
r1131	H2O[c] + CGLY[c] -> GLY[c] + CYS[c]	3.4.11.1	0
r1132	ATP[c] + 2 H2O[c] + 5OXOPRO[c] -> ADP[c] + PI[c] + GLU[c]	3.5.2.9	0
r1133	2 RGT[c] + H2O2[c] -> 2 H2O[c] + OGT[c]	1.11.1.9	0
r1134	RGT[c] + RX[c] -> OGT[c] + HX[c]	2.5.1.18	0
r1135	RGT[p] + RX[p] -> HX[p] + OGT[p]	2.5.1.18	0
r1136	NADPH[c] + OGT[c] -> NADP[c] + 2 RGT[c]	1.8.1.7	0
r1137	H2O[c] + CGLY[c] -> GLY[c] + CYS[c]	3.4.11.2	0
r1138	2 SAM[c] + C80ACP[c] + 2 SSC[c] + 2 RFERN[c] -> 2 MET[c] + LIPACP[c] + 2 SCARR[c] + 2 5DA[c] + 2 OFERN[c]	2.8.1.8	0
r1139	LIPACP[c] + PROTEIN[c] -> PROTEIN_LIPL[c][c] + ACP[c][c]	2.3.1.181	0
r1140	C80ACP[c] + PROTEIN[c] -> ACP[c][c] + PROTEIN_C80L[c][c]	2.3.1.181	0
r1141	2 SAM[c] + 2 SSC[c] + 2 RFERN[c] + PROTEIN_C80L[c] -> 2 MET[c] + 2 SCARR[c] + 2 5DA[c] + 2 OFERN[c] + PROTEIN_LIPL[c]	2.8.1.8	0
r1142	ATP[c] + LIPIC[c] -> PPI[c] + LIPAMP[c]	2.7.7.63	0
r1143	LIPAMP[c] + APOPROT[c] -> AMP[c] + PROTEIN_LIPL[c]	2.7.7.63	0
r1144	5.168 ATP[c] + 0.059 GLU[c] + 0.058 ASP[c] + 0.073 ALA[c] + 0.052 GLY[c] + 0.046 GLN[c] + 0.046 ASN[c] + 0.048 ARG[c] + 0.047 PRO[c] + 0.014 CYS[c] + 0.078 SER[c] + 0.06 THR[c] + 0.026 HIS[c] + 0.058 ILE[c] + 0.073 VAL[c] + 0.091 LEU[c] + 0.034 TYR[c] + 0.06 LYS[c] + 0.025 MET[c] + 0.012 TRP[c] + 0.041 PHE[c] -> 5.168 ADP[c] + 5.168 PI[c] + Protein[c]		0.854585
r1145	2.544 ATP[c] + 0.241 GTP[c] + 0.225 UTP[c] + 0.253 CTP[c] -> 2.544 ADP[c] + 2.544 PI[c] + RNA[c]		0.0474885
r1146	3.739 ATP[c] + 0.302 DATP[c] + 0.198 DGTP[c] + 0.197 DCTP[c] + 0.303 DTTP[c] -> 3.739 ADP[c] + 3.739 PI[c] + DNA[c]		0.0259099
r1147	80 ATP[c] + 0.5153 UDPGE[c] + 0.1962 GDPFUC[c] + 0.0753 MAN[c] + 0.0018 GLYNIN[c] + 0.00258 CHIT[c] + 0.0001 CHITO[c] + 3.2950 Protein[c] + 0.1831 RNA[c] + 0.0999 DNA[c] + 0.02342 ERGOSE[c] + 0.1441 TAGLY[c] + 0.0039 DAGLY[c] + 0.0063 PC[c] + 0.0014 PA[c] + 0.0085 PE[c] + 0.0006 PS[c] + 0.0104 FFA[c] + 0.0002 PINS[c] -> 80 ADP[c] + 80 PI[c] + BIOMASS[c]		0.259358
r1148	ATP[c] + H2O[c] -> ADP[c] + PI[c]		1.9
r1149	GLC[e] <=> GLC[c]		2.518
r1150	GLAC[e] <=> GLAC[c]		0
r1151	NH3[e] <=> NH3[c]		1.99359
r1152	O2[e] <=> O2[c]		7.31327
r1153	H2O[e] <=> H2O[c]		-1000
r1154	H_PO[e] <=> H_PO[c]		-0.91705
r1155	SLF[e] <=> SLF[c]		0
r1156	PI[e] <=> PI[c]		0.58863
r1157	CO2[e] <=> CO2[c]		-6.95336
r1158	HNO3[e] <=> HNO3[c]		0
r1159	H2SO3[e] <=> H2SO3[c]		0.0333288
r1160	UREA[e] <=> UREA[c]		0
r1161	XYL[e] <=> XYL[c]		0
r1162	ETH[e] <=> ETH[c]		0
r1163	METHOL[e] <=> METHOL[c]		0
r1164	FRU[e] <=> FRU[c]		0
r1165	CELLOB[e] <=> CELLOB[c]		0
r1166	AC[e] <=> AC[c]		0
r1167	FOR[e] <=> FOR[c]		0
r1168	LLAC[e] <=> LLAC[c]		0
r1169	LAC[e] <=> LAC[c]		0
r1170	DGLC[e] <=> DGLC[c]		0
r1171	PYR[c] <=> PYR[e]		0
r1172	NADPH[c] <=> NADPH[e]		0
r1173	NADH[c] <=> NADH[e]		0
r1174	LACT[e] -> LACT[c]		0
r1175	GL[e] <=> GL[c]		0
r1176	FFA[c] <=> FFA[e]		0
r1177	TAGLY[c] -> TAGLY[e]		999.946
r1178	DAGLY[c] <=> DAGLY[e]		0.0141192
r1179	PA[c] <=> PA[e]		0
r1180	ERGOSE[c] <=> ERGOSE[e]		0
r1181	PE[c] <=> PE[e]		0
r1182	PC[c] <=> PC[e]		0
r1183	PS[c] <=> PS[e]		0
r1184	PINS[c] <=> PINS[e]		0.010851
r1185	14GLUCAN[e] <=> 14GLUCAN[c]		0
r1186	LPC[e] <=> LPC[c]		0.00159248
r1187	ACGLPE[e] <=> ACGLPE[c]		0.00228083
r1188	LPE[e] <=> LPE[c]		0
r1189	DAGLY[e] <=> DAGLY[c]		0
r1190	TAGLY[e] <=> TAGLY[c]		1000
r1191	ACCOA[c] <=> ACCOA[e]		0
r1192	BIOMASS[c] <=> BIOMASS[e]		0.259358
r1193	CO2[c] <=> CO2[m]		-4.9285
r1194	H2O[c] <=> H2O[m]		31.7312
r1195	O2[c] <=> O2[m]		-992.949
r1196	NH3[c] <=> NH3[m]		-4.62616
r1197	ETH[c] <=> ETH[m]		0
r1198	NADH[c] <=> NADH[m]		2.72848e-12
r1199	O2[c] <=> O2[m]		1000
r1200	HNO3[c] <=> HNO3[m]		0
r1201	ACAL[c] <=> ACAL[m]		1000
r1202	PI[c] <=> PI[m]		-999.919
r1203	OIVAL[c] <=> OIVAL[m]		999.86
r1204	OMVAL[c] <=> OMVAL[m]		999.95
r1205	GL3P[c] -> GL3P[m]		0
r1206	THR[m] <=> THR[c]		-1000
r1207	PYR[c] <=> PYR[m]		-996.794
r1208	AKG[m] <=> AKG[c]		-1000
r1209	MYOI[p] <=> MYOI[c]		0
r1210	PS[p] <=> PS[c]		0
r1211	PINS[p] <=> PINS[c]		0
r1212	P5C[m] <=> P5C[c]		0.0811856
r1213	GLUGSAL[m] <=> GLUGSAL[c]		-0.0811856
r1214	GLUP[m] <=> GLUP[c]		0.0811856
r1215	SME[m] <=> SME[c]		0.0743489
r1216	DHSK[m] <=> DHSK[c]		-0.0743489
r1217	GLN[c] <=> GLN[m]		0
r1218	ACCOA[c] <=> ACCOA[m]		500.066
r1219	ASP[c] <=> ASP[m]		-999.944
r1220	AC[c] <=> AC[m]		-1000
r1221	FOR[c] <=> FOR[m]		0
r1222	CO2[x] <=> CO2[c]		0
r1223	H2O[x] <=> H2O[c]		0
r1224	O2[x] <=> O2[c]		0
r1225	ORN[c] <=> ORN[m]		0
r1226	OIVAL[c] <=> OIVAL[m]		-1000
r1227	IPPMAL[c] <=> IPPMAL[m]		0
r1228	OMVAL[c] <=> OMVAL[m]		-1000
r1229	THR[m] <=> THR[c]		999.95
r1230	OICAP[m] <=> OICAP[c]		0
r1231	CAP[m] <=> CAP[c]		0
r1232	KYN[m] <=> KYN[c]		0
r1233	HKYN[m] <=> HKYN[c]		0
r1234	DOROA[m] <=> DOROA[c]		0
r1235	OROA[m] <=> OROA[c]		0
r1236	THF[c] <=> THF[m]		-999.965
r1237	FTHF[c] <=> FTHF[m]		0
r1238	METTHF[c] <=> METTHF[m]		999.965
r1239	METHF[m] <=> METHF[c]		0
r1240	GLY[m] <=> GLY[c]		-999.965
r1241	SER[m] <=> SER[c]		0.29484
r1242	CITR[m] <=> CITR[c]		0
r1243	GLU[c] <=> GLU[m]		4.9314
r1244	SAM[c] <=> SAM[m]		0
r1245	SAH[c] <=> SAH[m]		0
r1246	PA[c] <=> PA[m]		0
r1247	H3MCOA[c] <=> H3MCOA[m]		-500.066
r1248	DHF[c] <=> DHF[m]		0
r1249	PROP[c] <=> PROP[m]		0
r1250	PYR[c] -> PYR[m]		0
r1251	SUCC[m] <=> SUCC[c]		999.831
r1252	FUM[m] <=> FUM[c]		-997.638
r1253	MAL[m] <=> MAL[c]		-1000
r1254	CIT[m] <=> CIT[c]		0
r1255	ICIT[m] <=> ICIT[c]		-997.585
r1256	AKG[m] <=> AKG[c]		0.299269
r1257	OA[c] <=> OA[m]		-1000
r1258	SUCC[x] -> SUCC[c]		0
r1259	MAL[x] -> MAL[c]		0
r1260	HIURTE[x] <=> HIURTE[c]		0
r1261	AKG[x] <=> AKG[c]		0
r1262	ATT[x] <=> ATT[c]		0
r1263	UREA[x] <=> UREA[c]		0
r1264	PYR[x] <=> PYR[c]		0
r1265	PROPCOA[x] <=> PROPCOA[c]		0
r1266	GLAL[x] <=> GLAL[c]		0
r1267	OA[x] <=> OA[c]		0
r1268	XAN[x] <=> XAN[c]		0
r1269	UGC[c] <=> UGC[x]		0
r1270	H2O2[x] <=> H2O2[c]		0
r1271	ADP[c] + PI[c] + ATP[m] -> ATP[c] + PI[m] + ADP[m] + H[m]		0
r1272	CIT[c] + MAL[m] <=> CIT[m] + MAL[c]		1000
r1273	CIT[c] + ICIT[m] <=> CIT[m] + ICIT[c]		-1000
r1274	CIT[c] + PEP[m] <=> PEP[c] + CIT[m]		0
r1275	ICIT[m] + MAL[c] -> ICIT[c] + MAL[m]		1000
r1276	CIT[m] + MAL[c] -> CIT[c] + MAL[m]		0
r1277	PI[m] + SUCC[c] -> PI[c] + SUCC[m]		0
r1278	SUCC[m] + MAL[c] <=> SUCC[c] + MAL[m]		-1000
r1279	PI[m] + MAL[c] <=> PI[c] + MAL[m]		-1000
r1280	SUCC[c] + FUM[m] -> SUCC[m] + FUM[c]		0
r1281	ICIT[c] + MAL[x] -> MAL[c] + ICIT[x]		0
r1282	ASP[m] + GLU[c] <=> GLU[m] + ASP[c]		-1000
r1283	AKG[m] + MAL[c] <=> AKG[c] + MAL[m]		2.35841
r1284	GLC[e] <=>		-2.518
r1285	GLAC[e] <=>		0
r1286	XYL[e] <=>		0
r1287	ETH[e] <=>		0
r1288	MLT[e] <=>		0
r1289	LACT[e] <=>		0
r1290	SUC[e] <=>		0
r1291	GL[e] <=>		0
r1292	FRU[e] <=>		0
r1293	STAR[e] <=>		0
r1294	CELLOB[e] <=>		0
r1295	CELLU[e] <=>		0
r1296	PYR[e] <=>		0
r1297	ACCOA[e] <=>		0
r1298	NH3[e] <=>		-1.99359
r1299	O2[e] <=>		-7.31327
r1300	H2O[e] <=>		1000
r1301	H_PO[e] <=>		0.91705
r1302	NADPH[e] <=>		0
r1303	NADH[e] <=>		0
r1304	SLF[e] <=>		0
r1305	PI[e] <=>		-0.58863
r1306	CO2[e] <=>		6.95336
r1307	HNO3[e] <=>		0
r1308	NH4[e] <=> NH3[e]		0
r1309	NH4[e] <=>		0
r1310	UREA[e] <=>		0
r1311	H2SO3[e] <=>		-0.0333288
r1312	FFA[e] <=>		0
r1313	TAGLY[e] ->		999.946
r1314	DAGLY[e] <=>		0.0141192
r1315	ERGOSE[e] <=>		0
r1316	PA[e] <=>		0
r1317	PE[e] <=>		0
r1318	PC[e] <=>		0
r1319	PS[e] <=>		0
r1320	PINS[e] <=>		0.010851
r1321	LPC[e] <=>		-0.00159248
r1322	LPE[e] <=>		0
r1323	DAGLY[e] <=>		0
r1324	TAGLY[e] <=>		-1000
r1325	ACGLPE[e] <=>		-0.00228083
r1326	BIOMASS[e] <=>		0.259358
