# Supplementary material for: Metabolic traits specific for lipid-overproducing strain of Mucor circinelloides WJ11 identified by genome-scale modeling approach
Source: PeerJ. 2019 Jun 7;7:e7015. doi: 10.7717/peerj.7015 (PMC6613434; doi:10.7717/peerj.7015)
Supplement: File S10 — Table S10.1: Unique always-active reactions in i NI1159. Table S10.2: Unique sometimes-active reactions in i WV1213. [file peerj-07-7015-s010.xlsx]

## Sheet: FVA iNI1159
Supplementary File 10: Unique always-active reactions in iNI1159 and unique sometimes-active reactions in iWV1213
Table S10.1: Unique always-active reactions in iNI1159
Rxn name	Biochemical reaction	EC number	Minimum flux (mmol gDW-1h-1)	Maximum flux (mmol gDW-1h-1)
r782	H2O[c] + DAGLYP[c] -> PI[c] + DAGLY[c]	3.1.3.4	0.00289783	0.00289783					Glycerolipid biosynthesis
r783	DAGLY[c] + 0.3544 C160COA[c] + 0.3423 C181COA[c] + 0.1421 C182COA[c] + 0.1201 C183COA[c] + 0.041 C180COA[c] -> TAGLY[c] + COA[c]	2.3.1.20	4.88574	4.88574					Glycerolipid biosynthesis
r830	LPA[c] + 0.243 C160COA[c] + 0.264 C181COA[c] + 0.255 C182COA[c] + 0.209 C183COA[c] + 0.029 C180COA[c] -> COA[c] + PA[c]	2.3.1.51	0.0416568	0.0416568					Glycerophospholipid biosynthesis
r831	H2O[c] + PA[c] -> PI[c] + DAGLY[c]	3.1.3.4	0.0412776	0.0412776					Glycerophospholipid biosynthesis
r863	ATP[c] + HCO3[c] + ACCOA[c] -> ADP[c] + PI[c] + MALCOA[c]	6.4.1.2	0.904879	0.904879					Fatty acid biosynthesis
r872	ACCOA[c] + MALCOA[c] + 2 NADPH[c] -> C40COA[c] + COA[c] + 2 NADP[c] + CO2[c]	2.3.1.86	0.134387	0.134387					Fatty acid biosynthesis
r879	C40COA[c] + MALCOA[c] + 2 NADPH[c] -> C60COA[c] + COA[c] + 2 NADP[c] + CO2[c]	2.3.1.86	0.134387	0.134387					Fatty acid biosynthesis
r886	C60COA[c] + MALCOA[c] + 2 NADPH[c] -> C80COA[c] + COA[c] + 2 NADP[c] + CO2[c]	2.3.1.86	0.134387	0.134387					Fatty acid biosynthesis
r893	C80COA[c] + MALCOA[c] + 2 NADPH[c] -> C100COA[c] + COA[c] + 2 NADP[c] + CO2[c]	2.3.1.86	0.134387	0.134387					Fatty acid biosynthesis
r900	C100COA[c] + MALCOA[c] + 2 NADPH[c] -> C120COA[c] + COA[c] + 2 NADP[c] + CO2[c]	2.3.1.86	0.134387	0.134387					Fatty acid biosynthesis
r920	C140COA[c] + MALCOA[c] + 2 NADPH[c] -> C160COA[c] + COA[c] + 2 NADP[c] + CO2[c]	2.3.1.86	0.134387	0.134387					Fatty acid biosynthesis
r971	C120COA[m] + ACCOA[m] -> COA[m] + C140COA[m]	2.3.1.16	0.134387	0.134387					Fatty acid elongation
r982	C160COA[c] + MALCOA[c] -> COA[c] + CO2[c] + C180COA[c]	2.3.1.199	0.0985561	0.0985561					Fatty acid elongation
r983	C120COA[c] + CAR[c] <=> C120CAR[c] + COA[c]	2.3.1.7	0.134387	0.134387					Carnitine shuttle
r986	C120CAR[c] + CAR[m] <=> C120CAR[m] + CAR[c]		0.134387	0.134387					Carnitine shuttle
r988	C140COA[c] + CAR[c] <=> C140CAR[c] + COA[c]	2.3.1.7	-0.134387	-0.134387					Carnitine shuttle
r989	C140CAR[c] + CAR[m] <=> C140CAR[m] + CAR[c]		-0.134387	-0.134387					Carnitine shuttle

## Sheet: FVA iWV1213
Supplementary File 10: Unique always-active reactions in iNI1159 and unique sometimes-active reactions in iWV1213
Table S10.2: Unique sometimes-active reactions in iWV1213
Rxn name	Biochemical reaction	EC number	Minimum flux (mmol gDW-1h-1)	Maximum flux (mmol gDW-1h-1)
r900	NADH[m] + C120COA[m] <=> NAD[m] + C120HCOA[m]	1.1.1.35	0	1000
r901	C120HCOA[c] <=> C120DCOA[c]	4.2.1.74	-1000	1000
r902	C120HCOA[c] <=> C120DCOA[c]	4.2.1.17	-1000	1000
r903	C120HCOA[m] <=> C120DCOA[m]	4.2.1.17	0	1000
r904	NADP[m] + C120DCOA[m] -> NADPH[m] + C120COA[m]	1.3.1.38	0	1000
r906	NADH[m] + C140COA[m] <=> NAD[m] + C140HCOA[m]	1.1.1.35	0	1000
r907	C140HCOA[c] <=> C140DCOA[c]	4.2.1.74	-1000	1000
r908	C140HCOA[c] <=> C140DCOA[c]	4.2.1.17	-1000	1000
r909	C140HCOA[m] <=> C140DCOA[m]	4.2.1.17	0	1000
r910	NADP[m] + C140DCOA[m] -> NADPH[m] + C140COA[m]	1.3.1.38	0	1000
r912	NADH[m] + C160COA[m] <=> NAD[m] + C160HCOA[m]	1.1.1.35	0	1000
r913	C160HCOA[c] <=> C160DCOA[c]	4.2.1.74	-1000	1000
r914	C160HCOA[c] <=> C160DCOA[c]	4.2.1.17	-1000	1000
r915	C160HCOA[m] <=> C160DCOA[m]	4.2.1.17	0	1000
r916	NADP[m] + C160DCOA[m] -> NADPH[m] + C160COA[m]	1.3.1.38	0	1000
r917	H2O[c] + C160COA[c] -> COA[c] + C160[c]	3.1.2.22	0	998.432
r939	C16HCOA[c] <=> C16DCOA[c]	4.2.1.74	-1000	1000
r940	C16HCOA[c] <=> C16DCOA[c]	4.2.1.17	-1000	1000
r950	C14HCOA[c] <=> C14DCOA[c]	4.2.1.74	-1000	1000
