# Supplementary material for: Metabolic traits specific for lipid-overproducing strain of Mucor circinelloides WJ11 identified by genome-scale modeling approach
Source: PeerJ. 2019 Jun 7;7:e7015. doi: 10.7717/peerj.7015 (PMC6613434; doi:10.7717/peerj.7015)
Supplement: File S11 — Note: i NI1159 and iWV1213 model simulations under glucose uptake rate of 2.518 mmol gDW −1 h −1, and all exchange fluxes were constrained using the values at optimal growth conditions. [file peerj-07-7015-s011.xlsx]

## Sheet: Two GEMs
Supplementary File 11: Flux distributions simulated by fastFVA and CHRR, as well as Jaccard indexes and p-values of iNI1159 and iWV1213.
Note: iNI1159 and iWV1213 model simulations under glucose uptake rate of 2.518 mmol gDW-1h-1, and all exchange fluxes were constrained using the values at optimal growth conditions.			fastFVA Results					CHRR Results
Rxn name	Biochemical reaction	EC number	Minimum Flux iNI1159 (mmol gDW-1h-1)	Maximum Flux iNI1159 (mmol gDW-1h-1)	Minimum Flux iWV1213 (mmol gDW-1h-1)	Maximum Flux iWV1213 (mmol gDW-1h-1)	Jaccard Index	Mean Flux of iNI1159 (mmol gDW-1h-1)	S.D. of iNI1159	Mean Flux of iWV1213 (mmol gDW-1h-1)	SD of iWV1213	T-score	P-value
r1	DGLC[e] <=> 0.33 GLC[e] + 0.67 bDGLC[e]		0	0	0	0	1	9.40613e-14	6.13968e-14	-1.52027e-13	6.8842e-14	84.3638	0
r2	DGLC[c] <=> 0.33 GLC[c] + 0.67 bDGLC[c]		0	0	0	0	1	9.10357e-12	2.89131e-12	-1.58086e-11	7.04069e-13	264.733	0
r3	GLC[e] -> bDGLC[e]	5.1.3.3	0	0	0	0	1	-6.72264e-12	8.8212e-13	1.17876e-11	4.5545e-13	-589.614	0
r4	GLC[c] -> bDGLC[c]	5.1.3.3	0	0	0	0	1	-6.86811e-11	2.62335e-12	1.31751e-10	9.03146e-13	-2284.48	0
r5	GLC[b] + ATP[b] -> ADP[b] + G6P[b]	2.7.1.1	0	0	0	0	1	-4.5626e-13	5.62605e-13	-5.81206e-13	4.7169e-13	1.40788e+13	0
r6	GLC[c] + ATP[c] -> ADP[c] + G6P[c]	2.7.1.1	2.518	2.518	2.518	2.518	1	2.518	5.63605e-12	2.518	5.37269e-13	-102355784735803	0
r7	ATP[c] + FRU[c] -> ADP[c] + FRU1P[c]	2.7.1.3	0	0	0	0	1	4.42406e-11	1.02059e-12	-1.51434e-10	1.21461e-12	3900.36	0
r8	ATP[b] + FRU[b] -> ADP[b] + FRU1P[b]	2.7.1.3	0	0	0	0	1	4.76312e-13	4.17883e-13	-5.49012e-13	5.1249e-13	49.0327	0
r9	G6P[c] <=> F6P[c]	5.3.1.9	2.44416	2.44416	2.385	2.385	0	2.44416	7.00178e-12	2.385	7.51807e-13	2.65652e+11	0
r10	G6P[c] <=> bDG6P[c]	5.1.3.15	0	-2.61537e-09	0	8.37292e-10	1	-4.92251e-10	2.27157e-12	8.65633e-10	8.99879e-13	-17574.5	0
r11	ATP[c] + F6P[c] -> ADP[c] + FDP[c]	2.7.1.11	2.20986	2.20986	1.95778	1.95778	0	2.20986	1.74095e-12	1.95778	8.12899e-13	4.14892e+12	0
r12	FDP[c] <=> T3P2[c] + T3P1[c]	4.1.2.13	2.20986	2.20986	1.95778	1.95778	0	2.20986	9.96049e-13	1.95778	1.25991e-12	4.96344e+12	0
r13	T3P2[c] <=> T3P1[c]	5.3.1.1	2.16821	2.16821	1.96045	1.96045	0	2.16821	6.78552e-13	1.96045	7.87524e-13	6.31994e+12	0
r14	T3P1[c] + PI[c] + NAD[c] <=> 13PDG[c] + NADH[c]	1.2.1.12	4.37712	4.37712	3.91725	3.91725	0	4.37712	2.1964e-12	3.91725	1.05518e-12	5.968e+12	0
r15	ADP[c] + 13PDG[c] <=> ATP[c] + 3PG[c]	2.7.2.3	4.37712	4.37712	3.91725	3.91725	0	4.37712	1.32846e-12	3.91725	5.61226e-13	1.00838e+13	0
r16	3PG[c] <=> 2PG[c]	5.4.2.1	4.37712	4.37712	3.91725	3.91725	0	4.37712	1.75576e-12	3.91725	6.51795e-13	7.76486e+12	0
r17	2PG[c] <=> PEP[c] + H2O[c]	4.2.1.11	4.37712	4.37712	3.91725	3.91725	0	4.37712	1.28391e-12	3.91725	1.57276e-12	7.16275e+12	0
r18	ADP[c] + PEP[c] -> ATP[c] + PYR[c]	2.7.1.40	4.30049	4.30049	3.76979	3.76979	0	4.30049	1.02207e-12	3.76979	2.43649e-12	6.3517e+12	0
r19	FDP[c] + H2O[c] -> F6P[c] + PI[c]	3.1.3.11	0	-8.52533e-10	0	-1.48855e-08	1	-1.88414e-10	2.18134e-12	8.08858e-10	9.39371e-13	-13278.5	0
r20	ATP[c] + OA[c] -> ADP[c] + PEP[c] + CO2[c]	4.1.1.49	0	-2.7681e-10	0	4.97948e-11	1	-1.04251e-10	2.50213e-12	-2.2482e-11	7.31336e-13	-991.928	0
r21	ETH[c] + NADP[c] <=> ACAL[c] + NADPH[c]	1.1.1.2	-1000	1000	-1000	1000	1	19.4508	510.501	-67.5948	467.503	3.97651	7.24248e-05
r22	NAD[c] + ETH[c] <=> NADH[c] + ACAL[c]	1.1.1.1	-1000	1000	-1000	1000	1	-156.943	502.517	-229.236	475.298	3.30511	0.000966168
r23	ETH[m] + NAD[m] <=> ACAL[m] + NADH[m]	1.1.1.1	-999.158	1000	-998.792	1000	0.999817	137.492	331.863	296.831	328.787	-10.786	2.10567e-26
r24	NADP[c] + GL[c] <=> NADPH[c] + GLYAL[c]	1.1.1.2	-1000	1000	-1000	1000	1	109.999	490.367	196.761	485.13	-3.97753	7.21165e-05
r25	NAD[c] + GL[c] <=> NADH[c] + GLYAL[c]	1.1.1.1	-1000	1000	-1000	1000	1	-69.6329	529.068	-196.761	485.13	5.60051	2.43277e-08
r26	NAD[m] + GL[m] <=> NADH[m] + GLYAL[m]	1.1.1.1	0	0	0	0	1	-2.60757e-11	1.05958e-12	1.13639e-11	6.95001e-13	-934.317	0
r27	GL[e] + NAD[e] <=> GLYAL[e] + NADH[e]	1.1.1.1	0	0	0	0	1	7.86483e-13	7.12079e-13	2.7017e-11	1.11259e-12	-627.942	0
r28	NAD[c] + GL[c] <=> NADH[c] + GLYAL[c]	1.1.1.1	-1000	1000	0	0	0	-40.3661	503.488	1.16915e-12	7.87463e-13	-2.53529	0.0113111
r29	NAD[m] + PYR[m] + COA[m] -> NADH[m] + ACCOA[m] + CO2[m]	1.2.4.1: 2.3.1.12: 1.8.1.4	0	3.67267	0	2.56716	0.698991	1.8387	1.05537	1.26795	0.741958	13.9905	1.68275e-42
r30	bDG6P[c] + NADP[c] -> NADPH[c] + D6PGL[c]	1.1.1.49	0	-3.61014e-09	0	-1.76136e-09	1	-2.18702e-10	6.79486e-13	3.61215e-10	9.53202e-13	-15666	0
r31	H2O[c] + D6PGL[c] -> D6PGC[c]	3.1.1.31	0	-3.61014e-09	0	-1.76136e-09	1	-9.22023e-11	5.65969e-12	1.8605e-10	4.71345e-13	-1549.33	0
r32	D6PGL[e] + H2O[e] -> D6PGC[e]	3.1.1.31	0	0	0	0	1	-5.27956e-13	3.53442e-13	-2.73252e-12	9.71976e-13	67.4061	0
r33	NADP[c] + D6PGC[c] -> CO2[c] + NADPH[c] + RL5P[c]	1.1.1.44	0	-3.61014e-09	0	-1.76136e-09	1	-6.24437e-11	2.36431e-12	1.83577e-10	5.95945e-13	-3190.73	0
r34	RL5P[c] <=> XUL5P[c]	5.1.3.1	-0.195084	-0.195084	-0.356704	-0.356704	0	-0.195084	1.3642e-12	-0.356704	7.82469e-13	3.2498e+12	0
r35	RL5P[c] <=> R5P[c]	5.3.1.6	0.195084	0.195084	0.356704	0.356704	0	0.195084	1.05324e-12	0.356704	4.46723e-13	-4.46729e+12	0
r36	XUL5P[c] + R5P[c] <=> T3P1[c] + S7P[c]	2.2.1.1	-0.0783857	-0.0783857	-0.141487	-0.141487	0	-0.0783857	3.12347e-12	-0.141487	6.70847e-13	6.24605e+11	0
r37	XUL5P[c] + E4P[c] <=> F6P[c] + T3P1[c]	2.2.1.1	-0.116699	-0.116699	-0.215217	-0.215217	0	-0.116699	1.61672e-12	-0.215217	7.61137e-13	1.74346e+12	0
r38	T3P1[c] + S7P[c] <=> F6P[c] + E4P[c]	2.2.1.2	-0.0783857	-0.0783857	-0.141487	-0.141487	0	-0.0783857	1.60408e-12	-0.141487	9.62832e-13	1.06658e+12	0
r39	DEORIPI[c] <=> T3P1[c] + ACAL[c]	4.1.2.4	0	-1.69885e-09	0	0	1	-3.08625e-11	2.2263e-12	9.13555e-11	7.42322e-13	-1646.87	0
r40	ATP[c] + RIB[c] -> ADP[c] + R5P[c]	2.7.1.15	0	0	0	0	1	1.031e-11	6.22302e-13	1.57588e-10	1.89653e-12	-2333.32	0
r41	ATP[c] + GLCNT[c] -> ADP[c] + D6PGC[c]	2.7.1.12	0	0	0	0	1	-1.42949e-11	4.77881e-13	-1.31559e-11	7.84844e-13	-39.1958	9.35136e-250
r42	R5P[c] <=> R1P[c]	5.4.2.2	9.6485e-11	-1.69885e-09	1.95151e-09	0	1	1.87447e-10	2.29993e-12	1.49248e-09	1.1916e-12	-15932.1	0
r43	DR1P[c] <=> DEORIPI[c]	5.4.2.7	0	-1.69885e-09	0	0	1	-6.4958e-12	2.9998e-12	-9.58329e-13	8.45454e-13	-56.1852	0
r44	ACCOA[m] + H2O[m] + OA[m] <=> COA[m] + CIT[m]	2.3.3.1	-997.634	2.29409	-997.595	2.26901	0.999935	-560.994	236.284	-553.229	241.393	-0.726915	0.467363
r45	CIT[m] <=> H2O[m] + ACO[m]	4.2.1.3	-997.634	2.36571	-997.595	2.40518	0.999921	-444.664	279.265	-462.276	276.395	1.41742	0.156515
r46	CIT[c] <=> H2O[c] + ACO[c]	4.2.1.3	0	1000	0	1000	1	447.03	279.265	464.681	276.395	-1.4206	0.155589
r47	H2O[m] + ACO[m] <=> ICIT[m]	4.2.1.3	-997.634	2.36571	-997.595	2.40518	0.999921	-444.664	279.265	-462.276	276.395	1.41742	0.156515
r48	H2O[c] + ACO[c] -> ICIT[c]	4.2.1.3	0	1000	0	1000	1	447.03	279.265	464.681	276.395	-1.4206	0.155589
r49	NAD[m] + ICIT[m] -> NADH[m] + CO2[m] + AKG[m]	1.1.1.41	0	2.36571	0	2.40518	0.983589	1.23859	0.674162	1.20142	0.68509	1.22282	0.221541
r50	NADP[c] + ICIT[c] -> CO2[c] + NADPH[c] + AKG[c]	1.1.1.42	0	2.36571	0	2.40518	0.983589	1.12712	0.674162	1.20376	0.68509	-2.52148	0.0117634
r51	NAD[m] + COA[m] + AKG[m] -> NADH[m] + CO2[m] + SUCCOA[m]	1.2.4.2: 2.3.1.61: 1.8.1.4	2.24053	2.24053	2.18484	2.18484	0	2.24053	1.12846e-12	2.18484	1.7082e-12	8.60138e+11	0
r52	NAD[c] + AKG[c] + COA[c] -> NADH[c] + CO2[c] + SUCCOA[c]	1.2.4.2: 2.3.1.61: 1.8.1.4	0	0	0	0	1	-1.95377e-10	1.2701e-12	-2.96763e-13	7.66532e-13	-4158.45	0
r53	SUCCOA[m] + PI[m] + ADP[m] <=> COA[m] + SUCC[m] + ATP[m]	6.2.1.5	2.24053	2.24053	-997.815	1000	0	2.24053	3.47288e-12	231.692	479.32	-15.1379	4.31969e-49
r54	SUCC[m] + Q[m] <=> FUM[m] + QH2[m]	1.3.5.1	2.33379	2.33379	2.35273	2.35273	0	2.33379	7.19418e-13	2.35273	1.77156e-12	-3.13301e+11	0
r55	FUM[c] + FADH2[m] -> SUCC[c] + FAD[m]	1.3.99.1	0	-1.20144e-10	0	6.9351e-10	1	-1.34234e-10	6.68526e-13	1.851e-10	5.41799e-13	-11735.2	0
r56	H2O[c] + FUM[c] <=> MAL[c]	4.2.1.2	-997.669	1000	-997.651	1000	0.999991	224.199	448.901	164.588	438.109	3.00522	0.0026869
r57	H2O[m] + FUM[m] <=> MAL[m]	4.2.1.2	-997.669	1000	-997.651	1000	0.999991	-221.867	448.901	-162.239	438.109	-3.00613	0.00267896
r58	NAD[m] + MAL[m] <=> NADH[m] + OA[m]	1.1.1.37	-997.669	2.33141	-997.651	2.34934	0.999964	-443.84	269.798	-392.562	257.89	-4.34466	1.46485e-05
r59	NAD[c] + MAL[c] -> NADH[c] + OA[c]	1.1.1.37	0	1000	0	1000	1	446.171	269.798	394.911	257.89	4.34314	1.47492e-05
r60	NAD[p] + MAL[p] <=> NADH[p] + OA[p]	1.1.1.37	0	0	0	0	1	7.37835e-14	2.44922e-13	-4.54465e-12	1.43764e-12	100.146	0
r61	CIT[c] <=> OA[c] + AC[c]	4.1.3.6	-1000	-0.0716261	-1000	-0.136177	0.999935	-563.359	236.284	-555.634	241.393	-0.723219	0.46963
r62	ATP[c] + CIT[c] + COA[c] -> ADP[c] + PI[c] + OA[c] + ACCOA[c]	2.3.3.8	0	-8.60406e-10	0	5.31422e-10	1	8.72067e-12	1.57039e-11	-3.82264e-12	9.31312e-13	25.214	5.02797e-122
r63	ACCOA[p] + H2O[p] + GLX[p] -> MAL[p] + COA[p]	2.3.3.9	0	0	0	1.43444e-10	1	-2.78361e-13	3.21465e-13	2.36122e-11	3.66544e-13	-1549.59	0
r64	ACCOA[m] + H2O[m] + GLX[m] -> COA[m] + MAL[m]	2.3.3.9	0	0	0	9.01682e-11	1	-6.3544e-11	3.48567e-12	-1.40522e-11	2.37818e-12	-370.898	0
r65	H2O[c] + ACCOA[c] + GLX[c] -> COA[c] + MAL[c]	2.3.3.9	0	8.65157e-11	0	2.82112e-10	1	-1.07403e-10	2.20726e-12	-1.07681e-10	2.69787e-12	2.52089	0.011783
r66	ICIT[p] -> GLX[p] + SUCC[p]	4.1.3.1	0	0	0	1.43444e-10	1	1.26775e-13	5.33158e-13	3.94481e-11	2.15485e-12	-560.156	0
r67	ICIT[b] -> GLX[b] + SUCC[b]	4.1.3.1	0	0	0	0	1	-5.80794e-13	1.28421e-12	1.11774e-13	6.20165e-13	-15.3571	2.13698e-50
r68	NAD[c] + GLYCOLA[c] <=> NADH[c] + GLX[c]	1.1.1.26	-1000	1000	0	0	0	-96.6122	535.367	6.53889e-11	5.86893e-13	-5.70664	1.32443e-08
r69	NADH[c] + HXPYR[c] -> NAD[c] + GLYCTE[c]	1.1.1.26	0	0	0	0	1	1.66024e-11	3.20155e-12	1.05445e-11	3.25008e-13	59.5293	0
r70	NADP[c] + GLYCOLA[c] <=> NADPH[c] + GLX[c]	1.1.1.26	-1000	1000	0	0	0	96.6122	535.367	2.13447e-12	7.37349e-13	5.70664	1.32443e-08
r71	NADPH[c] + HXPYR[c] -> NADP[c] + GLYCTE[c]	1.1.1.26	0	0	0	0	1	1.50664e-11	1.31612e-12	6.12935e-13	6.57416e-13	310.675	0
r72	PYR[c] -> CO2[c] + ACAL[c]	4.1.1.1	0	3.67267	0	2.56716	0.698991	1.83397	1.05537	1.29921	0.741958	13.108	1.01728e-37
r73	PYR[b] -> CO2[b] + ACAL[b]	4.1.1.1	0	0	0	0	1	1.75812e-13	4.58267e-13	1.69439e-13	5.64531e-13	0.277152	0.781692
r74	RGT[c] + MTHGXL[c] <=> LGT[c]	4.4.1.5	0	0	0	0	1	-1.24405e-11	1.84898e-12	-5.508e-12	9.22055e-13	-106.103	0
r75	H2O[c] + LGT[c] -> RGT[c] + LAC[c]	3.1.2.6	0	0	0	7.9293e-11	1	-2.80647e-11	2.08519e-12	-2.34783e-11	7.41141e-13	-65.538	0
r76	H2O[e] + LGT[e] -> RGT[e] + LAC[e]	3.1.2.6	0	0	0	0	1	1.53997e-13	8.31603e-13	-5.91265e-12	2.83333e-13	218.366	0
r77	ATP[c] + COA[c] + AC[c] -> ACCOA[c] + AMP[c] + PPI[c]	6.2.1.1	0	-4.57575e-11	0	1.53328e-09	1	-6.63831e-11	1.30796e-12	2.54745e-11	4.08197e-13	-2120.01	0
r78	COA[p] + ATP[p] + AC[p] -> ACCOA[p] + AMP[p] + PPI[p]	6.2.1.1	0	0	0	0	1	6.10533e-15	3.37849e-13	5.62054e-13	2.62146e-13	-41.1124	2.91326e-268
r79	NAD[c] + H2O[c] + ACAL[c] <=> NADH[c] + AC[c]	1.2.1.3	-999.946	1000	-999.897	1000	0.999976	-234.946	341.728	-160.143	298.887	-5.21036	2.07884e-07
r80	NAD[m] + ACAL[m] + H2O[m] <=> NADH[m] + AC[m]	1.2.1.3	-1000	1000	-1000	1000	1	212.236	478.964	626.737	307.784	-23.023	3.16686e-104
r81	NAD[e] + H2O[e] + ACAL[e] <=> NADH[e] + AC[e]	1.2.1.3	0	0	0	0	1	5.03299e-13	4.41695e-13	-2.54988e-12	5.76985e-13	132.872	0
r82	ACAL[b] + NADP[b] + H2O[b] <=> AC[b] + NADPH[b]	1.2.1.5	0	0	0	0	1	5.88639e-13	2.99916e-13	-4.16261e-13	7.29475e-13	40.2901	2.60383e-260
r83	ACAL[m] + H2O[m] + NADP[m] <=> AC[m] + NADPH[m]	1.2.1.5	-1000	1000	-1000	1000	1	24.5989	495.799	-465.191	342.202	25.7102	3.56674e-126
r84	NAD[c] + HYGTA[c] -> NADH[c] + FGT[c]	1.1.1.1	0	0	0	0	1	-3.32501e-11	7.39114e-13	1.59378e-11	3.93749e-13	-1857.37	0
r85	H2O[c] + ACCOA[c] -> COA[c] + AC[c]	3.1.2.1	0	999.928	0	999.864	0.999935	277.868	212.531	288.028	212.867	-1.06806	0.285624
r86	NAD[c] + METHOL[c] <=> NADH[c] + FALD[c]	1.1.1.1	0	0	0	0	1	-1.94284e-11	7.24816e-13	6.44299e-12	7.12878e-13	-804.737	0
r87	NAD[m] + METHOL[m] <=> NADH[m] + FALD[m]	1.1.1.1	0	0	0	0	1	-2.53867e-11	4.12543e-13	1.08093e-11	5.17167e-13	-1730.2	0
r88	NAD[e] + METHOL[e] <=> NADH[e] + FALD[e]	1.1.1.1	0	0	0	0	1	-4.55828e-14	5.35049e-13	-5.25868e-12	2.64831e-13	276.133	0
r89	ATP[c] + PYR[c] + HCO3[c] -> ADP[c] + PI[c] + OA[c]	6.4.1.1	0.38972	0.38972	0.700666	0.700666	0	0.38972	2.19718e-12	0.700666	2.01395e-12	-3.29907e+12	0
r90	NADP[c] + MAL[c] -> PYR[c] + CO2[c] + NADPH[c]	1.1.1.40	0	1.42025e-10	0	-7.0377e-10	1	-2.11063e-10	4.52118e-12	4.36619e-11	4.92349e-13	-1771.17	0
r91	MAL[m] + NADP[m] -> PYR[m] + CO2[m] + NADPH[m]	1.1.1.40	0	-1.06571e-10	0	1.08216e-10	1	-2.09349e-10	3.46165e-12	4.48194e-11	1.13226e-12	-2206.82	0
r92	NAD[m] + MAL[m] -> CO2[c] + PYR[m] + NADH[m][m]+[c]	1.1.1.38	0	0	0	0	1	-1.07924e-10	2.10214e-12	3.36137e-13	7.76816e-13	-1527.61	0
r93	NAD[c] + LLAC[c] -> NADH[c] + PYR[c]	1.1.1.27	0	0	0	0	1	-9.08251e-11	1.19656e-12	8.50154e-11	1.68143e-12	-2694.43	0
r94	LLAC[c] + 2 FERI[c] -> PYR[c] + 2 FERO[c]	1.1.2.3	0	-4.08049e-11	0	1.11513e-10	1	-1.68442e-11	1.1e-12	-1.01902e-10	5.33176e-13	2200.38	0
r95	2 NAD[c] + H2O[c] + UDPG[c] -> 2 NADH[c] + UDPGE[c]	1.1.1.22	0.0735407	0.0735407	0.132536	0.132536	0	0.0735407	6.80155e-12	0.132536	2.38528e-12	-2.58835e+11	0
r96	H2O[c] + UDPGE[c] -> UDP[c] + GLUCRE[c]	2.4.1.17	0	0	0	0	1	6.91365e-13	1.00382e-12	-1.21939e-11	7.43285e-13	326.221	0
r97	H2O[m] + UDPGE[m] -> UDP[m] + GLUCRE[m]	2.4.1.17	0	0	0	0	1	-1.6578e-11	8.98495e-13	-7.18202e-11	3.0007e-13	1844.14	0
r98	H2O[p] + UDPGE[p] -> UDP[p] + GLUCRE[p]	2.4.1.17	0	0	0	0	1	-1.4629e-14	2.5601e-13	1.74411e-12	3.74668e-13	-122.562	0
r99	H2O[b] + UDPGE[b] -> UDP[b] + GLUCRE[b]	2.4.1.17	0	0	0	0	1	-1.75024e-14	2.63603e-13	-3.82463e-13	9.86818e-13	11.2991	9.67778e-29
r100	NAD[e] + DEXG[e] <=> NADH[e] + DEHXG[e]	1.1.1.125	0	0	0	0	1	5.21737e-13	5.79775e-13	-3.34362e-12	1.02666e-12	103.671	0
r101	NAD[m] + DEXG[m] <=> NADH[m] + DEHXG[m]	1.1.1.125	0	0	0	0	1	-2.59351e-11	5.29925e-13	9.28286e-12	4.32949e-13	-1627.49	0
r102	NAD[c] + DEXG[c] <=> NADH[c] + DEHXG[c]	1.1.1.125	0	0	0	0	1	-2.58504e-11	4.08465e-13	1.01077e-11	3.24504e-13	-2179.69	0
r103	H2O[c] + FGT[c] <=> RGT[c] + FOR[c]	3.1.2.12	0	0	0	0	1	-2.17283e-11	7.40316e-13	1.6139e-11	3.35142e-13	-1473.55	0
r104	LAC[c] + 2 FERI[c] -> PYR[c] + 2 FERO[c]	1.1.2.4	0	0	0	1.05921e-10	1	-7.45943e-11	1.91128e-12	-7.88417e-11	4.1934e-13	68.6429	0
r105	LAC[m] + 2 FERI[m] -> PYR[m] + 2 FERO[m]	1.1.2.4	0	0	0	0	1	-1.18981e-11	2.08526e-12	-4.0003e-10	9.1449e-13	5390.41	0
r106	PTATE[e] -> GALUNT[e]	3.2.1.15	0	0	0	0	1	4.62703e-13	8.16663e-13	2.66666e-11	1.43378e-12	-502.191	0
r107	PTATE[e] -> DGALNT[e]	3.2.1.15	0	0	0	0	1	-1.81245e-13	6.91399e-13	-4.31093e-13	5.02848e-13	9.24164	6.02035e-20
r108	DGALNT[e] -> GALUNT[e]	3.2.1.67	0	0	0	0	1	-5.04271e-13	7.01792e-13	1.2045e-12	6.28151e-13	-57.3721	0
r109	ATP[c] + COA[c] + PROP[c] -> AMP[c] + PPI[c] + PROPCOA[c]	6.2.1.1	0	0	0	0	1	-2.98748e-12	1.55664e-12	1.40712e-13	7.2361e-13	-57.6265	0
r110	ATP[m] + PROPCOA[m] + HCO3[m] -> PI[m] + ADP[m] + MMCOA[m]	6.4.1.3	0	0	0	0	1	2.41e-11	4.19946e-12	4.7066e-11	7.70201e-13	-170.102	0
r111	ATP[p] + PROPCOA[p] + HCO3[p] -> ADP[p] + PI[p] + MMCOA[p]	6.4.1.3	0	0	0	0	1	-3.66913e-13	3.47505e-13	8.32053e-13	2.61203e-13	-87.215	0
r112	SAM[c] -> ACPC[c] + 5MTA[c]	4.4.1.14	0	0	0	0	1	1.9582e-11	1.92021e-12	2.51054e-11	1.07955e-12	-79.2896	0
r113	SAM[b] -> ACPC[b] + 5MTA[b]	4.4.1.14	0	0	0	0	1	3.38421e-13	3.16021e-13	6.30699e-13	2.09742e-13	-24.3683	4.73383e-115
r114	ATP[c] + COA[c] + ACTAC[c] -> AMP[c] + PPI[c] + AACCOA[c]	6.2.1.16	0	-3.6165e-11	0	-8.65725e-11	1	-1.10418e-11	6.13609e-13	5.50022e-11	1.43827e-12	-1335.61	0
r115	NADP[m] + C4HCOA[m] -> NADPH[m] + AACCOA[m]	1.1.1.157	0	1000	0	1000	1	459.467	283.157	283.642	233.552	15.148	3.76193e-49
r116	FAD[m] + HYDGLR[m] <=> AKG[m] + FADH2[m]	1.1.99.2	0	0	0	0	1	8.08169e-11	3.54716e-13	-1.18064e-11	9.39887e-13	2915.61	0
r117	H2O[m] + CRONYLCOA[m] <=> C4HCOA_R[m]	4.2.1.55	-1000	1000	-958.786	1000	0.979393	466.226	325.479	523.093	319.235	-3.94446	8.27402e-05
r118	C4HCOA_R[m] <=> C4HCOA[m]	4.2.1.55	-1000	1000	-958.786	1000	0.979393	466.226	325.479	523.093	319.235	-3.94446	8.27402e-05
r119	CRONYLCOA[m] <=> C4HCOA[m]	4.2.1.17	-1000	1000	-1000	958.786	0.979393	-466.226	325.479	-523.093	319.235	3.94446	8.27402e-05
r120	CRONYLCOA[c] <=> C4HCOA[c]	4.2.1.17	0	0	0	0	1	7.04179e-12	3.85226e-13	-3.00784e-12	2.34433e-13	704.725	0
r121	MALCOA[c] -> CO2[c] + ACCOA[c]	4.1.1.9	0	9.6678e-10	0	9.6134e-11	1	-1.12688e-10	6.23807e-12	4.74316e-11	8.66413e-13	-803.978	0
r122	MICIT[p] <=> SUCC[p] + PYR[p]	4.1.3.1	0	0	0	0	1	2.23711e-13	1.76623e-13	-4.26109e-14	7.06419e-13	11.5659	5.40839e-30
r123	ATP[c] + GLAC[c] -> ADP[c] + GAL1P[c]	2.7.1.6	0	0	0	3.38187e-11	1	2.18759e-11	3.21573e-12	-9.54431e-11	5.38471e-13	1137.85	0
r124	UDPGAL[c] <=> UDPG[c]	5.1.3.2	0	0	0	3.38187e-11	1	7.34004e-12	5.88267e-12	-1.52714e-12	6.61911e-13	47.3674	0
r125	UDPGAL[m] <=> UDPG[m]	5.1.3.2	0	0	0	0	1	6.30368e-13	3.6085e-13	3.46847e-13	2.86097e-13	19.4694	1.90709e-77
r126	G1P[c] + UTP[c] <=> PPI[c] + UDPG[c]	2.7.7.9	0.0738415	0.0738415	0.132999	0.132999	0	0.0738415	1.63443e-12	0.132999	4.85667e-13	-1.09716e+12	0
r127	UDPGE[m] -> CO2[m] + UDPXYL[m]	4.1.1.35	0	2.45659e-10	5.30463e-10	0	1	-2.51835e-11	1.46296e-12	1.97535e-10	3.09766e-13	-4709.76	0
r128	UDPGE[c] -> CO2[c] + UDPXYL[c]	4.1.1.35	0	0	0	0	1	-5.72534e-11	1.81826e-12	-7.40101e-12	1.0416e-12	-752.325	0
r129	G6P[c] <=> G1P[c]	5.4.2.2	0.0738415	0.0738415	0.132999	0.132999	0	0.0738415	1.50917e-12	0.132999	1.14882e-12	-9.86319e+11	0
r130	UDPG[c] + GAL1P[c] <=> UDPGAL[c] + G1P[c]	4.2.1.55	0	0	0	1.73748e-10	1	8.87104e-11	1.37146e-12	-1.13101e-10	5.90939e-13	4273.49	0
r131	GLAC[c] + O2[c] -> GALNT[c] + H2O2[c]	1.1.3.9	0	0	0	0	1	-1.9816e-12	1.58013e-12	1.85597e-11	1.00513e-12	-346.86	0
r132	ATP[c] + XUL[c] -> ADP[c] + XUL5P[c]	2.7.1.17	0	-3.14555e-10	0	0	1	-1.46457e-10	8.12091e-13	2.00723e-10	1.16781e-12	-7718.42	0
r133	ATP[c] + RL[c] -> ADP[c] + RL5P[c]	2.7.1.47	0	0	0	0	1	4.25687e-11	3.36005e-12	6.98194e-11	1.77155e-12	-226.867	0
r134	NAD[c] + XOL[c] <=> NADH[c] + XUL[c]	1.1.1.9	0	-3.14555e-10	0	0	1	-6.82864e-11	1.53743e-12	8.36042e-11	1.78704e-12	-2037.52	0
r135	NADP[c] + XYL[c] -> NADPH[c] + XYLLAC[c]	1.1.1.179	0	0	0	0	1	-3.31622e-11	2.51565e-12	7.2021e-12	3.85545e-13	-501.539	0
r136	NADP[c] + ARAB[c] -> NADPH[c] + ARABLAC[c]	1.1.1.117	0	0	0	0	1	-2.5594e-11	5.17058e-13	1.03609e-11	3.21481e-13	-1867.45	0
r137	LARAB[e] + ATP[e] -> LARABP[e] + ADP[e]	2.7.1.46	0	0	0	0	1	-4.08747e-12	1.63048e-12	-8.66825e-13	2.66189e-13	-61.6477	0
r138	NADPH[c] + XYL[c] <=> NADP[c] + XOL[c]	1.1.1.21	-1000	0	-0.0698303	-0.0698303	0	-482.968	289.794	-0.0698303	5.58351e-13	-52.6945	0
r139	NADPH[c] + XYL[c] -> NADP[c] + XOL[c]	1.1.1.307	0	1000	0	0	0	482.968	289.794	-1.16097e-12	6.25998e-13	52.7021	0
r140	MAN6P[c] <=> F6P[c]	5.3.1.8	-0.0387593	-0.0387593	0	0	0	-0.0387593	4.22258e-13	1.80843e-11	2.22238e-12	-5.41821e+11	0
r141	ATP[c] + FRU[c] -> ADP[c] + F6P[c]	2.7.1.1	0	0	0	8.68835e-11	1	-3.82052e-10	3.1339e-13	8.54986e-10	2.25953e-12	-17148.5	0
r142	ATP[b] + FRU[b] -> ADP[b] + F6P[b]	2.7.1.1	0	0	0	0	1	-2.22215e-13	3.8206e-13	-7.12206e-13	2.96082e-13	32.0567	2.78643e-182
r143	ATP[c] + F6P[c] -> ADP[c] + F26P[c]	2.7.1.105	0	-6.5653e-09	0	-4.40256e-10	1	1.34143e-10	1.67372e-12	-3.99087e-10	5.24986e-13	9612.89	0
r144	H2O[c] + F26P[c] -> F6P[c] + PI[c]	2.7.1.105	0	-6.5653e-09	0	0	1	-1.33364e-10	1.50799e-12	-7.72668e-13	5.56864e-13	-2608.3	0
r145	FUCUL1P[c] -> T3P2[c] + LACAL[c]	4.1.2.17	0	0	0	0	1	-6.24539e-12	2.87794e-13	-3.25849e-10	4.33534e-13	19422.5	0
r146	FUCUL1P[m] -> T3P2[m] + LACAL[m]	4.1.2.17	0	0	0	0	1	1.54761e-13	2.7958e-13	-9.42943e-13	5.65277e-13	55.0434	0
r147	MAN1P[c] <=> MAN6P[c]	5.4.2.8	-0.0387593	-0.0387593	-0.0698303	-0.0698303	0	-0.0387593	3.02959e-12	-0.0698303	3.02628e-13	3.22713e+11	0
r148	MAN1P[m] <=> MAN6P[m]	5.4.2.8	0	0	0	0	1	6.32076e-12	1.76469e-12	5.07011e-12	7.59786e-13	20.5846	1.52553e-85
r149	MAN1P[c] + GTP[c] -> PPI[c] + GDPMAN[c]	2.7.7.13	0.0387593	0.0387593	0.0698303	0.0698303	0	0.0387593	4.73688e-12	0.0698303	1.42494e-12	-1.98634e+11	0
r150	MAN1P[m] + GTP[m] -> PPI[m] + GDPMAN[m]	2.7.7.13	0	-6.59127e-10	0	0	1	-2.33576e-11	3.06458e-13	-1.57074e-11	1.00995e-12	-229.219	0
r151	GDPMAN[c] -> H2O[c] + GDPDDMAN[c]	4.2.1.47	0.0280123	0.0280123	0.050463	0.050463	0	0.0280123	1.48117e-12	0.050463	1.24436e-12	-3.66996e+11	0
r152	NADPH[c] + GDPDDMAN[c] -> NADP[c] + GDPFUC[c]	1.1.1.271	0.0280123	0.0280123	0.050463	0.050463	0	0.0280123	2.29896e-12	0.050463	1.21453e-12	-2.73053e+11	0
r153	NAD[c] + SOT[c] -> FRU[c] + NADH[c]	1.1.1.14	0	0	0	0	1	-1.17029e-10	3.48751e-13	1.49354e-10	8.11724e-13	-9534.82	0
r154	NAD[m] + SOT[m] -> NADH[m] + FRU[m]	1.1.1.14	0	0	0	0	1	-2.56959e-11	5.72145e-13	1.03339e-11	4.33522e-13	-1587.22	0
r155	ATP[c] + MAN[c] -> ADP[c] + MAN6P[c]	2.7.1.1	0	-2.78035e-10	0	6.10689e-11	1	-1.46605e-10	1.2567e-12	2.04156e-10	4.45164e-13	-8319.76	0
r156	ATP[b] + MAN[b] -> ADP[b] + MAN6P[b]	2.7.1.1	0	0	0	0	1	4.27281e-14	3.90833e-13	1.42752e-13	3.6624e-13	-5.90544	4.12315e-09
r157	GLC[e] + FRU[e] -> GLCLACNE[e] + GLCOL[e]	1.1.99.28	0	0	0	0	1	-3.53713e-12	3.17434e-12	-1.72717e-11	6.68199e-13	133.889	0
r158	GLC[c] + FRU[c] -> GLCLACNE[c] + GLCOL[c]	1.1.99.28	0	0	0	0	1	2.4579e-11	9.38793e-13	-3.668e-11	1.06307e-12	1365.89	0
r159	14MNAN[c] -> MAN[c]	3.2.1.78	0	0	0	0	1	-2.10299e-11	1.65476e-12	2.5142e-13	6.94908e-13	-374.969	0
r160	H2O[c] + MELI[c] -> GLC[c] + GLAC[c]	3.2.1.22	0	0	0	-3.64995e-10	1	2.57935e-11	9.1992e-13	-6.36681e-11	1.3369e-12	1743.27	0
r161	H2O[c] + STAOSE[c] -> GLAC[c] + MELI[c]	3.2.1.22	0	0	0	-7.29991e-10	1	-2.54105e-12	2.04622e-12	-7.67423e-12	5.90437e-13	76.2197	0
r162	GLACMYOI[e] + RAF[e] -> MYOI[e] + STAOSE[e]	2.4.1.67	0	0	0	0	1	6.77338e-13	1.00806e-12	9.25167e-14	7.80985e-13	14.5026	2.16744e-45
r163	G6P[c] + UDPG[c] -> UDP[c] + TRE6P[c]	2.4.1.15	0	1.89501e-09	0	-1.41981e-10	1	-4.00076e-10	4.68029e-12	7.68798e-10	1.53146e-12	-7505.97	0
r164	H2O[c] + TRE[c] -> 2 DGLC[c]	3.2.1.28	0	1.89501e-09	0	-1.41981e-10	1	-3.23698e-11	7.88329e-13	8.8123e-11	6.10783e-13	-3820.8	0
r165	H2O[e] + TRE[e] -> 2 DGLC[e]	3.2.1.28	0	0	0	0	1	3.17271e-12	1.65346e-13	-1.67366e-11	1.92946e-13	2477.71	0
r166	H2O[c] + MLT[c] -> 2 GLC[c]	3.2.1.20	0	0	0	0	1	1.28837e-10	1.5153e-12	-2.48592e-10	2.53904e-13	7768.25	0
r167	H2O[e] + MLT[e] -> 2 GLC[e]	3.2.1.20	0	0	0	0	1	1.12862e-11	1.35681e-12	-4.05315e-11	3.83028e-13	1162.27	0
r168	H2O[c] + SUC[c] -> GLC[c] + FRU[c]	3.2.1.20	0	0	0	8.68835e-11	1	-3.67269e-11	1.91178e-12	5.35836e-11	8.36162e-13	-1368.64	0
r169	H2O[e] + SUC[e] -> GLC[e] + FRU[e]	3.2.1.20	0	0	0	0	1	2.22387e-12	4.2521e-13	3.15025e-11	8.54199e-13	-970.332	0
r170	H2O[p] + SUC[p] -> GLC[p] + FRU[p]	3.2.1.20	0	0	0	0	1	1.46617e-13	3.19301e-13	1.06154e-12	8.84052e-13	-30.7808	1.28526e-170
r171	H2O[c] + LACT[c] -> GLC[c] + GLAC[c]	3.2.1.23	0	0	0	8.68742e-11	1	2.74395e-11	1.01068e-12	-7.46667e-11	3.96975e-13	2973.6	0
r172	H2O[b] + LACT[b] -> GLC[b] + GLAC[b]	3.2.1.23	0	0	0	0	1	5.11018e-13	6.89828e-13	3.61926e-13	7.2387e-13	4.71506	2.58346e-06
r173	H2O[c] + TRE6P[c] -> PI[c] + TRE[c]	3.1.3.12	0	1.89501e-09	0	0	1	-1.20591e-10	1.62326e-12	2.97778e-10	1.8483e-12	-5378.22	0
r174	NAGA6P[c] <=> NAGA1P[c]	5.4.2.3	0.000451272	0.000451272	0.000689301	0.000689301	0	0.000451272	5.94324e-12	0.000689301	3.24209e-12	-1.11183e+09	0
r175	UTP[c] + NAGA1P[c] <=> PPI[c] + UDPNAG[c]	2.7.7.23	0.000451272	0.000451272	0.000689301	0.000689301	0	0.000451272	9.0542e-12	0.000689301	2.76746e-12	-7.95032e+08	0
r176	UDPG[c] -> UDP[c] + 13GLUCAN[c]	2.4.1.34	0	5.92209e-10	0	0	1	6.77252e-11	2.15954e-12	-1.05738e-10	3.86051e-13	2500.44	0
r177	UDPG[b] -> UDP[b] + 13GLUCAN[b]	2.4.1.34	0	0	0	0	1	-1.82388e-13	3.4913e-13	-6.23046e-13	3.7042e-13	27.3757	2.18787e-140
r178	CELLU[e] -> 14GLUCAN[e] + CELLOB[e]	3.2.1.4	0	0	0	0	1	-1.69532e-12	1.76815e-12	-4.19657e-12	4.16972e-13	43.5397	8.51713e-292
r179	CELLU[b] -> 14GLUCAN[b] + CELLOB[b]	3.2.1.4	0	0	0	0	1	4.56283e-14	2.98057e-13	6.53194e-13	9.18966e-13	-19.8872	1.91256e-80
r180	CELLU[e] -> 13GLUCAN[e]	3.2.1.4	0	-3.3718e-10	0	0	1	2.27922e-12	3.66365e-13	3.10737e-13	7.11187e-13	77.8105	0
r181	CELLOB[c] -> bDGLC[c]	3.2.1.21	0	0	0	0	1	8.75307e-12	2.30547e-12	-1.93858e-11	6.23048e-13	372.598	0
r182	14GLUCAN[c] -> bDGLC[c]	3.2.1.21	0	0	0	0	1	9.08573e-12	2.29434e-12	-1.91638e-11	5.67636e-13	377.966	0
r183	GDPMAN[c] -> MANNAN[c]	2.4.1.-	0.010747	0.010747	0.0193673	0.0193673	0	0.010747	3.11351e-13	0.0193673	1.22332e-12	-2.15951e+11	0
r184	MANNAN[c] -> MAN[c]	3.2.1.113; 3.2.1.24	0	0.010747	0.0193673	0.0193673	0	0.00562312	0.00312859	0.0193673	1.39976e-12	-138.922	0
r185	STAR[c] -> GLC[c]	3.2.1.3	0	5.37453e-10	0	2.96737e-10	1	4.5881e-11	1.99722e-12	-8.90754e-11	5.8558e-13	2050.5	0
r186	STAR[b] -> GLC[b]	3.2.1.3	0	0	0	0	1	-2.0151e-13	3.87038e-13	1.34518e-13	3.00851e-13	-21.6765	9.44866e-94
r187	STAR[e] -> GLC[e]	3.2.1.3	0	-8.09828e-11	0	0	1	9.116e-12	2.16456e-12	-1.55478e-11	1.63111e-12	287.766	0
r188	UDPG[c] -> UDP[c] + GLYNIN[c]	2.4.1.11	0.000300848	0.000300848	0.000462963	0.000462962	0	0.000300848	7.6818e-13	0.000462963	4.45723e-13	-5.77229e+09	0
r189	ATP[c] + G1P[c] -> PPI[c] + ADPGLC[c]	2.7.7.27	0	0	0	0	1	-6.47906e-11	6.76215e-13	1.01824e-10	1.92061e-12	-2587.6	0
r190	ADPGLC[m] -> ADP[m] + GLYNIN[m]	2.4.1.21	0	0	0	0	1	4.50336e-11	4.93199e-13	2.3103e-11	4.50075e-13	1038.66	0
r191	ADPGLC[p] -> ADP[p] + GLYNIN[p]	2.4.1.21	0	0	0	0	1	-3.39683e-13	2.63003e-13	-2.59136e-13	5.29986e-13	-4.30509	1.74994e-05
r192	GLYNIN[c] -> STAR[c]	2.4.1.18	0	-5.86361e-10	0	-7.90937e-11	1	5.33278e-11	7.57706e-13	-9.1048e-11	3.73856e-13	5403.56	0
r193	PI[c] + STAR[c] -> G1P[c] + GLYCODEX[c]	2.4.1.1	0	0	0	0	1	4.41017e-11	2.61316e-12	-7.28068e-11	1.77953e-12	1169.36	0
r194	STAR[e] + PI[e] -> G1P[e] + GLYCODEX[e]	2.4.1.1	0	0	0	0	1	-6.57656e-12	5.28111e-13	-7.3788e-13	6.63056e-13	-217.815	0
r195	GLYCODEX[c] -> bDGLC[c]	2.4.1.25	0	0	0	0	1	2.92044e-11	5.20608e-13	-5.19402e-11	8.64162e-13	2543.47	0
r196	PI[c] + MLTOSE[c] -> G1P[c] + MLTIOSE[c]	2.4.1.1	0	0	0	0	1	6.10982e-11	5.6015e-13	-1.1303e-10	7.75278e-13	5757.07	0
r197	H2O[e] + MLTIOSE[e] -> GLC[e] + MLT[e]	3.2.1.20	0	0	0	0	1	5.00212e-12	2.96266e-12	-1.9517e-11	3.11288e-13	260.279	0
r198	H2O[c] + MLTIOSE[c] -> GLC[c] + MLT[c]	3.2.1.20	0	0	0	0	1	9.02726e-11	9.06393e-13	-1.74618e-10	1.26621e-12	5379.29	0
r199	H2O[c] + CHIB[c] -> NAG[c]	3.2.1.52	0	0	0	0	1	-2.18034e-13	8.66272e-13	2.00009e-13	6.15026e-13	-12.4433	2.73838e-34
r200	H2O[e] + CHIB[e] -> NAG[e]	3.2.1.52	0	0	0	0	1	1.02981e-13	1.18486e-12	-1.87999e-12	5.23125e-13	48.4147	0
r201	H2O[c] + CHIT[c] -> CHIB[c]	3.2.1.14	0	0	0	0	1	7.95075e-13	7.72864e-13	-7.72515e-12	8.84644e-13	229.364	0
r202	H2O[b] + CHIT[b] -> CHIB[b]	3.2.1.14	0	0	0	0	1	2.44344e-13	4.13331e-13	-2.79289e-13	3.6468e-13	30.0407	6.27737e-164
r203	H2O[e] + CHIT[e] -> CHIB[e]	3.2.1.14	0	0	0	0	1	-4.57479e-13	6.88587e-13	-3.48851e-12	7.19823e-13	96.2211	0
r204	H2O[c] + CHIT[c] -> NAG[c]	3.2.1.14	0	0	0	0	1	1.45386e-12	8.09515e-13	-8.57087e-12	5.03447e-13	332.54	0
r205	H2O[b] + CHIT[b] -> NAG[b]	3.2.1.14	0	0	0	0	1	7.78397e-14	4.12151e-13	3.38662e-13	4.43068e-13	-13.6301	1.62059e-40
r206	H2O[e] + CHIT[e] -> NAG[e]	3.2.1.14	0	0	0	0	1	-2.39093e-14	8.7153e-13	-8.63628e-13	5.65316e-13	25.5619	6.25457e-125
r207	H2O[c] + NAGA6P[c] -> AC[c] + GA6P[c]	3.5.1.25	0	999.928	0	999.864	0.999935	283.586	217.874	266.171	209.864	1.82044	0.0688421
r208	H2O[c] + GA6P[c] -> F6P[c] + NH3[c]	3.5.99.6	0	-7.40365e-09	0	1.19457e-09	1	-2.54861e-10	3.85925e-12	6.95227e-10	1.95274e-12	-6946.43	0
r209	ATP[c] + GLCN[c] -> ADP[c] + GA6P[c]	2.7.1.1	0	0	0	0	1	-1.19538e-10	7.29336e-13	1.99252e-10	7.88417e-13	-9386.18	0
r210	ATP[b] + GLCN[b] -> ADP[b] + GA6P[b]	2.7.1.1	0	0	0	7.99261e-10	1	3.02295e-13	3.42333e-13	1.01802e-13	4.19436e-13	11.7106	1.10428e-30
r211	UDPNAG[c] -> UDP[c] + CHIT[c]	2.4.1.16	0.000451272	0.000451272	0.000689301	0.000689301	0	0.000451272	5.11085e-12	0.000689301	7.05994e-13	-1.45892e+09	0
r212	UDPNAG[b] -> UDP[b] + CHIT[b]	2.4.1.16	0	0	0	0	1	-8.61939e-13	6.3122e-13	-8.84656e-13	8.93523e-13	0.656654	0.511479
r213	UDPNAG[e] -> CHIT[e] + UDP[e]	2.4.1.16	0	0	0	0	1	-4.89529e-13	8.06659e-13	-1.90868e-13	3.2068e-13	-10.88	7.98506e-27
r214	UDPNAG[m] -> UDP[m] + CHIT[m]	2.4.1.16	0	0	0	0	1	-2.38501e-11	2.89316e-12	3.24493e-15	5.35973e-13	-256.359	0
r215	H2O[c] + CHIT[c] -> AC[c] + CHITO[c]	3.5.1.41	1.67138e-05	1.67138e-05	2.57202e-05	2.57202e-05	0	1.67138e-05	5.64289e-12	2.57202e-05	1.06901e-12	-4.95898e+07	0
r216	H2O[e] + CHIT[e] -> AC[e] + CHITO[e]	3.5.1.41	0	0	0	0	1	-2.96982e-13	7.24168e-13	3.9696e-12	4.69766e-13	-156.305	0
r217	CHITO[e] -> GLCMNIDE[e]	3.2.1.132	0	0	0	0	1	-1.53063e-15	5.92532e-13	1.30924e-12	2.37952e-13	-64.9154	0
r218	13GLUCAN[c] -> DGLC[c]	3.2.1.39	0	0	0	6.02648e-10	1	4.79967e-11	1.20594e-12	-8.40066e-11	4.81286e-13	3214.88	0
r219	13GLUCAN[e] -> GLC[e]	3.2.1.58	0	0	0	4.10151e-10	1	5.33107e-12	3.64018e-13	-1.21172e-11	5.15619e-13	874.194	0
r220	ACCOA[c] + GA1P[c] -> COA[c] + NAGA1P[c]	2.3.1.157	0	0	0	0	1	-3.32621e-11	3.02454e-12	6.63856e-11	3.78925e-13	-1033.77	0
r221	MANNAN[c] -> MAN[c]	3.2.1.113	0	0.010747	0	0	0	0.00512384	0.00312859	3.75597e-14	7.973e-13	51.7902	0
r222	MANNAN[b] -> MAN[b]	3.2.1.113	0	0	0	0	1	2.41907e-13	3.12054e-13	2.32478e-13	3.28712e-13	0.657874	0.510695
r223	O2[c] + 4 ASCOBATE[c] -> 2 H2O[c] + 4 MASCORBATE[c]	1.10.3.3	0	0	0	0	1	1.87747e-13	1.01298e-12	1.75708e-12	3.43304e-13	-46.3987	1.48360000000000e-319
r224	4 ASCOBATE[m] + O2[m] -> 2 H2O[m] + 4 MASCORBATE[m]	1.10.3.3	0	0	0	0	1	-9.73816e-14	2.31786e-13	-7.04237e-13	1.38346e-13	71.0931	0
r225	4 ASCOBATE[e] + O2[e] -> 2 H2O[e] + 4 MASCORBATE[e]	1.10.3.3	0	0	0	0	1	-1.6336e-13	1.45281e-13	5.40828e-14	6.84023e-14	-42.8211	8.02567e-285
r226	O2[m] + GULACNE[m] -> XYLACNE[m] + H2O2[m]	1.1.3.8	0	0	0	0	1	5.90223e-12	3.19137e-12	-1.01067e-11	6.86708e-13	155.08	0
r227	XYLACNE[m] -> ASCOBATE[m]	1.1.3.8	0	0	0	0	1	2.58202e-12	4.80719e-13	-3.91617e-12	4.55628e-13	310.252	0
r228	2 RGT[c] + MASCORBATE[c] <=> ASCOBATE[c] + RGTDS[c]	1.8.5.1	0	0	0	0	1	6.03181e-13	3.44956e-12	7.00552e-12	1.00022e-12	-56.3697	0
r229	CDPDG[b] + MYOI[b] -> CMP[b] + PINS[b]	2.7.8.11	0	0	0	0	1	-3.24138e-13	5.64029e-13	3.22308e-11	1.74831e-12	-560.401	0
r230	G6P[c] -> MI1P[c]	5.5.1.4	0	0	0	0	1	-4.6614e-10	1.98431e-12	8.68455e-10	6.31271e-13	-20267.8	0
r231	MI1P[c] -> PI[c] + MYOI[c]	3.1.3.25	0	0	0	0	1	-1.63634e-10	3.52562e-12	3.65825e-10	6.6602e-13	-4666.4	0
r232	NAD[c] + MYOI[c] -> NADH[c] + KEMYOI[c]	1.1.1.18	0	0	0	0	1	-6.95894e-11	4.21122e-13	9.90656e-11	1.37762e-12	-3702.3	0
r233	ATP[c] + PINS[c] -> ADP[c] + PINSP[c]	2.7.1.137	0	0	0	0	1	-2.4185e-11	5.69194e-13	-2.66437e-11	1.17803e-12	59.4261	0
r234	ATP[c] + PINS[c] -> ADP[c] + PINS4P[c]	2.7.1.67	0	0	0	0	1	-4.84453e-11	8.40205e-13	-4.16477e-11	3.7393e-13	-233.738	0
r235	ATP[b] + PINS[b] -> ADP[b] + PINS4P[b]	2.7.1.67	0	0	0	0	1	-1.12878e-13	4.05218e-13	2.94934e-12	3.41965e-13	-182.631	0
r236	ATP[c] + PINS4P[c] -> ADP[c] + D45PI[c]	2.7.1.68	0	-2.81565e-09	0	2.2817e-10	1	-2.26018e-11	1.31384e-12	-1.64435e-11	1.00033e-12	-117.932	0
r237	ATP[m] + PINS4P[m] -> ADP[m] + D45PI[m]	2.7.1.68	0	0	0	0	1	1.39723e-10	5.24008e-13	7.46184e-11	3.2341e-13	3343.39	0
r238	H2O[b] + TPI[b] -> MYOBISPI[b] + PI[b]	3.1.3.56	0	0	0	0	1	4.06788e-13	3.67925e-13	2.73414e-13	5.3853e-13	6.46667	1.25599e-10
r239	H2O[b] + D45PI[b] -> PINS4P[b] + PI[b]	3.1.3.36	0	0	0	7.99464e-10	1	-2.25693e-13	3.56966e-13	-1.13568e-12	4.82268e-13	47.9601	0
r240	H2O[c] + D45PI[c] -> PI[c] + PINS4P[c]	3.1.3.36	0	-2.81565e-09	0	2.2817e-10	1	2.31112e-11	1.00773e-12	1.32864e-11	6.6224e-13	257.65	0
r241	MYOI[e] + O2[e] -> H2O[e] + GLUCN[e]	1.13.99.1	0	0	0	0	1	1.80206e-14	2.17669e-13	1.4706e-12	4.84674e-13	-86.4555	0
r242	UDPNAG[b] + DOLP[b] -> UMP[b] + NAGDPD[b]	2.7.8.15	0	0	0	0	1	1.13735e-13	2.58038e-13	-4.77284e-13	3.1508e-13	45.8915	1.24240018600000e-314
r243	UDPNAG[c] + NAGDPD[c] -> UDP[c] + CHIBDPD[c]		0	0	0	0	1	1.84002e-11	1.11015e-12	-2.32379e-11	7.1516e-13	997.081	0
r244	GDPMAN[c] + CHIBDPD[c] -> GDP[c] + MANCHIBDPD[c]	2.4.1.142	0	0	0	0	1	2.37331e-11	4.73556e-12	-2.23866e-11	1.40282e-12	295.291	0
r245	GDPMAN[c] + MANCHIBDPD[c] -> GDP[c] + MANDPP[c]	2.4.1.132	0	0	0	0	1	2.67293e-11	3.95128e-13	-2.12378e-11	1.23448e-12	1170.26	0
r246	GDPMAN[c] + MANDPP[c] -> GDP[c] + MANDPPD[c]	2.4.1.257	0	0	0	0	1	2.01665e-11	3.60564e-13	-1.53644e-11	2.04256e-12	541.713	0
r247	2 GDPMAN[b] + MANDPPD[b] -> 2 GDP[b] + MANNACD[b]	2.4.1.131	0	0	0	0	1	8.59024e-14	1.24349e-13	7.63698e-13	9.50717e-14	-136.932	0
r248	GDPMAN[c] + DOLP[c] -> GDP[c] + DOLMANP[c]	2.4.1.83	0	0	0	0	1	2.27567e-11	2.36022e-12	3.27322e-12	3.68288e-13	257.924	0
r249	MANNACD[b] + DOLMANP[b] -> DOLP[b] + MANNACDD[b]	2.4.1.258	0	0	0	0	1	-1.27272e-13	2.52242e-13	2.10259e-13	5.86269e-13	-16.7238	7.30828e-59
r250	DOLGPI[b] + MANNACDDD[b] -> DOLP[b] + GLCAADPP[b]		0	0	0	0	1	-1.4886e-13	3.00188e-13	2.54116e-13	3.27585e-13	-28.6799	8.54493e-152
r251	DOLGPI[b] + GLCAADPP[b] -> DOLP[b] + GLCADP[b]	2.4.1.265	0	0	0	0	1	3.39143e-13	2.97625e-13	-1.18145e-13	2.90074e-13	34.7948	8.66247e-208
r252	DOLGPI[b] + GLCADP[b] -> DOLP[b] + GLCADPP[b]	2.4.1.256	0	0	0	0	1	7.26721e-13	4.31986e-13	-5.65801e-13	3.8639e-13	70.5224	0
r253	DOLDLS[b] + PROTASN[b] <=> DOLP[b] + GLCPASN[b]		0	0	0	0	1	-1.11386e-13	2.15578e-13	-1.53921e-13	9.74099e-13	1.34822	0.177741
r254	UDPG[b] + DOLP[b] -> UDP[b] + DOLGPI[b]	2.4.1.117	0	0	0	0	1	6.51662e-13	4.30297e-13	-2.63897e-13	6.78462e-13	36.0371	1.55201e-219
r255	H2O[c] + DOLDP[c] -> PI[c] + DOLP[c]	3.6.1.43	0	0	0	0	1	3.03337e-11	4.16377e-13	7.58566e-12	8.29547e-13	775.018	0
r256	UDPNAG[b] + PINS[b] -> UDP[b] + NAGPMIL[b]	2.4.1.198	0	0	0	0	1	2.91522e-13	3.33088e-13	2.17911e-12	1.22033e-12	-47.1875	0
r257	PPI[c] -> 2 PI[c]	3.6.1.1	3.49947	3.50342	3.74037	3.74816	0	3.50146	0.00111407	3.74424	0.0022078	-3104.46	0
r258	ATP[c] + H2O[c] -> ADP[c] + PI[c]	3.6.4.1; 3.6.1.3	0	-1.85405e-09	0	2.27942e-10	1	7.48267e-13	1.29525e-12	-2.6586e-12	6.74635e-13	73.7699	0
r259	H2O[m] + ATP[m] -> PI[m] + ADP[m]	3.6.4.1; 3.6.1.3	0	-1.75888e-09	0	1.51262e-09	1	4.89395e-10	2.17244e-12	2.56e-10	4.90374e-13	3314	0
r260	NADH[m] + Q[m] + 4 H_PO[m] -> NAD[m] + QH2[m] + 4 H_PO[c]	1.6.5.3	12.2007	12.2007	11.7152	11.7152	0	12.2007	2.31544e-12	11.7152	6.31778e-13	6.39772e+12	0
r261	NADH[m] + Q[m] -> NAD[m] + QH2[m]	1.6.5.3	0	-3.47377e-09	0	0	1	-1.11668e-09	6.68602e-13	8.64972e-13	6.45443e-13	-38028	0
r262	NADH[c]+[c] + Q[c] -> NAD[c]+[c] + QH2[c]	1.6.5.3	0	0	0	0	1	-3.74185e-12	1.98995e-12	-2.79954e-13	7.74082e-13	-51.2713	0
r263	NADH[m] + FAD[m] -> NAD[m] + FADH2[m]	1.6.99.3	0	-3.47377e-09	0	0	1	3.09434e-11	8.03634e-13	3.14259e-13	3.86143e-13	1086.35	0
r264	NADH[c] + FAD[c] -> NAD[c] + FADH2[c]	1.6.99.3	0	0	0	0	1	2.85832e-11	1.563e-12	1.23828e-12	7.32286e-13	500.985	0
r265	ATP[c] + H2O[c] + 3.87 H_PO[c] -> ADP[c] + PI[c] + 3.87 H_PO[e]	3.6.3.6	0	-1.801e-08	0	2.27942e-10	1	-4.17788e-12	1.16937e-12	-1.61497e-10	5.64618e-13	3831.12	0
r266	H2O[m] + ATP[m] + 3.87 H_PO[m] -> PI[m] + ADP[m] + 3.87 H_PO[c]	3.6.3.6	0	966.554	0	967.7	0.998815	321.575	229.768	462.887	278.366	-12.3805	5.67006e-34
r267	ATP[b] + H2O[b] -> ADP[b] + PI[b]	3.6.3.6	0	0	0	0	1	-3.99126e-13	1.01651e-12	-7.26094e-13	5.88212e-13	8.80399	2.80016e-18
r268	QH2[m] + 2 FERI[m] + 4 H_PO[m] -> Q[m] + 2 FERO[m] + 4 H_PO[c]	1.10.2.2	14.5345	14.5345	14.0679	14.0679	0	14.5345	1.51425e-12	14.0679	3.76997e-13	9.45611e+12	0
r269	2 FERI[c] + 4 H_PO[c] + QH2[c] -> 2 FERO[c] + Q[c] + 4 H_PO[e]	1.10.2.2	0	-1.71792e-09	0	1.53412e-10	1	1.00101e-11	1.20771e-12	1.92627e-10	3.81351e-13	-4559.73	0
r270	QH2[b] + 2 FERI[b] -> Q[b] + 2 FERO[b]	1.10.2.2	0	0	0	0	1	-7.223e-13	1.22429e-12	-5.25069e-13	7.97486e-13	-4.26864	2.05873e-05
r271	QH2[m] + 2 FERI[m]+[c] -> Q[m] + 2 FERO[m]	1.10.2.2	0	0	0	0	1	1.77562e-10	3.32993e-13	-3.10282e-13	4.47501e-13	10083.9	0
r272	NADPH[c] + 2 FERI[m] -> NADP[c] + 2 FERO[m]	1.6.2.4	0	-2.57535e-09	0	-2.2462e-09	1	1.79736e-10	1.57502e-12	-8.72621e-10	4.63991e-13	20267.7	0
r273	NADPH[c] + 2 FERI[c] -> NADP[c] + 2 FERO[c]	1.6.2.4	0	-1.71397e-09	0	0	1	7.52825e-11	1.63454e-12	-8.37036e-14	5.02776e-13	1393.64	0
r274	NADPH[e] + 2 FERI[e] -> NADP[e] + 2 FERO[e]	1.6.2.4	0	0	0	0	1	1.13234e-12	2.53722e-13	-2.01789e-15	5.59301e-13	58.4074	0
r275	FADH2[m] + Q[c] -> FAD[m] + QH2[c]	1.5.5.1	0	-1.71792e-09	0	2.75279e-09	1	2.9129e-11	2.8926e-12	-5.02408e-10	4.98176e-13	5726.62	0
r276	2 FERO[m] + 0.5 O2[m] + 4 H_PO[m] -> H2O[m] + 2 FERI[m] + 4 H_PO[c]	1.9.3.1	14.5345	14.5345	14.0679	14.0679	0	14.5345	8.63651e-13	14.0679	3.28785e-13	1.59677e+13	0
r277	2 FERO[c] + 0.5 O2[c] + 4 H_PO[c] -> H2O[c] + 2 FERI[c] + 4 H_PO[e]	1.9.3.1	0	-1.44871e-09	0	1.53412e-10	1	-6.15888e-12	9.21835e-13	-7.62716e-12	3.99847e-13	46.2086	1.03787500000000e-317
r278	4 H_PO[b] + 2 FERO[b] + 0.5 O2[b] -> H2O[b] + 4 H_PO[c] + 2 FERI[b]	1.9.3.1	0	0	0	0	1	6.57846e-13	1.38218e-13	5.45494e-13	2.40444e-13	12.8107	3.63261e-36
r279	2 FERO[b] + 0.5 O2[b] -> H2O[b] + 2 FERI[b]	1.9.3.1	0	0	0	0	1	-7.78589e-13	1.41686e-12	-3.17957e-13	7.01631e-13	-9.21303	7.77827e-20
r280	0.5 O2[e] + 2 FERO[e] -> H2O[e] + 2 FERI[e]	1.9.3.1	0	0	0	0	1	1.25681e-12	3.49652e-13	2.09694e-13	5.66213e-13	49.7583	0
r281	PAPS[c] + RTHIO[c] -> OTHIO[c] + H2SO3[c] + PAP[c]	1.8.4.8	0	0	0	0	1	3.47756e-11	8.3204e-13	-3.05881e-11	2.64072e-13	2367.84	0
r282	3 NADPH[c] + H2SO3[c] -> 3 H2O[c] + 3 NADP[c] + H2S[c]	1.8.1.2	0.0174024	0.0174024	0.0330517	0.0330517	0	0.0174024	1.5253e-12	0.0330517	5.38214e-13	-3.05956e+11	0
r283	3 NADPH[m] + H2SO3[m] -> 3 H2O[m] + 3 NADP[m] + H2S[m]	1.8.1.2	0	-2.45152e-10	0	0	1	8.64153e-11	2.33995e-12	-3.04196e-11	5.08026e-13	1543	0
r284	H2O[e] + O2[e] + H2SO3[e] -> SLF[e] + H2O2[e]	1.8.3.1	0	0	0	0	1	-1.20443e-11	4.35627e-13	3.33787e-12	2.9239e-13	-927.136	0
r285	PI[m] + ADP[m] + 3.87 H_PO[c] -> H2O[m] + ATP[m] + 3.87 H_PO[m]	3.6.3.14	33.4463	1000	32.2997	1000	0.998815	673.213	226.267	495.187	278.366	15.6935	1.9823e-52
r286	ADP[c] + PI[c] -> ATP[c] + H2O[c]	3.6.3.14	0	0	34.404	34.404	0	-1.18744e-14	1.32632e-12	34.404	8.75614e-13	-684554590530057	0
r287	ADP[b] + PI[b] -> ATP[b] + H2O[b]	3.6.3.14	0	0	0	0	1	-3.053e-14	1.02267e-12	-4.73765e-13	8.12101e-13	10.7331	3.62235e-26
r288	PI[m] + ADP[m] -> H2O[m] + ATP[m]	3.6.3.14	0	0	0	0	1	-4.9095e-10	2.40309e-12	-6.72109e-13	6.53295e-13	-6225.72	0
r289	H2O[m] + ATP[m] + PHOSLP[m] -> PI[m] + ADP[m] + PHOSLP[c]	3.6.3.1	0	0	0	0	1	1.62572e-10	5.58801e-13	-7.0428e-14	5.47757e-13	6572.84	0
r290	ADP[c] + PI[c] + H2O[m] + ATP[m] + H_PO[c] -> ATP[c] + H2O[c] + PI[m] + ADP[m] + H_PO[m]		35.6421	35.6421	0	0	0	35.6421	1.33238e-12	8.99275e-13	9.9752e-13	677176149690094	0
r291	NADH[c] + 2 FERRIB5[c] -> NAD[c] + 2 FERROB5[c]	1.6.2.2	0	0	0	0	1	8.5129e-12	1.88726e-13	-3.22528e-12	1.2355e-13	1645.57	0
r292	H2O[m] + ATP[m] + 3.87 H_PO[m] -> PI[m] + ADP[m] + 3.87 H_PO[c]	3.6.3.8	0	966.554	0	0	0	318.192	231.449	8.08482e-14	5.27384e-13	43.4744	3.66269e-291
r293	ATP[c] + NADH[c] -> ADP[c] + NADPH[c]	2.7.1.86	0	0	0	0	1	-2.79609e-11	1.30989e-12	-9.41616e-13	5.41621e-13	-602.788	0
r294	3 NADPH[c] + HNO2[c] -> H2O[c] + 3 NADP[c] + NH4OH[c]	1.7.1.4	0	0	0	0	1	1.35456e-10	2.62808e-12	-5.77237e-11	1.15551e-12	2127.87	0
r295	NADH[c] + HNO3[c] -> NAD[c] + H2O[c] + HNO2[c]	1.7.1.1	0	0	0	0	1	8.53335e-11	2.39731e-12	-3.53539e-11	6.55684e-13	1535.58	0
r296	O2[m] + 2 NITROPRO[m] -> 2 HNO2[m] + 2 ACET[m]	1.13.11.32	0	0	0	0	1	-6.23584e-13	1.40345e-13	9.63756e-15	1.1331e-13	-111.013	0
r297	H2O[c] + NH3[c] <=> NH4OH[c]		0	0	0	0	1	-8.86348e-11	9.67894e-13	4.58095e-11	3.45838e-13	-4136.41	0
r298	H2O[c] + CYNE[c] -> CABM[c]	4.2.1.104	0	0	0	0	1	-8.58204e-12	2.34464e-12	-9.39309e-12	1.17178e-12	9.78488	4.06772e-22
r299	CABM[c] -> CO2[c] + NH3[c]		0	0	0	0	1	-2.93542e-11	1.46494e-12	-2.68217e-11	9.44594e-13	-45.9452	3.73418334000000e-315
r300	ATN[c] <=> ATT[c]	3.5.2.5	0	0	0	0	1	8.67904e-13	4.96696e-13	-1.86489e-12	8.63944e-13	86.718	0
r301	ATT[c] <=> UGC[c] + UREA[c]	3.5.3.4	0	0	0	0	1	1.87361e-12	9.2685e-13	-8.21878e-12	1.76337e-12	160.206	0
r302	ATT[e] <=> UGC[e] + UREA[e]	3.5.3.4	0	0	0	0	1	1.07521e-13	3.55365e-13	9.47158e-13	4.90134e-13	-43.8577	6.9616e-295
r303	H2O[c] + UREA[c] -> CO2[c] + 2 NH3[c]	3.5.1.5	0	-1.51569e-10	0	2.06555e-11	1	-8.77347e-12	1.66055e-12	-6.14998e-11	1.08656e-12	840.21	0
r304	NITE[c] -> NH3[c] + CARBO[c]	3.5.5.1	0	0	0	0	1	1.42867e-11	6.36222e-13	-1.1897e-11	7.53776e-13	839.43	0
r305	H2O[c] + CO2[c] -> HCO3[c] + H_PO[c]	4.2.1.1	1.40984	1.40984	0.93061	0.93061	0	1.40984	2.6694e-12	0.93061	8.03063e-13	5.43642e+12	0
r306	OA[m] + GLU[m] <=> AKG[m] + ASP[m]	2.6.1.1	-999.645	1000	-999.355	1000	0.999855	-14.8383	453.623	11.6212	455.085	-1.30218	0.193003
r307	OA[c] + GLU[c] <=> AKG[c] + ASP[c]	2.6.1.1	-999.645	1000	-999.355	1000	0.999855	15.1937	453.623	-10.9764	455.085	1.28794	0.197915
r308	PYR[c] + GLU[c] <=> AKG[c] + ALA[c]	2.6.1.2	-0.0774306	999.923	-0.142199	999.858	0.99987	491.973	280.451	493.896	281.937	-0.152906	0.878488
r309	PYR[m] + GLU[m] <=> AKG[m] + ALA[m]	2.6.1.2	-1000	1000	-1000	1000	1	206.574	489.475	259.635	449.203	-2.52569	0.0116239
r310	H2O[c] + O2[c] + DASP[c] -> OA[c] + H2O2[c] + NH3[c]	1.4.3.1	0	0	0	0	1	5.0821e-13	9.90829e-13	1.71367e-11	8.97931e-13	-393.249	0
r311	H2O[e] + O2[e] + DASP[e] -> H2O2[e] + OA[e] + NH3[e]	1.4.3.1	0	0	0	5.60476e-11	1	2.56628e-12	2.21664e-12	-3.8449e-12	3.12226e-13	90.5683	0
r312	H2O[e] + O2[e] + DASP[e] -> H2O2[e] + OA[e] + NH3[e]	1.4.3.3	0	0	0	3.30498e-10	1	2.89039e-12	2.15883e-12	1.72764e-10	7.44935e-13	-2352.22	0
r313	H2O[c] + O2[c] + GLY[c] -> GLX[c] + H2O2[c] + NH3[c]	1.4.3.3	0	-3.74657e-11	0	1.6496e-10	1	2.46864e-11	3.23384e-12	-2.32804e-11	1.95295e-12	401.515	0
r314	CYS[m] + ECYS[m] -> ALA[m] + ESULFCYS[m]	2.8.1.7	0	0	0	0	1	-3.43957e-11	4.15959e-13	9.71601e-12	1.36931e-12	-974.733	0
r315	ATP[c] + ASP[c] + GLN[c] -> AMP[c] + PPI[c] + GLU[c] + ASN[c]	6.3.5.4	0.0228031	0.0228031	0.0389841	0.0389841	0	0.0228031	1.11832e-12	0.0389841	8.90246e-13	-3.57974e+11	0
r316	NADPH[c] + BASP[c] -> PI[c] + NADP[c] + ASPSA[c]	1.2.1.11	0.121185	0.121185	0.22429	0.22429	0	0.121185	2.85948e-12	0.22429	7.52266e-13	-1.1027e+12	0
r317	ATP[c] + ASP[c] -> ADP[c] + BASP[c]	2.7.2.4	0.121185	0.121185	0.22429	0.22429	0	0.121185	3.02383e-13	0.22429	1.47144e-12	-2.17047e+12	0
r318	ATP[c] + ALA[c] + TRNA[c] -> AMP[c] + PPI[c] + LAlaTRNA[c]	6.1.1.7	0	0	0	0	1	7.16669e-11	5.17272e-13	-1.97171e-11	1.19164e-12	2224.53	0
r319	ATP[c] + ASP[c] + TRNA[c] -> AMP[c] + PPI[c] + ASPTRNA[c]	6.1.1.12	0	0	0	0	1	1.31432e-11	3.82828e-12	8.25264e-12	1.33958e-12	38.1306	1.61566e-239
r320	ATP[c] + ASN[c] + TRNA[c] -> AMP[c] + PPI[c] + ASNTRNA[c]	6.1.1.22	0	0	0	0	1	-1.94024e-11	9.70483e-13	1.45586e-11	3.81156e-13	-1030.01	0
r321	ATP[m] + ASN[m] + TRNA[m] -> PPI[m] + AMP[m] + ASNTRNA[m]	6.1.1.22	0	0	0	-1.65644e-10	1	6.04177e-12	2.38621e-12	6.75038e-12	8.73997e-13	-8.81784	2.4862e-18
r322	H2O[c] + OXOGLU[c] -> AKG[c] + NH3[c]	3.5.1.3	0	0	0	0	1	1.25548e-10	6.0646e-13	-2.36617e-11	4.37267e-13	6310.92	0
r323	ASP[c] + H2O[c][c]+[c] + O2[c][c]+[c] -> OA[c][c]+[c] + NH3[c][c]+[c] + H2O2[c][c]+[c]	1.4.3.2	0	0	0	0	1	8.14651e-12	1.82998e-12	-2.1695e-11	1.4191e-12	407.503	0
r324	COA[m] + NADP[m] + OXPPNE[m] -> ACCOA[m] + CO2[m] + NADPH[m]	1.2.1.18	0	0	0	0	1	-6.29217e-11	1.3732e-12	2.28241e-13	5.84771e-13	-1337.98	0
r325	SAM[c] <=> CO2[c] + DSAM[c]	4.1.1.50	0	0	-2.01188e-12	0	1	-5.26949e-11	2.49441e-12	5.18362e-12	3.16488e-13	-727.918	0
r326	DSAM[c] + PTRSC[c] -> 5MTA[c] + SPRMD[c]	2.5.1.16	0	9.6589e-11	-2.01188e-12	0	1	-7.89279e-12	1.15147e-12	2.00201e-11	7.05957e-13	-653.523	0
r327	DSAM[c] + SPRMD[c] -> 5MTA[c] + SPRM[c]	2.5.1.22	4.89466e-13	0	0	1.7312e-10	1	-4.52571e-12	2.78221e-12	1.70809e-11	6.80299e-13	-238.555	0
r328	GLU[m] + NAGLUS[m] -> AKG[m] + NAORN[m]	2.6.1.11	0	0	0	0	1	7.41759e-12	8.47214e-13	1.22048e-12	2.66118e-13	220.68	0
r329	GLU[c] + NAGLUS[c] -> AKG[c] + NAORN[c]	2.6.1.11	0	0	0	0	1	9.99502e-12	9.88297e-13	6.05214e-12	1.95364e-12	56.9494	0
r330	H2O[c] + NAORN[c] -> AC[c] + ORN[c]	3.5.1.14	0	0	0	0	1	4.46527e-11	1.52975e-12	9.85543e-12	6.97355e-13	654.523	0
r331	ORN[c] + CAP[c] -> PI[c] + CITR[c]	2.1.3.3	0.0219722	0.0219722	0.040679	0.040679	0	0.0219722	2.80015e-12	0.040679	7.46706e-13	-2.04127e+11	0
r332	ATP[c] + ASP[c] + CITR[c] <=> AMP[c] + PPI[c] + ARGSUCC[c]	6.3.4.5	0.0219722	0.0219722	0.040679	0.040679	0	0.0219722	2.28172e-12	0.040679	4.97731e-13	-2.53305e+11	0
r333	ARGSUCC[c] <=> FUM[c] + ARG[c]	4.3.2.1	0.0219722	0.0219722	0.040679	0.040679	0	0.0219722	2.12129e-12	0.040679	1.00569e-12	-2.51985e+11	0
r334	ARG[c] -> UREA[c] + ORN[c]	3.5.3.1	0	-4.50587e-11	0	4.62324e-10	1	-2.02372e-11	1.65953e-12	-8.17133e-12	1.95356e-12	-148.854	0
r335	H2O[c] + AGMT[c] -> UREA[c] + PTRSC[c]	3.5.3.11	0	0	0	0	1	5.588e-12	2.16497e-12	-6.31273e-12	3.40279e-13	171.72	0
r336	ATP[m] + GLU[m] -> ADP[m] + GLUP[m]	2.7.2.11	0.0447292	0.0447292	0.0805106	0.0805106	0	0.0447292	2.47699e-12	0.0805106	1.32081e-12	-4.03083e+11	0
r337	ATP[b] + GLU[b] -> ADP[b] + GLUP[b]	2.7.2.11	0	0	0	-1.12905e-09	1	-2.33715e-14	3.29231e-13	7.23855e-14	3.96543e-13	-5.87522	4.93501e-09
r338	NADPH[c] + GLUP[c] -> PI[c] + NADP[c] + GLUGSAL[c]	1.2.1.41	0.0447292	0.0447292	0.0805106	0.0805106	0	0.0447292	6.90784e-13	0.0805106	2.52794e-12	-4.31771e+11	0
r339	FAD[m] + PRO[c] -> FADH2[m] + P5C[c]	1.5.99.8	0	-2.12859e-09	0	3.33333e-10	1	2.78858e-11	7.00487e-12	-4.15407e-11	5.1089e-12	253.225	0
r340	GLUGSAL[m] <=> H2O[m] + P5C[m]		0.0447292	1000	0.0805106	1000	0.999964	408.361	270.059	401.917	271.826	0.531859	0.594883
r341	NADP[c] + GLUGSAL[c] -> NADPH[c] + GLU[c]	1.5.1.12	0	-3.99348e-09	0	-2.34036e-09	1	7.89456e-11	3.21258e-13	2.04981e-11	8.05875e-13	2130.45	0
r342	NADPH[c] + P5C[c] -> NADP[c] + PRO[c]	1.5.1.2	0.0447292	1000	0.0805106	1000	0.999964	408.361	270.059	401.917	271.826	0.531859	0.594883
r343	GLU[c] + NAORN[c] -> ORN[c] + NAGLU[c]	2.3.1.35	0	0	0	0	1	-4.45292e-11	1.30598e-12	2.9002e-12	4.87924e-13	-1075.81	0
r344	GLU[m] + NAORN[m] -> ORN[m] + NAGLU[m]	2.3.1.35	0	-1.97247e-10	0	0	1	-7.49465e-12	2.84255e-12	6.22034e-13	7.85966e-13	-87.0307	0
r345	ACCOA[c] + GLU[c] -> COA[c] + NAGLU[c]	2.3.1.1	0	0	0	0	1	-9.09902e-11	3.89387e-12	-6.4015e-12	1.06158e-12	-662.77	0
r346	ACCOA[m] + GLU[m] -> COA[m] + NAGLU[m]	2.3.1.1	0	0	0	0	1	-4.55825e-11	2.60156e-12	4.6273e-11	1.43929e-12	-976.983	0
r347	AKG[c] + ORN[c] -> GLU[c] + GLUGSAL[c]	2.6.1.13	0	999.955	0	999.919	0.999964	408.317	270.059	401.836	271.826	0.534812	0.592839
r348	ORN[c] -> CO2[c] + PTRSC[c]	4.1.1.17	0	-2.53492e-13	0	0	1	-7.02323e-11	2.08922e-12	4.29775e-12	2.08311e-12	-798.854	0
r349	ACCOA[c] + PTRSC[c] -> COA[c] + APRUT[c]	2.3.1.57	0	-2.53492e-13	0	0	1	-4.43723e-11	5.71671e-12	-1.4924e-11	7.64476e-13	-161.46	0
r350	H2O[c] + O2[c] + APRUT[c] -> H2O2[c] + NH3[c] + AABUTNOL[c]	1.4.3.4	0	0	0	0	1	-4.45236e-12	1.28303e-12	1.47282e-11	1.16748e-12	-349.652	0
r351	ATP[c] + TRNA[c] + ARG[c] -> AMP[c] + PPI[c] + ALTRNA[c]	6.1.1.19	0	0	0	0	1	-1.01196e-11	9.55951e-13	8.01179e-12	1.21615e-12	-370.656	0
r352	ATP[m] + TRNA[m] + ARG[m] -> PPI[m] + AMP[m] + ALTRNA[m]	6.1.1.19	0	0	0	0	1	6.43574e-12	2.31137e-12	6.96014e-12	9.67878e-13	-6.61768	4.67245e-11
r353	ATP[c] + TRNA[c] + PRO[c] -> AMP[c] + PPI[c] + LPROTRNA[c]	6.1.1.15	0	0	0	0	1	1.95129e-11	4.38353e-12	-1.36313e-11	2.95846e-13	238.559	0
r354	ATP[m] + TRNA[m] + PRO[m] -> PPI[m] + AMP[m] + LPROTRNA[m]	6.1.1.15	0	0	0	0	1	6.60488e-11	4.26828e-13	-1.36314e-11	7.61702e-13	2885.8	0
r355	ORN[c] <=> NH3[c] + PRO[c]	4.3.1.12	-999.977	-0.0219722	-999.96	-0.040679	0.999964	-408.339	270.059	-401.877	271.826	-0.533268	0.593907
r356	ORN[m] <=> PRO[m] + NH3[m]	4.3.1.12	0	0	0	0	1	-4.90715e-11	3.61159e-12	1.14441e-11	4.44437e-12	-334.162	0
r357	ATP[m] + NAGLU[m] -> ADP[m] + NAGLUP[m]	2.7.2.8	0	0	0	0	1	1.17088e-10	1.03747e-12	1.0169e-10	3.80937e-13	440.595	0
r358	PI[m] + NADP[m] + NAGLUP[m] -> NADPH[m] + ACGLU5PI[m]	1.2.1.38	0	0	0	0	1	-8.44155e-12	1.26221e-12	3.3637e-11	1.25186e-12	-748.505	0
r359	AKG[m] + O2[m] + PRO[m] -> CO2[m] + SUCC[m] + HYPRO[m]	1.14.11.2	0	0	0	0	1	-2.31106e-10	2.34985e-12	7.06019e-11	3.02082e-13	-4027.05	0
r360	GLN[c] -> NH3[c] + GLU[c]	3.5.1.2	0	1.25448e-09	0	0	1	-9.83047e-13	1.057e-12	7.15069e-13	4.8388e-13	-46.1929	1.47295200000000e-317
r361	ATP[c] + TRNA[c] + CYS[c] -> AMP[c] + PPI[c] + LCysTRNA[c]	6.1.1.16	0	0	0	-2.53282e-10	1	2.74697e-11	1.19343e-12	-8.80804e-12	4.23199e-13	905.991	0
r362	H2O[c] + PAP[c] -> PI[c] + AMP[c]	3.1.3.7	0	0	0	0	1	1.4929e-12	3.00521e-12	-2.13152e-11	5.80106e-13	235.651	0
r363	O2[c] + CYS[c] -> 3SULALA[c]	1.13.11.20	0	0	0	8.43797e-11	1	3.03652e-11	2.28712e-12	-9.62235e-12	7.44397e-13	525.741	0
r364	SER[m] -> PYR[m] + NH3[m]	4.3.1.17	0	999.818	0	999.673	0.999855	166.32	140.864	178.035	146.851	-1.82065	0.06881
r365	SER[c] -> PYR[c] + NH3[c]	4.3.1.17	0	999.818	0	999.673	0.999855	317.854	221.096	301.347	202.778	1.73988	0.0820337
r366	ACCOA[c] + HSER[c] -> COA[c] + OAHSER[c]	2.3.1.31	0.0114939	0.0114939	0.021187	0.021187	0	0.0114939	3.43827e-12	0.021187	4.68678e-13	-8.83337e+10	0
r367	ACCOA[c] + SER[c] -> COA[c] + ASER[c]	2.3.1.30	0.0059085	0.0059085	0.0118647	0.0118647	0	0.0059085	2.4225e-12	0.0118647	6.08248e-13	-7.54106e+10	0
r368	H2S[m] + ASER[m] -> AC[m] + CYS[m]	2.5.1.47	0	0	0	0	1	2.8705e-11	4.1184e-12	8.32549e-13	7.76908e-13	210.306	0
r369	H2S[c] + ASER[c] -> AC[c] + CYS[c]	2.5.1.47	0.0059085	0.0059085	0.0118647	0.0118647	0	0.0059085	2.75359e-12	0.0118647	8.75206e-13	-6.51889e+10	0
r370	AKG[c] + CYS[c] <=> GLU[c] + MECPYR[c]	2.6.1.3	0	0	0	0	1	1.65656e-11	5.30286e-13	-1.00704e-11	9.10807e-13	799.201	0
r371	AKG[m] + CYS[m] <=> GLU[m] + MECPYR[m]	2.6.1.3	0	0	0	0	1	1.08767e-11	1.64391e-12	-6.92441e-12	1.30152e-12	268.471	0
r372	SAM[c] + DNACYS[c] -> SAH[c] + DNAMCYS[c]		0	0	0	0	1	-5.27032e-12	5.00767e-13	-1.49024e-11	3.7688e-13	485.994	0
r373	GLU[m] -> CO2[m] + GABA[m]	4.1.1.15	0	0	0	0	1	-1.68804e-10	1.59374e-12	-2.95387e-14	4.2483e-13	-3235.81	0
r374	GLU[c] -> CO2[c] + GABA[c]	4.1.1.15	0	-1.86741e-09	0	-1.13058e-09	1	-2.32242e-10	7.80575e-13	3.98094e-11	1.27662e-12	-5749.35	0
r375	O2[c] + DHYXPENT[c] -> FOR[c] + MTHIOBUT[c]	1.13.11.54	0	0	0	0	1	6.39277e-13	2.27467e-12	1.56077e-11	4.6836e-13	-203.817	0
r376	NAD[c] + H2O[c] + SUCCSAL[c] -> NADH[c] + SUCC[c]	1.2.1.16	0	-1.86741e-09	0	-1.13058e-09	1	-2.15916e-10	6.68481e-13	1.00125e-10	9.06718e-13	-8871.79	0
r377	NADP[c] + SUCCSAL[c] + H2O[c]+[c] -> NADPH[c] + SUCC[c]	1.2.1.16	0	0	0	-1.13058e-09	1	-1.06975e-10	1.07373e-12	1.00014e-10	6.61929e-13	-5189.27	0
r378	NADPH[c] + AKG[c] + GLN[c] -> NADP[c] + 2 GLU[c]	1.4.1.13	0	-7.94115e-10	0	1.3047e-09	1	2.48024e-13	9.63172e-13	-2.91297e-12	1.27952e-12	62.4154	0
r379	NADH[c] + AKG[c] + GLN[c] -> NAD[c] + 2 GLU[c]	1.4.1.14	0	-1.47853e-09	0	1.3047e-09	1	1.66576e-12	1.41826e-12	-4.53348e-12	7.68836e-13	121.517	0
r380	NAD[c] + GLU[c] <=> NADH[c] + AKG[c] + NH3[c]	1.4.1.2	-1000	1000	-1000	958.786	0.979393	-344.241	327.471	-307.302	326.057	-2.52776	0.0115557
r381	H2O[m] + NADP[m] + GLU[m] <=> AKG[m] + NADPH[m] + NH3[m]	1.4.1.3	-1000	999.973	-1000	999.951	0.999989	-348.937	365.126	-607.04	283.539	17.6555	6.09556e-65
r382	H2O[c] + NADP[c] + GLU[c] <=> NADPH[c] + AKG[c] + NH3[c]	1.4.1.3	-1000	1000	-1000	1000	1	183.428	459.451	272.54	420.26	-4.52563	6.3757e-06
r383	ACCOA[c] + GA6P[c] <=> COA[c] + NAGA6P[c]	2.3.1.4	0.000451272	999.929	0.000689301	999.865	0.999935	283.586	217.874	266.172	209.864	1.82041	0.0688459
r384	AKG[m] + GABA[m] -> GLU[m] + SUCCSAL[m]	2.6.1.19	0	0	0	0	1	-6.65423e-11	5.23421e-13	-1.679e-12	9.42243e-13	-1902.98	0
r385	AKG[c] + GABA[c] -> GLU[c] + SUCCSAL[c]	2.6.1.19	0	-6.33595e-09	0	-2.45652e-10	1	-1.97115e-10	1.05556e-12	7.86371e-11	1.69696e-12	-4363.35	0
r386	AKG[p] + GABA[p] -> GLU[p] + SUCCSAL[p]	2.6.1.19	0	0	0	0	1	-1.87007e-13	1.73312e-13	9.82025e-13	3.98781e-13	-85.0204	0
r387	ATP[c] + NH3[c] + GLU[c] -> ADP[c] + PI[c] + GLN[c]	6.3.1.2	0.341655	0.345607	0.610733	0.618518	0	0.343613	0.00111407	0.614653	0.0022078	-3465.9	0
r388	F6P[c] + GLN[c] -> GA6P[c] + GLU[c]	2.6.1.16	0.000451272	0.000451268	0.000689301	0.0006893	0	0.000451272	4.13201e-12	0.0006893	8.98487e-13	-1.78006e+09	0
r389	ATP[c] + GLU[c] + TRNA[c] -> AMP[c] + PPI[c] + LGLUTRNA[c]	6.1.1.17	0	0	0	0	1	-9.34028e-11	3.63189e-13	6.35596e-12	4.18245e-13	-5695.07	0
r390	ATP[m] + GLU[m] + TRNA[m] -> PPI[m] + AMP[m] + LGLUTRNA[m]	6.1.1.17	0	0	0	0	1	-8.01805e-11	3.93987e-13	1.63267e-11	3.03729e-13	-6134.69	0
r391	ATP[c] + GLN[c] + TRNA[c] -> AMP[c] + PPI[c] + LGLNTRNA[c]	6.1.1.18	0	0	0	0	1	-1.13788e-10	2.5313e-12	2.19957e-11	5.13411e-13	-1662.46	0
r392	NAD[c] + 3PG[c] -> NADH[c] + PHP[c]	1.1.1.95	0	-2.57614e-09	0	-2.83346e-09	1	-3.34412e-11	2.05714e-12	1.42016e-11	5.2659e-13	-709.498	0
r393	NAD[m] + 3PG[m] -> NADH[m] + PHP[m]	1.1.1.95	0	0	0	0	1	2.45318e-11	1.5765e-12	3.89796e-11	1.01466e-12	-243.695	0
r394	ATP[m] + GLYCTE[m] <=> ADP[m] + 3PG[m]	2.7.1.31	0	0	0	0	1	1.48351e-10	1.94684e-12	8.79474e-11	4.85647e-13	951.979	0
r395	GLU[c] + PHP[c] -> AKG[c] + 3PSER[c]	2.6.1.52	0	-2.57614e-09	0	-2.83346e-09	1	-1.51111e-12	2.86072e-12	1.47858e-11	7.7144e-13	-173.934	0
r396	3PSER[c] -> PI[c] + SER[c]	3.1.3.3	0	-2.57614e-09	0	-2.83346e-09	1	-5.88048e-12	1.10213e-12	2.78172e-11	4.54384e-13	-893.883	0
r397	NADPH[c] + ASPSA[c] -> NADP[c] + HSER[c]	1.1.1.3	0.121185	0.121185	0.22429	0.22429	0	0.121185	4.08401e-13	0.22429	2.87522e-12	-1.12271e+12	0
r398	NADPH[m] + ASPSA[m] -> NADP[m] + HSER[m]	1.1.1.3	0	0	0	0	1	2.57771e-11	8.67055e-13	-1.02111e-11	2.35408e-13	1266.69	0
r399	ATP[c] + HSER[c] -> ADP[c] + PHSER[c]	2.7.1.39	0.109691	0.109691	0.203103	0.203103	0	0.109691	2.6525e-12	0.203103	2.72022e-12	-7.77472e+11	0
r400	THR[c] -> ACAL[c] + GLY[c]	4.1.2.5	0	0.054207	0	0.1031	0.525771	0.027394	0.0152824	0.0524354	0.0299128	-23.5745	1.27196e-108
r401	THR[m] -> ACAL[m] + GLY[m]	4.1.2.5	0	0.054207	0	0.1031	0.525771	0.026813	0.0152824	0.0506645	0.0299128	-22.4542	9.35924e-100
r402	NAD[m] + GLY[m] + THF[m] -> NADH[m] + CO2[m] + NH3[m] + METTHF[m]	2.1.2.10	0	-4.08082e-10	0	3.48353e-10	1	-1.30361e-10	2.84357e-12	4.91779e-11	5.71302e-13	-1957.5	0
r403	SER[m] + THF[m] <=> GLY[m] + METTHF[m]	2.1.2.1	-999.978	1000	-999.965	1000	0.999993	-179.451	485.22	-187.279	482.279	0.36184	0.71751
r404	SER[c] + THF[c] <=> GLY[c] + METTHF[c]	2.1.2.1	-999.978	1000	-999.965	1000	0.999993	179.473	485.22	187.314	482.279	-0.362441	0.717061
r405	CHO[e] + PQ[e] -> BETALD[e] + PQH2[e]	1.1.99.1	0	0	0	0	1	2.62761e-13	2.15681e-13	1.38267e-13	1.34723e-13	15.481	3.84639e-51
r406	CHO[c] + PQ[c] -> BETALD[c] + PQH2[c]	1.1.99.1	0	-3.64803e-11	0	1.52165e-12	1	-3.65913e-12	2.93612e-12	1.89714e-11	1.73059e-12	-209.976	0
r407	H2O[c] + O2[c] + SARC[c] -> FALD[c] + H2O2[c] + GLY[c]	1.5.3.1	0	0	0	0	1	-1.80014e-11	1.42344e-12	1.49014e-11	3.12056e-13	-714.004	0
r408	SER[c] + HCYS[c] -> LLCT[c]	4.2.1.22	6.44962e-12	-2.36515e-10	0	0	1	1.07907e-10	1.8616e-12	-1.98656e-11	2.77595e-13	2146.72	0
r409	SER[m] + HCYS[m] -> LLCT[m]	4.2.1.22	0	999.818	0	999.673	0.999855	189.352	157.485	210.492	165.596	-2.92541	0.00347879
r410	ATP[m] + TRNA[m] + SER[m] -> PPI[m] + AMP[m] + LSERTRNA[m]	6.1.1.11	0	0	0	4.14828e-10	1	4.73214e-11	3.86241e-13	6.4248e-12	3.10203e-13	2610.62	0
r411	ATP[c] + TRNA[c] + SER[c] -> AMP[c] + PPI[c] + LSERTRNA[c]	6.1.1.11	0	0	0	1.45401e-09	1	3.24422e-11	2.64014e-12	-4.92545e-12	2.53324e-13	445.532	0
r412	ATP[c] + GLY[c] + TRNA[c] -> AMP[c] + PPI[c] + GLYTRNA[c]	6.1.1.14	0	5.01286e-11	0	3.25256e-10	1	1.51481e-11	3.33605e-12	1.35897e-11	1.76983e-12	13.0495	2.06642e-37
r413	ATP[c] + TRNA[c] + THR[c] -> AMP[c] + PPI[c] + LTHETRNA[c]	6.1.1.3	0	1.74386e-11	0	0	1	2.81451e-11	4.0715e-13	-1.19836e-11	3.72242e-12	338.881	0
r414	H2O[c] + PHSER[c] -> PI[c] + THR[c]	4.2.3.1	0.109691	0.109691	0.203103	0.203103	0	0.109691	4.21207e-12	0.203103	3.12856e-12	-5.6299e+11	0
r415	THR[c] -> NH3[c] + OBUT[c]	4.3.1.19	0	0	0	0	1	1.09711e-10	2.57571e-12	-5.47982e-11	4.2818e-12	1041.11	0
r416	THR[m] -> NH3[m] + OBUT[m]	4.3.1.19	0.0267267	0.0267267	0.0491538	0.0491538	0	0.0267267	2.65189e-12	0.0491538	1.31304e-12	-2.39666e+11	0
r417	SUCCOA[m] + GLY[m] -> COA[m] + CO2[m] + AMIEVUL[m]	2.3.1.37	0	0	0	0	1	4.52021e-11	3.35886e-12	5.91031e-11	2.63708e-12	-102.938	0
r418	SUCCOA[c] + GLY[c] -> COA[c] + CO2[c[c] + AMIEVUL[c]	2.3.1.37	0	0	0	0	1	-5.89451e-11	3.58951e-13	-3.59511e-13	6.26592e-13	-2565.54	0
r419	GLY[m] + LIPO[m] <=> CO2[m] + SAP[m]	1.4.4.2	0	0	0	0	1	-1.8264e-11	2.38982e-13	5.49788e-12	6.00571e-13	-1162.51	0
r420	GLY[c] + LIPO[c] <=> CO2[c] + SAP[c]	1.4.4.2	0	0	0	0	1	-2.01089e-11	3.04702e-12	5.33443e-12	9.27924e-13	-252.605	0
r421	SER[c] <=> DSER[c]	5.1.1.18	0	0	0	0	1	3.91022e-11	1.77725e-12	-3.92154e-12	4.65221e-13	740.573	0
r422	THR[m] <=> ACAL[m] + GLY[m]+[c]	4.1.2.48	0	0	0	0	1	1.99236e-11	9.88151e-13	-3.87905e-13	5.32297e-13	572.261	0
r423	SER[c] <=> PYR[c] + NH3[c]	4.3.1.19	-1000	-0.182129	-1000	-0.327199	0.999855	-673.707	216.745	-690.202	209.012	1.73237	0.0833619
r424	NAD[c] + H2O[c] + BETALD[c] -> NADH[c] + GLYBET[c]	1.2.1.8	0	2.8279e-10	0	0	1	-2.80414e-11	1.14826e-12	-8.3872e-13	8.43254e-13	-603.822	0
r425	NAD[c] + THR[c] -> NADH[c] + AMOXOBU[c]	1.1.1.103	0	0	0	0	1	-4.38641e-12	1.02071e-12	2.92043e-13	6.55738e-13	-121.948	0
r426	NAD[m] + THR[m] -> NADH[m] + AMOXOBU[m]	1.1.1.103	0	0	0	0	1	-4.94009e-12	1.99737e-12	-1.00666e-12	7.43469e-13	-58.3629	0
r427	PRFP[c] -> PRLP[c]	5.3.1.16	0.0117708	0.0117708	0.0220345	0.0220345	0	0.0117708	2.90954e-12	0.0220345	2.0245e-13	-1.11283e+11	0
r428	GLU[c] + IMACP[c] -> AKG[c] + HISOLP[c]	2.6.1.9	0.0117708	0.0117708	0.0220345	0.0220345	0	0.0117708	2.7043e-12	0.0220345	1.16631e-12	-1.10206e+11	0
r429	HISOLP[c] -> PI[c] + HISOL[c]	3.1.3.15	0.0117708	0.0117708	0.0220345	0.0220345	0	0.0117708	2.42258e-12	0.0220345	1.77827e-12	-1.08002e+11	0
r430	2 NAD[c] + HISOL[c] -> 2 NADH[c] + HIS[c]	1.1.1.23	0.0117708	0.0117708	0.0220345	0.0220345	0	0.0117708	2.62913e-12	0.0220345	3.63554e-13	-1.22286e+11	0
r431	ATP[c] + PRPP[c] -> PPI[c] + PRBATP[c]	2.4.2.17	0.0117708	0.0117708	0.0220345	0.0220345	0	0.0117708	1.94279e-12	0.0220345	4.23493e-13	-1.63228e+11	0
r432	DIMGP[c] -> IMACP[c]	4.2.1.19	0.0117708	0.0117708	0.0220345	0.0220345	0	0.0117708	1.4221e-12	0.0220345	1.68221e-12	-1.47344e+11	0
r433	ATP[c] + TRNA[c] + HIS[c] -> AMP[c] + PPI[c] + HHTRNA[c]	6.1.1.21	0	1.50978e-10	0	1.81459e-11	1	-2.17071e-11	1.7115e-12	1.06846e-11	1.46824e-12	-454.246	0
r434	ARG[p] + NADPH[p] + O2[p] -> CITR[p] + NITOXE[p] + NADP[p]	1.14.13.39	0	0	0	0	1	1.22704e-13	1.34313e-13	2.6527e-12	2.74694e-13	-261.651	0
r435	PRBATP[c] -> PPI[c] + PRBAMP[c]	3.6.1.31	0.0117708	0.0117708	0.0220345	0.0220345	0	0.0117708	1.13756e-12	0.0220345	8.02252e-13	-2.33165e+11	0
r436	PRBAMP[c] -> PRFP[c]	3.5.4.19	0.0117708	0.0117708	0.0220345	0.0220345	0	0.0117708	2.70238e-12	0.0220345	9.96518e-13	-1.12686e+11	0
r437	GLN[c] + PRLP[c] -> GLU[c] + DIMGP[c] + AICAR[c]	2.4.2.-; 4.1.3.-	0.0117708	0.0117708	0.0220345	0.0220345	0	0.0117708	1.53481e-12	0.0220345	2.87443e-12	-9.96048e+10	0
r438	AKG[c] + ILE[c] <=> GLU[c] + OMVAL[c]	2.6.1.42	-0.0267267	-0.0267267	-0.0491538	-0.0491538	0	-0.0267267	9.60244e-12	-0.0491538	2.3311e-13	7.38353e+10	0
r439	AKG[m] + ILE[m] <=> GLU[m] + OMVAL[m]	2.6.1.42	0	0	0	0	1	-2.5592e-11	7.50643e-12	2.40688e-12	4.22901e-13	-117.766	0
r440	AKG[c] + VAL[c] <=> GLU[c] + OIVAL[c]	2.6.1.42	-0.0152328	-0.0152328	-0.061866	-0.061866	0	-0.0152328	6.98933e-13	-0.061866	2.78573e-13	1.95995e+12	0
r441	AKG[m] + VAL[m] <=> GLU[m] + OIVAL[m]	2.6.1.42	-1000	1000	-1000	1000	1	-218.883	480.151	-288.918	447.904	3.37282	0.000758229
r442	AKG[c] + LEU[c] <=> GLU[c] + OICAP[c]	2.6.1.42	-0.0406671	-0.0406671	-0.0771207	-0.0771207	0	-0.0406671	6.92457e-13	-0.0771207	1.7833e-13	1.61214e+12	0
r443	AKG[m] + LEU[m] <=> GLU[m] + OICAP[m]	2.6.1.42	0	0	0	0	1	-2.10782e-11	4.95835e-13	1.9747e-12	1.08357e-12	-611.764	0
r444	PYR[m] + OBUT[m] -> CO2[m] + ABUT[m]	2.2.1.6	0.0267267	0.0267267	0.0491538	0.0491538	0	0.0267267	2.56554e-12	0.0491538	1.7508e-13	-2.75795e+11	0
r445	PYR[c] + OBUT[c] -> CO2[c] + ABUT[c]	2.2.1.6	0	0	0	0	1	1.6707e-11	1.70718e-12	-2.86569e-11	9.55914e-13	733.182	0
r446	2 PYR[m] -> CO2[m] + ACLAC[m]	2.2.1.6	0.0558999	0.0558999	0.138987	0.138987	0	0.0558999	4.30052e-12	0.138987	6.55614e-13	-6.03979e+11	0
r447	2 PYR[c] -> CO2[c] + ACLAC[c]	2.2.1.6	0	0	0	0	1	7.91222e-11	3.68911e-12	-4.80647e-11	1.32718e-12	1025.87	0
r448	ALA[m] + OIVAL[m] <=> PYR[m] + VAL[m]	2.6.1.66	-1000	1000	-1000	1000	1	-218.883	480.151	-288.918	447.904	3.37282	0.000758229
r449	NADPH[m] + ACLAC[m] -> NADP[m] + DHVAL[m]	1.1.1.86	0.0558999	0.0558999	0.138987	0.138987	0	0.0558999	1.14265e-12	0.138987	1.44764e-12	-1.42465e+12	0
r450	NADPH[m] + ABUT[m] -> NADP[m] + DHMVA[m]	1.1.1.86	0.0267267	0.0267267	0.0491538	0.0491538	0	0.0267267	3.20376e-12	0.0491538	9.9906e-13	-2.1133e+11	0
r451	DHVAL[m] -> OIVAL[m]	4.2.1.9	0.0558999	0.0558999	0.138987	0.138987	0	0.0558999	4.19213e-13	0.138987	1.9306e-12	-1.32995e+12	0
r452	DHVAL[c] -> OIVAL[c]	4.2.1.9	0	0	0	0	1	-4.28902e-12	1.97436e-12	1.41737e-12	1.96914e-13	-90.9465	0
r453	DHMVA[m] -> OMVAL[m]	4.2.1.9	0.0267267	0.0267267	0.0491538	0.0491538	0	0.0267267	9.18312e-12	0.0491538	2.23541e-12	-7.50383e+10	0
r454	DHMVA[c] -> OMVAL[c]	4.2.1.9	0	0	0	0	1	-7.49347e-12	2.21483e-12	7.47983e-12	1.7684e-12	-167.065	0
r455	ACCOA[c] + OIVAL[c] -> COA[c] + IPPMAL[c]	2.3.3.13	0.0406671	0.0406671	0.0771207	0.0771207	0	0.0406671	5.47301e-12	0.0771207	3.10739e-12	-1.83164e+11	0
r456	PPMAL[c] <=> IPPMAL[c]	4.2.1.33	0	0	0	0	1	-9.13443e-12	8.6709e-13	5.32765e-12	3.49899e-13	-489.11	0
r457	CBHCAP[c] <=> IPPMAL[c]	4.2.1.33	0	0	0	0	1	-9.15938e-12	8.58628e-13	4.17716e-12	4.3418e-13	-438.324	0
r458	CBHCAP[m] <=> IPPMAL[m]	4.2.1.33	0	0	0	0	1	-2.94568e-12	1.4444e-12	-3.25279e-13	6.07741e-13	-52.8792	0
r459	NAD[c] + IPPMAL[c] -> NADH[c] + CO2[c] + OICAP[c]	1.1.1.85	0.0406671	0.0406671	0.0771207	0.0771207	0	0.0406671	7.8808e-13	0.0771207	3.03347e-13	-1.36511e+12	0
r460	NAD[m] + COA[m] + OIVAL[m] -> NADH[m] + CO2[m] + ISOBUCOA[m]	1.2.4.4: 1.8.1.4: 2.3.1.168	0	0	0	0	1	-5.61666e-11	4.71165e-12	3.18578e-11	1.22851e-12	-571.673	0
r461	NAD[m] + COA[m] + OMVAL[m] -> NADH[m] + CO2[m] + METBUCOA[m]	1.2.4.4: 1.8.1.4: 2.3.1.168	0	0	0	0	1	-6.97316e-11	2.33862e-12	4.0913e-11	8.00439e-13	-1415.52	0
r462	NAD[m] + COA[m] + OICAP[m] -> NADH[m] + CO2[m] + ISOVACOA[m]	1.2.4.4: 1.8.1.4: 2.3.1.168	0	0	0	0	1	-6.46147e-11	6.07809e-13	2.71618e-11	2.54552e-13	-4404.25	0
r463	FAD[m] + METBUCOA[m] -> FADH2[m] + MCRCOA[m]	1.3.99.10	0	0	0	0	1	-2.03144e-11	6.98921e-13	2.83666e-11	1.63552e-12	-865.529	0
r464	FAD[m] + METBUCOA[c] -> FADH2[m] + MCRCOA[c]	1.3.99.10	0	0	0	0	1	3.82962e-11	4.31005e-13	-1.22362e-12	8.69665e-13	1287.57	0
r465	ATP[c] + HCO3[c] + MCRCOA[c] -> ADP[c] + PI[c] + MGCOA[c]	6.4.1.4	0	0	0	0	1	1.27645e-10	4.75162e-13	4.64582e-12	2.15709e-13	7453.66	0
r466	ATP[m] + HCO3[m] + MCRCOA[m] -> PI[m] + ADP[m] + MGCOA[m]	6.4.1.4	0	0	0	0	1	5.38679e-11	9.90528e-13	5.78139e-11	7.37678e-13	-101.038	0
r467	H2O[m] + MGCOA[m] <=> H3MCOA[m]	4.2.1.18	0	0	0	0	1	7.45038e-11	1.69883e-12	3.85558e-11	2.55691e-12	370.305	0
r468	H2O[c] + MGCOA[c] <=> H3MCOA[c]	4.2.1.18	0	0	0	0	1	1.11361e-10	1.9638e-12	-6.12465e-13	5.35472e-13	1739.59	0
r469	COA[c] + H3MCOA[c] -> ACCOA[c] + ACTAC[c]	4.1.3.4	0	0	0	1.37397e-13	1	-8.47233e-12	7.35177e-12	1.90581e-11	2.88212e-12	-110.25	0
r470	FAD[m] + ISOBUCOA[c] -> FADH2[m] + MCRLCOA[c]	1.3.99.3	0	0	0	0	1	-1.71537e-11	4.07808e-13	-4.62011e-12	3.48562e-13	-738.8	0
r471	H2O[c] + MCRLCOA[c] -> HYISOBYCOA[c]	4.2.1.17	0	0	0	0	1	-4.68645e-12	1.31998e-12	-1.16817e-12	1.06581e-12	-65.5788	0
r472	H2O[m] + MCRLCOA[m] -> HYISOBYCOA[m]	4.2.1.17	0	0	0	0	1	-1.15348e-11	1.77856e-12	-2.93215e-12	3.64652e-13	-149.838	0
r473	H2O[m] + HYISOBYCOA[m] -> COA[m] + HYISOBYR[m]	3.1.2.4	0	0	0	0	1	-3.86427e-11	9.66843e-13	-8.82172e-12	4.80565e-13	-873.42	0
r474	H2O[b] + HYISOBYCOA[b] -> COA[b] + HYISOBYR[b]	3.1.2.4	0	0	0	0	1	5.95994e-14	2.2232e-13	1.03053e-13	4.94411e-13	-2.53484	0.0113255
r475	H2O[c] + HYISOCOA[c] -> COA[c] + HYISORATE[c]	3.1.2.4	0	0	0	0	1	-1.31729e-11	1.14674e-12	-4.07768e-13	8.03194e-13	-288.326	0
r476	H2O[m] + HYISOCOA[m] -> COA[m] + HYISORATE[m]	3.1.2.4	0	0	0	0	1	-1.46577e-11	1.2211e-12	3.43759e-13	8.41214e-13	-319.925	0
r477	NAD[m] + HYISOBYR[m] <=> NADH[m] + MMSHY[m]	1.1.1.31	0	0	0	0	1	-5.94533e-11	8.49311e-13	2.49393e-11	8.85807e-13	-2174.68	0
r478	NAD[m] + COA[m] + MMSHY[m] -> NADH[m] + CO2[m] + PROPCOA[m]	1.2.1.27	0	0	0	0	1	-6.44545e-11	7.34305e-13	5.23487e-11	2.4944e-13	-4762.82	0
r479	NAD[c] + COA[c] + MMSHY[c] -> NADH[c] + CO2[c] + PROPCOA[c]	1.2.1.27	0	0	0	0	1	-5.63069e-11	1.91176e-12	1.96725e-11	4.33877e-13	-1225.62	0
r480	FAD[m] + METBUCOA[c] -> FADH2[m] + MEBUELCOA[c]	1.3.99.3	0	0	0	0	1	-3.1348e-11	4.24991e-13	-4.26966e-12	8.05077e-13	-940.601	0
r481	H2O[c] + MEBUELCOA[c] -> METBYCOA[c]	4.2.1.17	0	0	0	0	1	-1.20833e-11	2.24871e-12	-1.24123e-12	2.4282e-13	-151.586	0
r482	H2O[m] + MEBUELCOA[m] -> METBYCOA[m]	4.2.1.17	0	0	0	0	1	-3.37094e-12	2.8066e-13	6.82631e-12	9.25079e-13	-333.568	0
r483	NAD[m] + METBYCOA[m] <=> NADH[m] + MCECOA[m]	1.1.1.35	0	0	0	0	1	-1.05693e-11	4.20894e-13	2.17575e-11	9.89269e-13	-950.868	0
r484	NAD[b] + METBYCOA[b] <=> NADH[b] + MCECOA[b]	1.1.1.178	0	0	0	0	1	1.52658e-13	2.72718e-13	-4.52608e-13	1.35725e-12	13.8258	1.37344e-41
r485	COA[p] + MCECOA[p] -> ACCOA[p] + PROPCOA[p]	2.3.1.16	0	0	0	0	1	-6.98518e-14	3.26139e-13	-2.35652e-12	2.67534e-13	171.422	0
r486	COA[m] + MCECOA[m] -> ACCOA[m] + PROPCOA[m]	2.3.1.16	0	0	0	0	1	4.68376e-11	2.23769e-12	2.83431e-11	5.26066e-13	254.427	0
r487	COA[c] + MCECOA[c] -> ACCOA[c] + PROPCOA[c]	2.3.1.16	0	0	0	0	1	3.14346e-11	1.4526e-12	-2.74185e-12	7.2295e-13	666.081	0
r488	ATP[p] + PROPCOA[p] + HCO3[p] -> ADP[p] + PI[p] + SMMNYLCOA[p]	6.4.1.3	0	0	0	0	1	4.03756e-13	3.18436e-13	1.34089e-12	2.0104e-13	-78.6927	0
r489	ATP[m] + PROPCOA[m] + HCO3[m] -> PI[m] + ADP[m] + SMMNYLCOA[m]	6.4.1.3	0	0	0	0	1	2.40394e-11	4.19331e-12	4.66928e-11	7.83893e-13	-167.926	0
r490	ATP[c] + TRNA[c] + ILE[c] -> AMP[c] + PPI[c] + LILEUTRNA[c]	6.1.1.5	0	0	0	0	1	7.20799e-12	6.40939e-12	-1.74895e-12	5.02726e-13	44.0566	8.14029e-297
r491	ATP[m] + TRNA[m] + ILE[m] -> PPI[m] + AMP[m] + LILEUTRNA[m]	6.1.1.5	0	0	0	0	1	1.34692e-11	1.98093e-12	5.95952e-12	6.56795e-13	113.789	0
r492	ATP[c] + TRNA[c] + VAL[c] -> AMP[c] + PPI[c] + LValTRNA[c]	6.1.1.9	0	0	0	0	1	5.07307e-12	3.26495e-12	8.72178e-13	6.89132e-13	39.8107	1.10558e-255
r493	ATP[c] + TRNA[c] + LEU[c] -> AMP[c] + PPI[c] + LLeuTRNA[c]	6.1.1.4	0	0	0	0	1	-9.50032e-12	1.67044e-12	1.43935e-12	2.68723e-13	-204.468	0
r494	ATP[m] + TRNA[m] + LEU[m] -> PPI[m] + AMP[m] + LLeuTRNA[m]	6.1.1.4	0	0	0	0	1	1.17883e-11	3.95696e-13	6.29434e-12	1.02461e-12	158.176	0
r495	H2O[c] + AKG[c] + ACCOA[c] -> COA[c] + HCIT[c]	2.3.3.14	0.0288039	0.0288039	0.0508488	0.0508488	0	0.0288039	2.16875e-12	0.0508488	7.99719e-13	-3.01588e+11	0
r496	ACCOA[m] + H2O[m] + AKG[m] -> COA[m] + HCIT[m]	2.3.3.14	0	0	0	0	1	-1.26487e-10	6.47202e-13	-6.60056e-12	8.74023e-13	-3485.92	0
r497	HCIT[c] <=> HICIT[c]	4.2.1.36	0.0288039	0.0288039	0.0508488	0.0508488	0	0.0288039	2.62671e-13	0.0508488	7.64046e-13	-8.6284e+11	0
r498	NAD[c] + HICIT[c] <=> NADH[c] + CO2[c] + AKA[c]	1.1.1.87	0.0288039	0.0288039	0.0508488	0.0508488	0	0.0288039	5.95439e-13	0.0508488	2.57969e-13	-1.07428e+12	0
r499	AKG[c] + TYR[c] <=> GLU[c] + 4HPP[c]	2.6.1.5	-1000	999.985	-1000	999.971	0.999993	-11.0262	577.184	-3.18356	572.613	-0.305036	0.760371
r500	ATP[c] + NADPH[c] + AMA[c] -> NADP[c] + AMP[c] + PPI[c] + AMASA[c]	1.2.1.31	0.0288039	0.0288039	0.0508488	0.0508488	0	0.0288039	7.39199e-13	0.0508488	2.47673e-13	-8.94216e+11	0
r501	ATP[b] + NADPH[b] + AMA[b] -> NADP[b] + AMASA[b] + AMP[b] + PPI[b]	1.2.1.31	0	0	0	0	1	9.59161e-13	5.58664e-13	-6.63342e-13	3.9401e-13	75.0524	0
r502	NADPH[c] + GLU[c] + AMASA[c] <=> NADP[c] + SACP[c]	1.5.1.10	0.0288039	0.0288039	0.0508488	0.0508488	0	0.0288039	3.67894e-12	0.0508488	3.37596e-13	-1.88697e+11	0
r503	NADH[m] + GLU[m] + AMASA[m] <=> NAD[m] + SACP[m]	1.5.1.9	0	0	0	0	1	-1.20845e-11	1.57375e-12	-2.69819e-12	1.06714e-12	-156.103	0
r504	AKG[m] + NADPH[m] + LYS[m] <=> NADP[m] + SACP[m]	1.5.1.8	-1000	1000	-1000	1000	1	135.005	497.306	689.803	271.996	-30.9516	3.60686e-172
r505	NADH[m] + AKG[m] + LYS[m] <=> NAD[m] + SACP[m]	1.5.1.7	-1000	1000	-1000	1000	1	-135.005	497.306	-689.803	271.996	30.9516	3.60686e-172
r506	NADH[c] + AKG[c] + LYS[c] <=> NAD[c] + SACP[c]	1.5.1.7	-0.0288039	-0.0288039	-0.0508488	-0.0508488	0	-0.0288039	1.29999e-12	-0.0508488	4.60154e-13	5.05517e+11	0
r507	NAD[c] + H2O[c] + ALA[c] -> NADH[c] + PYR[c] + NH3[c]	1.4.1.1	0	1000	0	1000	1	492.051	280.451	494.038	281.937	-0.158056	0.874428
r508	NAD[m] + H2O[m] + ALA[m] -> NADH[m] + PYR[m] + NH3[m]	1.4.1.1	0	1000	0	1000	1	425.456	268.866	548.553	277.588	-10.0728	2.59623e-23
r509	PYR[c] + ASPSA[c] -> 2 H2O[c] + DIDIPC[c]	4.2.1.52	0	0	0	0	1	5.58827e-11	2.98994e-13	-1.39742e-11	1.99565e-12	1094.72	0
r510	ATP[c] + TRNA[c] + LYS[c] -> AMP[c] + PPI[c] + LLTRNA[c]	6.1.1.6	0	0	0	0	1	7.97433e-12	1.20791e-12	3.11273e-12	1.03488e-12	96.6533	0
r511	SAM[c] + HISLYS[c] -> SAH[c] + TMLS[c]	2.1.1.43	0	0	0	0	1	-5.14629e-12	4.43017e-13	-1.46694e-11	3.48383e-13	534.339	0
r512	AKG[m] + O2[m] + TMLS[m] -> CO2[m] + SUCC[m] + HTMLS[m]	1.14.11.8	0	0	0	0	1	-2.29342e-10	7.90062e-13	6.88425e-11	2.90592e-13	-11201.4	0
r513	HTMLS[m] -> GLY[m] + TMAMMOBNAL[m]	4.1.2.-	0	0	0	0	1	-1.09818e-10	3.28019e-13	1.91624e-11	1.21555e-12	-3239.56	0
r514	NAD[c] + H2O[c] + TMAMMOBNAL[c] <=> NADH[c] + TMAMMOBNATE[c]	1.2.1.3	0	0	0	0	1	-1.30702e-10	2.63847e-13	3.62553e-11	3.16156e-13	-12821.2	0
r515	NAD[m] + H2O[m] + TMAMMOBNAL[m] <=> NADH[m] + TMAMMOBNATE[m]	1.2.1.3	0	0	0	0	1	-6.06494e-11	2.1336e-12	1.65373e-11	7.2411e-13	-1083.32	0
r516	AKG[c] + O2[c] + TMAMMOBNATE[c] -> CO2[c] + SUCC[c] + CAR[c]	1.14.11.1	0	0	0	0	1	-3.15787e-10	1.09637e-12	7.75432e-11	3.98792e-13	-10661.5	0
r517	GLU[c] + AKA[c] <=> AKG[c] + AMA[c]	2.6.1.39	0.0288039	0.0288039	0.0508488	0.0508488	0	0.0288039	2.1537e-12	0.0508488	9.53251e-13	-2.95988e+11	0
r518	NADP[b] + AMP[b] + PPI[b] + A6OXO[b] -> ATP[b] + NADPH[b] + AMA[b]	1.2.1.95	0	0	0	0	1	2.33514e-13	3.2062e-13	-8.35911e-13	6.74096e-13	45.3047	0
r519	NADP[c] + AMP[c] + PPI[c] + A6OXO[c] -> ATP[c] + NADPH[c] + AMA[c]	1.2.1.95	0	0	0	0	1	-5.23932e-12	2.29432e-12	2.69372e-13	5.37048e-13	-73.9284	0
r520	PYR[c] + ASPSA[c] -> H2O[c] + HTET[c]+[c]	4.3.3.7	0	0	0	0	1	5.60198e-11	1.00537e-12	-1.65202e-12	9.10276e-13	1344.71	0
r521	PI[c] + 5MTA[c] -> 5THR1P[c] + AD[c]	2.4.2.28	0	0	0	0	1	4.8714e-11	3.30969e-13	1.25525e-10	1.41069e-12	-1676.31	0
r522	5THR1P[c] -> METHIR1P[c]	5.3.1.23	0	0	0	0	1	2.24102e-11	9.14701e-13	5.05608e-11	2.58486e-13	-936.538	0
r523	METHIR1P[c] -> H2O[c] + METHPENP[c]	4.2.1.109	0	0	0	0	1	1.81869e-11	1.40337e-12	2.48966e-11	5.7977e-13	-139.738	0
r524	METHIR1P[m] -> H2O[m] + METHPENP[m]	4.2.1.109	0	0	0	0	1	2.33973e-14	3.60593e-13	-2.21581e-13	4.18467e-13	14.0242	1.09354e-42
r525	H2O[c] + METHPENP[c] -> PI[c] + DHYXPENT[c]	3.1.3.77	0	0	0	0	1	2.88096e-11	1.75922e-12	2.44634e-11	9.77046e-13	68.2995	0
r526	CYS[c] + PHSER[c] -> SUCC[c] + LLCT[c]	2.5.1.48	0	0	0	0	1	-2.54013e-10	9.30631e-13	7.78159e-11	2.55998e-13	-10871.7	0
r527	H2O[m] + LLCT[m] -> PYR[m] + NH3[m] + HCYS[m]	4.4.1.8	0	999.818	0	999.673	0.999855	189.352	157.485	210.492	165.596	-2.92541	0.00347879
r528	HCYS[c] + MTHPTGLU[c] -> THPTGLU[c] + MET[c]	2.1.1.14	0	0	0	0	1	-4.84722e-12	2.49852e-12	1.44569e-11	6.19987e-13	-237.134	0
r529	HCYS[c] + MTHF[c] -> THF[c] + MET[c]	2.1.1.13	0.0180274	0.0180274	0.0272107	0.0272107	0	0.0180274	1.38864e-12	0.0272107	3.74735e-13	-2.01902e+11	0
r530	ATP[c] + MET[c] -> PI[c] + PPI[c] + SAM[c]	2.5.1.6	0.00653356	0.00653355	0.00602367	0.00602367	0	0.00653356	1.22138e-12	0.00602367	9.8795e-13	1.02641e+10	0
r531	SAH[c] -> HCYS[c] + ADN[c]	3.3.1.1	0.00653356	0.00653355	0.00602367	0.00602367	0	0.00653356	6.25773e-13	0.00602367	4.60438e-13	2.07542e+10	0
r532	H2S[c] + OAHSER[c] -> AC[c] + HCYS[c]	2.5.1.49	0.0114939	0.0114939	0.021187	0.021187	0	0.0114939	3.92376e-12	0.021187	3.38746e-13	-7.78304e+10	0
r533	LLCT[c] -> NH3[c] + CYS[c] + OBUT[c]	4.4.1.1	0	0	0	0	1	-8.79331e-11	3.3095e-12	2.25392e-11	6.61067e-13	-1035.13	0
r534	LLCT[m] -> CYS[m] + NH3[m] + OBUT[m]	4.4.1.1	0	0	0	0	1	1.87685e-12	1.3712e-12	-1.0433e-11	9.88556e-13	230.285	0
r535	SAM[c] + HCYS[c] -> SAH[c] + MET[c]	2.1.1.10	0	1.98089e-08	0	2.143e-10	1	-3.30093e-11	2.1475e-12	-4.59674e-13	1.17691e-12	-420.324	0
r536	SAM[c] + CALH[c] -> SAH[c] + DPTH[c]	2.1.1.98	0	0	0	0	1	-4.72713e-12	3.7404e-13	-1.49167e-11	3.12235e-13	661.328	0
r537	ATP[c] + TRNA[c] + MET[c] -> AMP[c] + PPI[c] + LMETTRNA[c]	6.1.1.10	0	0	0	0	1	-1.42092e-11	2.17294e-12	-1.73866e-11	1.14601e-12	40.9008	3.24722e-266
r538	ATP[m] + TRNA[m] + MET[m] -> PPI[m] + AMP[m] + LMETTRNA[m]	6.1.1.10	0	1.94929e-10	0	0	1	-1.89143e-12	4.05755e-13	-1.41969e-11	1.13462e-12	322.936	0
r539	ATP[e] + MET[e] + TRNA[e] -> PPI[c] + AMP[e] + LMETTRNA[e][e]+[c]	6.1.1.10	0	0	0	0	1	2.45591e-11	2.14167e-13	2.73915e-13	5.86731e-13	1229.54	0
r540	PEP[c] + E4P[c] -> PI[c] + 3DDAH7P[c]	2.5.1.54	0.0383129	0.0383129	0.0737308	0.0737308	0	0.0383129	1.08393e-12	0.0737308	1.09283e-12	-7.27651e+11	0
r541	3DDAH7P[c] -> PI[c] + DQT[c]	4.2.3.4	0.0383129	0.0383129	0.0737308	0.0737308	0	0.0383129	7.6474e-13	0.0737308	3.8964e-13	-1.30495e+12	0
r542	3DDAH7P[b] -> PI[b] + DQT[b]	4.2.3.4	0	0	0	0	1	3.6132e-13	2.06731e-13	6.09599e-13	6.75956e-13	-11.1072	7.42902e-28
r543	DQT[c] -> DHSK[c]	4.2.1.10	0.0383129	0.0383129	0.0737308	0.0737308	0	0.0383129	2.17441e-12	0.0737308	3.77582e-13	-5.07493e+11	0
r544	DQT[b] -> DHSK[b]	4.2.1.10	0	0	0	0	1	3.40113e-13	2.31532e-13	1.3119e-13	7.44836e-13	8.47025	4.6746e-17
r545	NADPH[m] + DHSK[m] -> NADP[m] + SME[m]	1.1.1.25	0.0383129	0.0383129	0.0737308	0.0737308	0	0.0383129	1.10725e-12	0.0737308	1.02187e-12	-7.43342e+11	0
r546	NADPH[b] + DHSK[b] -> NADP[b] + SME[b]	1.1.1.25	0	0	0	0	1	9.91891e-13	4.05427e-13	1.69837e-13	6.29648e-13	34.7125	5.16261e-207
r547	ATP[c] + SME[c] -> ADP[c] + SME3P[c]	2.7.1.71	0.0383129	0.0383129	0.0737308	0.0737308	0	0.0383129	5.25878e-13	0.0737308	6.01627e-13	-1.40165e+12	0
r548	ATP[b] + SME[b] -> ADP[b] + SME3P[b]	2.7.1.71	0	0	0	0	1	1.25167e-13	3.72883e-13	-5.10439e-14	7.70652e-13	6.50874	9.55579e-11
r549	PEP[c] + SME3P[c] -> PI[c] + 3PSME[c]	2.5.1.19	0.0383129	0.0383129	0.0737308	0.0737308	0	0.0383129	1.37823e-12	0.0737308	1.08315e-12	-6.38942e+11	0
r550	SME3P[b] + PEP[b] -> PI[b] + 3PSME[b]	2.5.1.19	0	0	0	0	1	2.9956e-13	3.63124e-13	-4.0725e-13	9.74528e-13	21.492	2.40647e-92
r551	3PSME[c] -> PI[c] + CHOR[c]	4.2.3.5	0.0383129	0.0383129	0.0737308	0.0737308	0	0.0383129	1.86219e-12	0.0737308	9.71559e-13	-5.33238e+11	0
r552	3PSME[m] -> PI[m] + CHOR[m]	4.2.3.5	0	0	0	0	1	3.24696e-12	1.90131e-12	1.72868e-11	5.12409e-13	-225.468	0
r553	GLN[c] + CHOR[c] -> PYR[c] + GLU[c] + AN[c]	4.1.3.27	0.00512377	0.00512377	0.0101698	0.0101698	0	0.00512377	1.15241e-12	0.0101698	1.74876e-12	-7.61907e+10	0
r554	CHOR[m] + GLN[m] -> PYR[m] + GLU[m] + AN[m]	4.1.3.27	0	0	0	0	1	-5.61084e-11	5.34912e-13	1.93941e-11	8.10698e-13	-2458.23	0
r555	PRPP[c] + AN[c] -> PPI[c] + NPRAN[c]	2.4.2.18	0.115744	0.115744	0.214235	0.214235	0	0.115744	1.68308e-12	0.214235	8.37749e-13	-1.65664e+12	0
r556	NPRAN[c] -> CPAD5P[c]	5.3.1.24	0.115744	0.115744	0.214235	0.214235	0	0.115744	9.02371e-13	0.214235	7.16441e-13	-2.70315e+12	0
r557	CPAD5P[c] -> CO2[c] + IGP[c]	4.1.1.48	0.115744	0.115744	0.214235	0.214235	0	0.115744	6.80817e-13	0.214235	1.06247e-12	-2.46818e+12	0
r558	SER[c] + IGP[c] -> T3P1[c] + TRP[c]	4.2.1.20	0.115744	0.115744	0.214235	0.214235	0	0.115744	2.63511e-13	0.214235	1.71148e-12	-1.79861e+12	0
r559	O2[c] + TRP[c] -> FKYN[c]	1.13.11.52	0.11062	0.11062	0.204065	0.204065	0	0.11062	9.07105e-13	0.204065	5.54806e-13	-2.77903e+12	0
r560	FKYN[c] -> FOR[c] + KYN[c]	3.5.1.9	0.11062	0.11062	0.204065	0.204065	0	0.11062	3.21594e-12	0.204065	3.80363e-13	-9.125e+11	0
r561	FKYN[e] -> FOR[e] + KYN[e]	3.5.1.9	0	0	0	0	1	-5.33192e-13	3.1035e-13	-3.10019e-13	7.88369e-13	-8.32963	1.48613e-16
r562	NADPH[m] + O2[m] + KYN[m] -> H2O[m] + NADP[m] + HKYN[m]	1.14.13.9	0	0	0	7.48459e-11	1	2.90734e-11	9.76235e-13	-1.1622e-11	1.21616e-12	825.194	0
r563	KYN[c] -> ALA[c] + AN[c]	3.7.1.3	0.11062	0.11062	0.204065	0.204065	0	0.11062	2.21583e-12	0.204065	3.08774e-12	-7.77523e+11	0
r564	HKYN[c] -> ALA[c] + HAN[c]	3.7.1.3	0	0	0	-2.28323e-12	1	-6.61626e-11	6.22842e-13	1.52904e-11	8.75358e-13	-2397.56	0
r565	O2[c] + HAN[c] -> CMUSA[c]	1.13.11.6	0	0	0	-2.28323e-12	1	-3.10571e-11	4.18778e-13	6.3512e-12	7.32123e-13	-1402.55	0
r566	CHOR[c] -> PHEN[c]	5.4.99.5	0.0331891	0.0331891	0.063561	0.063561	0	0.0331891	2.07314e-12	0.063561	3.53241e-12	-2.34493e+11	0
r567	NADP[c] + PHEN[c] -> CO2[c] + NADPH[c] + 4HPP[c]	1.3.1.13	0.0152328	0.0152328	0.0288143	0.0288143	0	0.0152328	3.78746e-12	0.0288143	2.51955e-12	-9.44138e+10	0
r568	AKG[c] + TYR[c] <=> GLU[c] + 4HPP[c]	2.6.1.1	-1000	999.985	-1000	999.971	0.999993	11.0109	577.184	3.15474	572.613	0.305564	0.759969
r569	AKG[m] + TYR[m] <=> GLU[m] + 4HPP[m]	2.6.1.1	0	0	0	0	1	-1.40028e-11	3.35365e-13	-3.50222e-12	1.23718e-12	-259.051	0
r570	O2[c] + PHE[c] + TTHBOTR[c] -> TYR[c] + HYTTHBOTR[c]	1.14.16.1	0	0	0	0	1	-2.16703e-12	3.66451e-12	-2.05231e-12	7.59834e-13	-0.969338	0.332494
r571	4HPP[c] <=> HYHYPREATE[c]	5.3.2.1	0	0	0	0	1	-7.64951e-12	1.43147e-12	1.44719e-12	4.23754e-13	-192.691	0
r572	O2[c] + 4HPP[c] -> CO2[c] + HOMOGEN[c]	1.13.11.27	0	-1.69289e-10	0	-1.05254e-10	1	-7.7247e-11	5.20139e-13	-4.96538e-12	7.04633e-13	-2609.85	0
r573	O2[c] + HOMOGEN[c] -> MACAC[c]	1.13.11.5	0	-1.69289e-10	0	-1.05254e-10	1	-3.64396e-11	7.47953e-13	8.03891e-13	1.37325e-12	-753.164	0
r574	O2[c] + GEN[c] -> MAYLPYR[c]	1.13.11.4	0	0	0	0	1	-1.91239e-12	1.50268e-12	-4.83768e-13	1.22519e-12	-23.3008	1.96467e-106
r575	MACAC[c] -> FUACAC[c]	5.2.1.2	0	-1.69289e-10	0	-1.05254e-10	1	-2.46835e-11	2.5704e-13	6.5793e-12	2.20415e-13	-2919.68	0
r576	FUACAC[c] -> FUM[c] + ACTAC[c]	3.7.1.2	0	-1.69289e-10	0	-1.05254e-10	1	-4.00883e-11	5.02761e-12	2.04474e-11	3.47174e-13	-379.855	0
r577	H2O[c] + ACYLPYR[c] -> PYR[c] + FUM[c]	3.7.1.5	0	0	0	0	1	-1.05661e-10	5.29648e-13	3.05799e-11	1.37789e-12	-2918.57	0
r578	H2O[m] + ACYLPYR[m] -> PYR[m] + FUM[m]	3.7.1.5	0	0	0	0	1	-1.05889e-10	1.12278e-12	2.97921e-11	2.98044e-13	-3693.49	0
r579	2 H2O2[p] -> 2 H2O[p] + O2[p]	1.11.1.6	0	0	0	1.91925e-10	1	1.79972e-14	2.45023e-13	2.06966e-11	2.1842e-13	-1992.16	0
r580	2 H2O2[c] -> 2 H2O[c] + O2[c]	1.11.1.6	0	0	0	0	1	5.61147e-11	4.58398e-12	-1.56112e-10	8.93828e-13	1436.99	0
r581	AKA[c] -> CO2[c] + GLTCOA[c]	1.2.4.2	0	0	0	0	1	-6.82616e-11	1.54716e-12	-2.41952e-12	2.78872e-13	-1324.42	0
r582	AKA[m] -> CO2[m] + GLTCOA[m]	1.2.4.2	0	0	0	0	1	-5.97453e-11	4.75362e-13	-5.44032e-12	3.34154e-13	-2955.43	0
r583	O2[c] + ASPERMD[c] -> H2O2[c] + APRUT[c] + APROA[c]	1.5.3.11	0	0	0	0	1	-1.94674e-13	2.36554e-12	2.66777e-11	2.00475e-13	-357.949	0
r584	O2[c] + APRUT[c] -> H2O2[c] + APROA[c] + GABAL[c]	1.5.3.11	0	0	0	0	1	-1.85359e-11	1.65119e-12	1.19295e-11	7.81257e-13	-527.403	0
r585	AKG[c] + KYN[c] -> GLU[c] + APEBU[c]	2.6.1.7	0	0	0	0	1	-1.28624e-12	5.90704e-12	2.06094e-13	9.08554e-13	-7.8962	4.70204e-15
r586	AKG[m] + KYN[m] -> GLU[m] + APEBU[m]	2.6.1.7	0	0	0	0	1	-1.54593e-11	1.39846e-12	-2.09353e-13	6.97591e-13	-308.579	0
r587	ATP[m] + TRNA[m] + TYR[m] -> PPI[m] + AMP[m] + LTyrTRNA[m]	6.1.1.1	0	0	0	8.04903e-11	1	9.62198e-12	3.77733e-13	7.67926e-12	5.19828e-13	95.6065	0
r588	ATP[c] + TRNA[c] + TYR[c] -> AMP[c] + PPI[c] + LTyrTRNA[c]	6.1.1.1	0	3.60462e-11	0	-2.57432e-11	1	6.5322e-13	1.96668e-12	2.06363e-12	3.16297e-12	-11.9749	5.80383e-32
r589	ATP[m] + TRNA[m] + TRP[m] -> PPI[m] + AMP[m] + TRPTRNA[m]	6.1.1.2	0	3.03332e-10	0	0	1	6.16646e-12	2.35829e-12	6.5774e-12	9.53767e-13	-5.10837	3.55866e-07
r590	ATP[c] + TRNA[c] + TRP[c] -> AMP[c] + PPI[c] + TRPTRNA[c]	6.1.1.2	0	4.50094e-11	0	-2.31233e-11	1	-3.64075e-13	7.4313e-13	1.21306e-11	2.7854e-13	-497.868	0
r591	ATP[c] + TRNA[c] + PHE[c] -> AMP[c] + PPI[c] + LPheTRNA[c]	6.1.1.20	0	3.57407e-11	0	-2.48195e-11	1	-3.51434e-13	1.1313e-12	5.24138e-13	2.05795e-13	-24.0793	1.07089e-112
r592	4CMCOA[c] -> CAFFCOA[c]	1.14.13.-	0	0	0	0	1	-1.25347e-12	3.0321e-12	-1.83773e-13	2.41259e-13	-11.121	6.41968e-28
r593	SAM[m] + CAFFCOA[m] -> SAH[m] + FERYLCOA[m]	2.1.1.104	0	0	0	0	1	-4.12508e-11	2.4341e-13	-1.0683e-10	4.76134e-13	3878.09	0
r594	ACCOA[c] + SERNIN[c] -> COA[c] + NSERNIN[c]	2.3.1.87	0	0	0	0	1	-1.63747e-11	2.20042e-12	-7.76582e-12	9.43898e-13	-113.701	0
r595	PHEN[c] -> CO2[c] + PHPYR[c]	4.2.1.51	0.0179563	0.0179563	0.0347467	0.0347467	0	0.0179563	2.53536e-12	0.0347467	2.0283e-12	-1.6353e+11	0
r596	GLU[c] + PHPYR[c] <=> AKG[c] + PHE[c]	2.6.1.57	0.0179563	0.0179563	0.0347467	0.0347467	0	0.0179563	2.45154e-13	0.0347467	6.33863e-13	-7.81258e+11	0
r597	GLU[m] + PHPYR[m] <=> AKG[m] + PHE[m]	2.6.1.57	0	0	0	0	1	1.09955e-11	1.97426e-13	1.40598e-12	2.6208e-13	924.195	0
r598	O2[c] + DHBZA[c] -> MPYR[c]	1.13.11.4	0	0	0	0	1	-1.97357e-12	1.46739e-12	-1.44481e-12	6.97925e-13	-10.2902	3.10478e-24
r599	ACCOA[c] + PHOPTRIN[c] -> COA[c] + APHOPTRIN[c]	2.3.1.183	0	0	0	0	1	-1.71429e-11	2.24273e-12	-8.13539e-12	9.58503e-13	-116.788	0
r600	ATP[c] + R5P[c] <=> AMP[c] + PRPP[c]	2.7.6.1	0.27347	0.27347	0.49819	0.49819	0	0.27347	1.39886e-12	0.49819	8.04481e-13	-4.40374e+12	0
r601	ATP[b] -> PPI[b] + cAMP[b]	4.6.1.1	0	0	0	0	1	-4.96009e-13	4.64272e-13	-2.12661e-13	5.2563e-13	-12.7765	5.45708e-36
r602	ATP[c] -> PPI[c] + cAMP[c]	4.6.1.1	0	-5.27892e-10	0	3.63043e-09	1	-1.10836e-11	5.95231e-13	3.10915e-11	5.19987e-13	-1687.43	0
r603	CAIR[c] <=> CO2[c] + AIR[c]	4.1.1.21	-0.0526912	-0.0526912	-0.0940271	-0.0940271	0	-0.0526912	2.18146e-12	-0.0940271	1.17248e-12	5.27805e+11	0
r604	ATP[c] + ASP[c] + CAIR[c] <=> ADP[c] + PI[c] + SAICAR[c]	6.3.2.6	0.0526912	0.0526912	0.0940271	0.0940271	0	0.0526912	2.42959e-13	0.0940271	7.41682e-13	-1.67485e+12	0
r605	SAICAR[c] <=> FUM[c] + AICAR[c]	4.3.2.2	0.0526912	0.0526912	0.0940271	0.0940271	0	0.0526912	7.26445e-13	0.0940271	1.55531e-12	-7.61477e+11	0
r606	ATP[c] + FGAM[c] -> ADP[c] + PI[c] + AIR[c]	6.3.3.1	0.0526912	0.0526912	0.0940271	0.0940271	0	0.0526912	2.90408e-13	0.0940271	7.66629e-13	-1.5945e+12	0
r607	ATP[c] + GLY[c] + PRAM[c] <=> ADP[c] + PI[c] + GAR[c]	6.3.4.13	0.0526912	0.0526912	0.0940271	0.0940271	0	0.0526912	8.32802e-13	0.0940271	3.88134e-13	-1.42266e+12	0
r608	ATP[c] + GLN[c] + FGAR[c] -> ADP[c] + PI[c] + GLU[c] + FGAM[c]	6.3.5.3	0.0526912	0.0526912	0.0940271	0.0940271	0	0.0526912	7.08124e-13	0.0940271	4.8347e-13	-1.52451e+12	0
r609	GAR[c] + FTHF[c] -> THF[c] + FGAR[c]	2.1.2.2	0.0526912	0.0526912	0.0940271	0.0940271	0	0.0526912	4.71873e-13	0.0940271	7.34001e-13	-1.49801e+12	0
r610	GLN[c] + PRPP[c] -> PPI[c] + GLU[c] + PRAM[c]	2.4.2.14	0.0526912	0.0526912	0.0940271	0.0940271	0	0.0526912	2.69245e-12	0.0940271	2.78779e-13	-4.82907e+11	0
r611	AICAR[c] + FTHF[c] <=> THF[c] + PRFICA[c]	2.1.2.3	0.0644621	0.0644621	0.116062	0.116062	0	0.0644621	8.51949e-13	0.116062	3.68287e-13	-1.75804e+12	0
r612	PRFICA[c] <=> IMP[c]	3.5.4.10	0.0644621	0.0644621	0.116062	0.116062	0	0.0644621	1.22577e-12	0.116062	7.48597e-13	-1.13607e+12	0
r613	GTP[c] + ASP[c] + IMP[c] -> PI[c] + GDP[c] + ASUC[c]	6.3.4.4	0.016222	0.0162221	0.0297942	0.0297942	0	0.016222	6.73403e-13	0.0297942	1.64943e-12	-2.40901e+11	0
r614	ASUC[c] <=> FUM[c] + AMP[c]	4.3.2.2	0.016222	0.0162221	0.0297942	0.0297942	0	0.016222	5.99334e-13	0.0297942	3.56609e-13	-6.15411e+11	0
r615	ATP[c] + GLN[c] + XMP[c] -> AMP[c] + PPI[c] + GLU[c] + GMP[c]	6.3.5.2	0.04824	0.04824	0.0862674	0.0862674	0	0.04824	2.81645e-12	0.0862674	3.51898e-13	-4.23673e+11	0
r616	ATP[c] + GMP[c] <=> ADP[c] + GDP[c]	2.7.4.8	-999.952	1000	-999.906	1000	0.999977	-27.6173	578.048	20.614	563.582	-1.88923	0.0590061
r617	ATP[c] + DGMP[c] <=> ADP[c] + DGDP[c]	2.7.4.8	3.23514e-11	2.85014e-09	-4.23835e-13	3.19087e-10	1	1.6069e-10	1.35213e-12	-4.43721e-12	1.19057e-12	2898.43	0
r618	GMP[c] + DATP[c] <=> GDP[c] + DADP[c]	2.7.4.8	-999.952	999.996	-999.914	999.992	0.999979	27.6656	578.048	-20.5277	563.582	1.88774	0.059206
r619	H2O[c] + AMP[c] -> NH3[c] + IMP[c]	3.5.4.6	0	2.65497e-09	0	6.3378e-10	1	8.39179e-11	2.673e-12	5.29604e-12	1.04633e-12	866.137	0
r620	H2O[c] + cGMP[c] -> GMP[c]	3.1.4.17	0	0	0	0	1	-1.8067e-11	1.34872e-12	-1.58313e-11	2.81131e-13	-51.3157	0
r621	H2O[b] + cGMP[b] -> GMP[b]	3.1.4.17	0	0	0	0	1	-2.02092e-13	3.49511e-13	1.2837e-13	5.13411e-13	-16.8256	1.62932e-59
r622	H2O[c] + cAMP[c] -> AMP[c]	3.1.4.17	0	1.36696e-09	0	3.19087e-10	1	-5.63477e-11	9.57402e-13	-7.19633e-12	1.10212e-12	-1064.67	0
r623	H2O[b] + cAMP[b] -> AMP[b]	3.1.4.17	0	0	0	0	1	-5.25321e-14	5.00475e-13	5.47632e-13	1.63901e-12	-11.0746	1.04673e-27
r624	H2O[c] + ADPRIB[c] -> R5P[c] + AMP[c]	3.6.1.13	0	0	0	0	1	-4.41658e-12	1.06316e-12	1.52086e-10	2.77526e-13	-4504.09	0
r625	H2O[c] + GN[c] -> NH3[c] + XAN[c]	3.5.4.3	0	8.80277e-10	0	2.15062e-10	1	2.88032e-12	1.46401e-12	-2.44739e-11	1.10405e-12	471.747	0
r626	H2O[e] + GN[e] -> NH3[e] + XAN[e]	3.5.4.3	0	0	0	0	1	2.79524e-12	4.23133e-13	-3.03875e-12	3.04935e-13	353.72	0
r627	H2O[p] + O2[p] + URATE[p] -> H2O2[p] + HIURTE[p]	1.7.3.3	0	0	0	0	1	2.23735e-13	2.20975e-13	-8.78543e-13	7.39254e-13	45.1766	1.0839e-307
r628	H2O[b] + HIURTE[b] -> CO2[b] + ATN[b]	3.5.2.17	0	0	0	0	1	-5.15793e-13	2.7935e-13	1.15342e-13	3.25549e-13	-46.5256	8.71500000000000e-321
r629	H2O[e] + HIURTE[e] -> ATN[e] + CO2[e]	3.5.2.17	0	0	0	0	1	-8.14889e-12	2.62284e-12	-1.77259e-12	6.59996e-13	-74.5531	0
r630	NAD[c] + IMP[c] -> NADH[c] + XMP[c]	1.1.1.205	0.04824	0.04824	0.0862674	0.0862674	0	0.04824	2.9568e-13	0.0862674	4.00581e-13	-2.41526e+12	0
r631	NAD[m] + IMP[m] -> NADH[m] + XMP[m]	1.1.1.205	0	0	0	0	1	-2.61361e-11	4.96763e-13	9.89204e-12	4.25635e-13	-1741.61	0
r632	H2O[c] + ITP[c] -> PPI[c] + IMP[c]	3.6.1.19	0	0	0	0	1	3.68386e-11	3.11706e-12	2.89263e-11	1.10602e-12	75.6502	0
r633	H2O[c] + DITP[c] -> PPI[c] + DIMP[c]	3.6.1.19	0	0	0	1.33355e-10	1	4.68146e-11	6.25966e-13	2.11726e-11	8.3889e-13	774.697	0
r634	H2O[c] + GTP[c] -> PPI[c] + GMP[c]	3.6.1.19	0	2.85034e-09	0	3.18749e-10	1	1.14313e-12	8.09162e-13	-5.33225e-12	9.00708e-13	169.12	0
r635	H2O[c] + DGTP[c] -> PPI[c] + DGMP[c]	3.6.1.19	0	2.85014e-09	0	3.19087e-10	1	1.13147e-10	1.79004e-12	1.55261e-11	9.14354e-13	1535.82	0
r636	H2O[c] + XTP[c] -> PPI[c] + XMP[c]	3.6.1.19	0	0	0	0	1	5.49453e-11	5.04144e-13	2.51628e-11	3.79088e-13	1493.11	0
r637	ATP[c] + SLF[c] -> PPI[c] + APS[c]	2.7.7.4	0	0	0	1.86933e-10	1	2.51787e-12	1.77648e-12	2.47193e-11	3.99614e-13	-385.57	0
r638	ATP[m] + SLF[m] -> PPI[m] + APS[m]	2.7.7.4	0	0	0	1.02207e-10	1	-1.14418e-12	1.50151e-12	-2.88182e-12	9.0028e-13	31.3864	3.91415e-176
r639	ATP[c] + APS[c] -> ADP[c] + PAPS[c]	2.7.1.25	0	0	0	1.86933e-10	1	-1.4285e-11	7.91294e-13	-1.06013e-11	4.91088e-13	-125.079	0
r640	H2O[c] + PAPS[c] -> SLF[c] + PAYL[c]	3.6.1.9	0	0	0	1.86933e-10	1	-1.335e-11	2.07449e-12	9.08899e-12	9.53796e-13	-310.777	0
r641	ATP[c] + ADP[c] -> PI[c] + APPPPA[c]	2.7.7.53	0	5.70029e-09	0	6.37208e-10	1	-4.79539e-11	1.98601e-12	3.47501e-11	5.04385e-13	-1276.36	0
r642	H2O[c] + APPPPA[c] -> ATP[c] + AMP[c]	3.6.1.17	0	5.70029e-09	0	6.37208e-10	1	-1.99771e-11	1.60668e-12	-6.50489e-12	8.58341e-13	-233.878	0
r643	H2O[c] + APPPA[c] -> ADP[c] + AMP[c]	3.6.1.29	0	0	0	0	1	-3.08185e-11	1.32192e-12	-4.12214e-11	1.78181e-12	148.274	0
r644	UGC[e] <=> UREA[e] + GLX[e]+[c]	4.3.2.3	0	0	0	0	1	-1.34547e-13	2.79307e-13	3.28996e-13	7.29235e-13	-18.7715	1.55799e-72
r645	UGC[c] <=> UREA[c] + GLX[c]+[c]	4.3.2.3	0	0	0	0	1	7.87839e-13	4.29905e-13	6.83377e-13	6.05395e-13	4.44894	9.10395e-06
r646	ASP[c] + CAP[c] -> PI[c] + CAASP[c]	2.1.3.2	0.0932643	0.0932643	0.167894	0.167894	0	0.0932643	3.32449e-13	0.167894	1.05398e-12	-2.13542e+12	0
r647	CAASP[c] <=> DOROA[c]	3.5.2.3	0.0932643	0.0932643	0.167894	0.167894	0	0.0932643	1.57234e-12	0.167894	1.27599e-12	-1.16547e+12	0
r648	O2[c] + DOROA[c] <=> H2O2[c] + OROA[c]	1.3.3.1	5.20012e-10	6.45335e-10	9.14855e-10	3.85488e-10	1	2.24181e-10	5.16798e-13	-1.08981e-09	6.30602e-13	50964.2	0
r649	PRPP[c] + OROA[c] <=> PPI[c] + OMP[c]	2.4.2.10	0.0932643	0.0932643	0.167894	0.167894	0	0.0932643	1.98819e-12	0.167894	2.52672e-13	-1.17754e+12	0
r650	OMP[c] -> CO2[c] + UMP[c]	4.1.1.23	0.0932643	0.0932643	0.167894	0.167894	0	0.0932643	1.17656e-12	0.167894	3.60557e-13	-1.91782e+12	0
r651	PRPP[c] + URA[c] -> PPI[c] + UMP[c]	2.4.2.9	0	-1.05646e-09	0	2.93608e-11	1	1.15757e-10	5.609e-12	1.73515e-11	1.31747e-12	540.096	0
r652	GTP[c] + URI[c] <=> GDP[c] + UMP[c]	2.7.1.48	-1000	-1.05526e-09	-1000	2.75661e-11	1	-490.611	282.54	-449.037	283.757	-3.28318	0.00104414
r653	GTP[b] + URI[b] <=> UMP[b] + GDP[b]	2.7.1.48	0	0	0	0	1	1.35034e-13	4.64333e-13	1.53014e-12	9.40332e-13	-42.0675	1.63471e-277
r654	GTP[m] + URI[m] <=> GDP[m] + UMP[m]	2.7.1.48	-1000	0	-1000	0	1	-509.552	284.658	-446.305	284.056	-4.97348	7.13805e-07
r655	GTP[c] + CYTD[c] -> GDP[c] + CMP[c]	2.7.1.48	0	1.19538e-09	0	2.85663e-11	1	-2.57731e-11	9.77305e-13	-2.77511e-11	2.60145e-12	22.5092	3.48287e-100
r656	GTP[b] + CYTD[b] -> CMP[b] + GDP[b]	2.7.1.48	0	0	0	-3.55085e-10	1	2.8123e-14	5.75025e-13	-4.61502e-12	6.1397e-13	174.548	0
r657	GTP[m] + CYTD[m] -> GDP[m] + CMP[m]	2.7.1.48	1.53477e-11	0	0	0	1	2.3637e-10	1.75381e-12	1.00748e-10	2.53765e-13	2420.17	0
r658	ATP[c] + URI[c] -> ADP[c] + UMP[c]	2.7.1.48	0	1000	0	1000	1	490.611	282.54	449.037	283.757	3.28318	0.00104414
r659	ATP[b] + URI[b] -> ADP[b] + UMP[b]	2.7.1.48	0	0	0	0	1	-1.6066e-14	4.22197e-13	-1.14138e-12	5.41273e-13	51.8394	0
r660	ATP[m] + URI[m] -> ADP[m] + UMP[m]	2.7.1.48	0	1000	0	1000	1	509.552	284.658	446.305	284.056	4.97348	7.13805e-07
r661	H2O[e] + CYTD[e] -> NH3[e] + URI[e]	3.5.4.5	0	0	0	0	1	3.27172e-12	4.5121e-13	-4.02248e-12	2.61977e-13	442.095	0
r662	DC[e] -> NH3[e] + DU[e]	3.5.4.5	0	0	0	0	1	2.17905e-13	8.69896e-13	-2.18565e-12	3.24003e-13	81.8798	0
r663	H2O[c] + DUTP[c] -> PPI[c] + DUMP[c]	3.6.1.23	0	0.00395233	0	0.00778542	0.507658	0.0019942	0.00111407	0.00386536	0.0022078	-23.9273	1.82776e-111
r664	H2O[m] + DUTP[m] -> PPI[m] + DUMP[m]	3.6.1.23	0	0	0	8.0168e-11	1	-5.51119e-11	2.39088e-12	-3.2705e-11	3.09033e-13	-293.918	0
r665	METTHF[c] + DUMP[c] -> DHF[c] + DTMP[c]	2.1.1.45	0.00395233	0.00395233	0.00778542	0.00778542	0	0.00395233	8.88379e-13	0.00778542	9.75324e-13	-9.18788e+10	0
r666	ATP[c] + UTP[c] + GLN[c] -> ADP[c] + PI[c] + GLU[c] + CTP[c]	6.3.4.2	0.00988975	0.0138421	0.0169765	0.0247619	0	0.0118479	0.00111407	0.0208966	0.0022078	-115.709	0
r667	R5P[c] + URA[c] <=> PURI5P[c]	4.2.1.70	0	0	0	0	1	-2.75049e-11	6.57441e-13	-1.63339e-10	3.09518e-13	5911.28	0
r668	H2O[c] + DCMP[c] -> NH3[c] + DUMP[c]	3.5.4.12	0	0.00395233	0	0.00778542	0.507658	0.00195814	0.00111407	0.00392006	0.0022078	-25.0879	5.60508e-121
r669	2 ATP[c] + HCO3[c] + GLN[c] -> 2 ADP[c] + PI[c] + GLU[c] + CAP[c]	6.3.5.5	0.115237	0.115237	0.208573	0.208573	0	0.115237	1.82508e-12	0.208573	1.29777e-12	-1.31799e+12	0
r670	2 ATP[e] + HCO3[e] + GLN[e] -> 2 ADP[e] + PI[e] + GLU[e] + CAP[e]	6.3.5.5	0	0	0	2.65345e-10	1	-3.61071e-13	5.71144e-13	1.14384e-12	2.73198e-13	-75.1663	0
r671	2 ATP[m] + HCO3[m] + GLN[m] -> PI[m] + 2 ADP[m] + GLU[m] + CAP[m]	6.3.5.5	0	0	0	0	1	2.88534e-10	7.20672e-13	-3.03762e-13	6.82252e-13	9203.91	0
r672	H2O[c] + CYTS[c] -> NH3[c] + URA[c]	3.5.4.1	0	0	0	0	1	4.58652e-12	9.57722e-13	-2.72831e-11	6.34651e-13	877.178	0
r673	H2O[m] + CYTS[m] -> NH3[m] + URA[m]	3.5.4.1	0	0	0	0	1	1.44695e-11	2.58546e-13	-1.15754e-11	2.86802e-13	2132.96	0
r674	NADPH[c] + OTHIO[c] -> NADP[c] + RTHIO[c]	1.8.1.9	0.0148607	0.0148607	0.0256945	0.0256945	0	0.0148607	7.44247e-13	0.0256945	1.38953e-12	-2.17341e+11	0
r675	PI[c] + URI[c] <=> R1P[c] + URA[c]	2.4.2.3	0	1.19451e-09	0	2.93608e-11	1	1.17582e-10	4.02453e-12	-9.7632e-11	1.22988e-12	1617.21	0
r676	FUM[c] + DOROA[c] <=> SUCC[c] + OROA[c]	1.3.98.1	0.0932643	0.0932643	0.167894	0.167894	0	0.0932643	7.16769e-13	0.167894	5.33085e-13	-2.64197e+12	0
r677	PRPP[c] + AD[c] -> AMP[c] + PPI[c]	2.4.2.7	0	-1.53728e-09	0	6.29485e-10	1	-2.26131e-10	6.68016e-13	-3.09452e-10	8.34906e-13	2464.15	0
r678	PI[c] + DIN[c] <=> DR1P[c] + HYXN[c]	2.4.2.1	0	0	0	0	1	-9.65505e-12	1.61714e-12	1.70271e-11	5.55868e-13	-493.425	0
r679	PI[c] + DA[c] <=> DR1P[c] + AD[c]	2.4.2.1	0	-2.08722e-09	0	0	1	6.99914e-11	1.85694e-12	1.3593e-10	1.50161e-12	-873.142	0
r680	PI[c] + DG[c] <=> DR1P[c] + GN[c]	2.4.2.1	0	-3.1543e-10	2.44415e-10	0	1	-5.12355e-11	1.00734e-12	-5.62102e-11	6.16413e-13	133.207	0
r681	R1P[c] + HYXN[c] <=> PI[c] + INS[c]	2.4.2.1	4.28866e-11	0	9.74036e-10	0	1	1.24895e-10	9.32376e-13	3.16547e-10	6.47576e-13	-5338.75	0
r682	R1P[c] + AD[c] <=> PI[c] + ADN[c]	2.4.2.1	8.59615e-11	-3.52309e-10	1.94807e-09	0	1	5.30308e-10	6.97995e-13	8.67725e-10	5.3252e-13	-12153.6	0
r683	R1P[c] + XAN[c] <=> PI[c] + XTSINE[c]	2.4.2.1	0	-2.81348e-10	0	2.15062e-10	1	-7.16025e-11	6.80001e-13	4.92714e-11	9.81419e-13	-3201.37	0
r684	PI[c] + GSN[c] <=> R1P[c] + GN[c]	2.4.2.1	0	-7.68581e-10	0	3.15586e-10	1	1.00705e-10	1.10626e-12	-4.84249e-11	1.09397e-12	3031.14	0
r685	ATP[c] + ADN[c] -> ADP[c] + AMP[c]	2.7.1.20	0.00653356	0.00653356	0.00602367	0.00602367	0	0.00653356	2.3102e-12	0.00602367	1.25333e-12	6.1349e+09	0
r686	ATP[c] + AMP[c] <=> 2 ADP[c]	2.7.4.3	3.35167	3.35167	3.50847	3.50847	0	3.35167	1.98621e-12	3.50847	6.00499e-13	-2.3897e+12	0
r687	ATP[m] + AMP[m] <=> 2 ADP[m]	2.7.4.3	0	0	0	0	1	4.60084e-10	1.72428e-12	2.74002e-10	9.18435e-13	3012.06	0
r688	DATP[c] + DAMP[c] <=> 2 DADP[c]	2.7.4.3	5.03708e-11	0	0	0	1	1.98876e-10	2.38511e-12	-1.51966e-11	3.96437e-13	2799.85	0
r689	DATP[m] + DAMP[m] <=> 2 DADP[m]	2.7.4.3	0	0	0	0	1	1.0513e-10	6.47713e-13	5.60847e-11	1.79592e-13	2307.46	0
r690	ATP[c] + DGDP[c] <=> ADP[c] + DGTP[c]	2.7.4.6	0.00318093	0.00318093	0.0050875	0.0050875	0	0.00318093	1.30096e-12	0.0050875	6.93256e-13	-4.08992e+10	0
r691	ATP[m] + DGDP[m] <=> ADP[m] + DGTP[m]	2.7.4.6	0	0	0	0	1	1.40543e-10	4.1222e-13	7.53746e-11	3.32425e-13	3891.53	0
r692	ATP[c] + DUDP[c] <=> ADP[c] + DUTP[c]	2.7.4.6	0	0.00395233	0	0.00778542	0.507658	0.0019942	0.00111407	0.00386536	0.0022078	-23.9273	1.82774e-111
r693	ATP[m] + DUDP[m] <=> ADP[m] + DUTP[m]	2.7.4.6	0	0	0	0	1	1.21349e-10	1.13202e-12	6.44307e-11	5.67811e-13	1421.24	0
r694	ATP[c] + DCDP[c] <=> ADP[c] + DCTP[c]	2.7.4.6	0.00327624	0.00327624	0.00506181	0.00506181	0	0.00327624	9.55865e-13	0.00506181	3.06555e-13	-5.62499e+10	0
r695	ATP[m] + DCDP[m] <=> ADP[m] + DCTP[m]	2.7.4.6	0	0	0	0	1	2.10138e-10	1.36069e-12	1.12011e-10	3.66917e-13	2201.86	0
r696	ATP[c] + DTDP[c] <=> ADP[c] + DTTP[c]	2.7.4.6	0.00395233	0.00395233	0.00778542	0.00778542	0	0.00395233	4.35605e-13	0.00778542	4.65437e-13	-1.90143e+11	0
r697	ATP[m] + DTDP[m] <=> ADP[m] + DTTP[m]	2.7.4.6	0	0	0	0	1	1.39856e-10	3.7108e-13	7.47963e-11	2.64323e-13	4515.8	0
r698	ATP[c] + DADP[c] <=> ADP[c] + DATP[c]	2.7.4.6	-999.947	1000	-999.906	1000	0.999979	27.67	578.048	-20.52	563.582	1.88761	0.0592234
r699	ATP[m] + DADP[m] <=> ADP[m] + DATP[m]	2.7.4.6	0	0	0	0	1	2.45617e-10	1.86279e-12	1.31025e-10	2.81208e-13	1923.51	0
r700	ATP[c] + UDP[c] <=> ADP[c] + UTP[c]	2.7.4.6	0.0900641	0.133218	0.161261	0.205188	0	0.102018	0.00742383	0.174331	0.00730423	-219.57	0
r701	ATP[m] + UDP[m] <=> ADP[m] + UTP[m]	2.7.4.6	0	0	0	0	1	2.4723e-10	1.65012e-12	1.21598e-10	2.50103e-13	2380.42	0
r702	ATP[c] + CDP[c] <=> ADP[c] + CTP[c]	2.7.4.6	-0.00722857	0.0359251	-0.0128472	0.0310802	0.785461	0.00421159	0.00755518	0.000112915	0.00713146	12.4754	1.88376e-34
r703	ATP[m] + CDP[m] <=> ADP[m] + CTP[m]	2.7.4.6	0	0	0	0	1	2.41763e-10	3.34316e-13	1.39919e-10	9.28017e-13	3265	0
r704	ATP[c] + GDP[c] <=> ADP[c] + GTP[c]	2.7.4.6	-999.939	0.100483	-1000	1000	0.50002	-490.54	282.54	-225.825	471.87	-15.2203	1.40174e-49
r705	ATP[m] + GDP[m] <=> ADP[m] + GTP[m]	2.7.4.6	-1000	0	-1000	997.815	0.500547	-509.552	284.658	-216.798	476.236	-16.6858	1.27864e-58
r706	ATP[c] + IDP[c] <=> ADP[c] + ITP[c]	2.7.4.6	0	0	0	0	1	-1.20175e-11	5.80591e-13	-2.37964e-12	1.45122e-12	-194.988	0
r707	ATP[m] + IDP[m] <=> ADP[m] + ITP[m]	2.7.4.6	0	0	0	0	1	1.39137e-10	4.16966e-13	7.47087e-11	2.92767e-13	3998.93	0
r708	PRPP[c] + HYXN[c] -> PPI[c] + IMP[c]	2.4.2.8	0	-2.93739e-10	0	3.82325e-10	1	-6.59958e-11	9.76706e-13	-1.37106e-10	5.69012e-13	1989.37	0
r709	PRPP[c] + GN[c] -> PPI[c] + GMP[c]	2.4.2.8	0	-2.93739e-10	0	3.82325e-10	1	3.66895e-11	1.49199e-12	-4.19438e-11	7.91824e-13	1472.16	0
r710	DUMP[c] -> PI[c] + DU[c]	3.1.3.5	0	0	0	0	1	4.74944e-11	1.40841e-12	2.63466e-11	9.78863e-13	389.907	0
r711	DTMP[c] -> PI[c] + DT[c]	3.1.3.5	0	0	0	0	1	6.80131e-11	4.1437e-13	1.11215e-11	2.27323e-12	778.586	0
r712	DAMP[c] -> PI[c] + DA[c]	3.1.3.5	0	8.34455e-10	0	0	1	-4.73828e-11	1.21076e-12	4.01661e-11	6.50329e-13	-2014.42	0
r713	DGMP[c] -> PI[c] + DG[c]	3.1.3.5	0	5.22558e-10	0	0	1	-9.91466e-12	1.82267e-13	-1.86836e-12	9.68708e-13	-258.136	0
r714	DCMP[c] -> PI[c] + DC[c]	3.1.3.5	0	0	0	0	1	4.69529e-11	6.89437e-13	4.31007e-11	1.54702e-12	71.9252	0
r715	CMP[c] -> PI[c] + CYTD[c]	3.1.3.5	0	-5.86183e-10	0	7.60674e-10	1	2.60438e-11	1.01588e-12	2.62616e-11	1.54293e-12	-3.72931	0.000197354
r716	AMP[c] -> PI[c] + ADN[c]	3.1.3.5	0	-5.87896e-10	0	7.64649e-10	1	1.54455e-10	2.2078e-12	7.4421e-11	1.13577e-12	1019.37	0
r717	GMP[c] -> PI[c] + GSN[c]	3.1.3.5	0	-2.93739e-10	0	3.82325e-10	1	1.02634e-10	7.82869e-13	8.01485e-12	7.57863e-13	2746.05	0
r718	IMP[c] -> PI[c] + INS[c]	3.1.3.5	0	-2.93739e-10	0	3.82325e-10	1	3.48928e-12	3.16825e-12	-1.39539e-10	6.61109e-13	1397.49	0
r719	XMP[c] -> PI[c] + XTSINE[c]	3.1.3.5	0	0	0	0	1	8.5158e-11	1.89735e-12	-1.7556e-12	2.96582e-13	1431.19	0
r720	UMP[c] -> PI[c] + URI[c]	3.1.3.5	0	-5.86183e-10	0	6.32035e-10	1	6.76564e-12	1.09229e-11	-2.65857e-12	2.12077e-12	26.7839	2.74628e-135
r721	DUMP[c] -> PI[c] + DU[c]	3.1.3.5	0	0	0	0	1	4.48392e-11	1.41816e-12	8.62735e-13	6.66986e-13	887.362	0
r722	DUMP[e] -> PI[e] + DU[e]	3.1.3.5	0	0	0	0	1	7.22082e-12	1.76667e-12	-2.16416e-13	6.24887e-13	125.504	0
r723	ADP[c] + RTHIO[c] -> OTHIO[c] + DADP[c]	1.17.4.1	0.00445121	0.00445121	0.00775973	0.00775973	0	0.00445121	4.91257e-12	0.00775973	1.03153e-12	-2.08428e+10	0
r724	GDP[c] + RTHIO[c] -> OTHIO[c] + DGDP[c]	1.17.4.1	0.00318093	0.00318093	0.0050875	0.0050875	0	0.00318093	1.35086e-12	0.0050875	4.41056e-13	-4.24276e+10	0
r725	RTHIO[c] + CDP[c] -> OTHIO[c] + DCDP[c]	1.17.4.1	0.00327624	0.00722857	0.00506181	0.0128472	0.226388	0.00523437	0.00111407	0.00898187	0.0022078	-47.9208	0
r726	UDP[c] + RTHIO[c] -> OTHIO[c] + DUDP[c]	1.17.4.1	0	0.00395233	0	0.00778542	0.507658	0.0019942	0.00111407	0.00386536	0.0022078	-23.9273	1.82775e-111
r727	ATP[c] + DTMP[c] <=> ADP[c] + DTDP[c]	2.7.4.9	0.00395233	0.00395233	0.00778542	0.00778542	0	0.00395233	2.51027e-12	0.00778542	7.90905e-13	-4.6055e+10	0
r728	ATP[b] + DTMP[b] <=> ADP[b] + DTDP[b]	2.7.4.9	0	0	0	0	1	-1.9763e-13	4.36893e-13	-7.67855e-13	5.66817e-13	25.1967	6.99642e-122
r729	ATP[c] + DCMP[c] <=> ADP[c] + DCDP[c]	2.7.4.14	-0.00395233	0	-0.00778542	0	0.507658	-0.00195814	0.00111407	-0.00392007	0.0022078	25.0879	5.60505e-121
r730	ATP[m] + DCMP[m] <=> ADP[m] + DCDP[m]	2.7.4.14	0	0	0	0	1	2.10638e-10	1.37944e-12	1.1235e-10	3.50166e-13	2183.94	0
r731	ATP[c] + CMP[c] <=> ADP[c] + CDP[c]	2.7.4.14	0	-2.26326e-10	0	0	1	1.61603e-12	1.74748e-12	-3.69077e-11	1.76527e-12	490.446	0
r732	ATP[m] + CMP[m] <=> ADP[m] + CDP[m]	2.7.4.14	0	0	0	0	1	3.0428e-10	1.4892e-12	1.93931e-10	3.80394e-13	2270.35	0
r733	ATP[c] + UMP[c] <=> ADP[c] + UDP[c]	2.7.4.14	0.0932643	0.0932643	0.167894	0.167894	0	0.0932643	3.61606e-12	0.167894	3.297e-13	-6.49948e+11	0
r734	ATP[m] + UMP[m] <=> ADP[m] + UDP[m]	2.7.4.14	0	0	0	0	1	3.6737e-10	9.85385e-13	2.11821e-10	6.79425e-13	4109.64	0
r735	H2O[c] + GDP[c] -> PI[c] + GMP[c]	3.6.1.42	0	1.40061e-09	0	-3.88562e-09	1	2.77603e-13	8.10455e-13	-3.83239e-12	2.26411e-12	54.046	0
r736	ATP[c] + 2 H2O[c] -> 2 PI[c] + AMP[c]	3.6.1.5	0	6.99907e-10	0	-8.26181e-10	1	-6.7587e-11	1.31414e-12	2.52152e-11	8.91785e-13	-1847.84	0
r737	COA[c] + H3MCOA[c] <=> ACCOA[c] + AACCOA[c]	2.3.3.10	0.582896	500.547	0.111273	500.043	0.998051	281.31	118.149	277.211	120.712	0.767435	0.442914
r738	COA[m] + H3MCOA[m] <=> ACCOA[m] + AACCOA[m]	2.3.3.10	-500.586	-0.622098	-500.079	-0.147415	0.998038	-281.349	118.149	-277.247	120.712	-0.768008	0.442573
r739	2 NADP[c] + COA[c] + MVL[c] <=> 2 NADPH[c] + H3MCOA[c]	1.1.1.34	-0.0392014	-0.0392014	-0.036142	-0.036142	0	-0.0392014	8.70562e-12	-0.036142	2.09474e-12	-1.08046e+10	0
r740	ATP[c] + MVL[c] -> ADP[c] + PMVL[c]	2.7.1.36	0	0.0392014	0	0.036142	0.921958	0.00971857	0.00756317	0.00896581	0.0070419	2.3035	0.0213531
r741	CTP[c] + MVL[c] -> CDP[c] + PMVL[c]	2.7.1.36	0	0.0392014	0	0.036142	0.921958	0.00944597	0.0074877	0.00909479	0.00681489	1.09684	0.272842
r742	GTP[c] + MVL[c] -> GDP[c] + PMVL[c]	2.7.1.36	0	0.0392014	0	0.036142	0.921958	0.0100412	0.00774898	0.00893121	0.00698983	3.3635	0.000784133
r743	UTP[c] + MVL[c] -> UDP[c] + PMVL[c]	2.7.1.36	0	0.0392014	0	0.036142	0.921958	0.00999564	0.00738337	0.00915019	0.00693324	2.63966	0.0083634
r744	ATP[c] + PMVL[c] -> ADP[c] + PPMVL[c]	2.7.4.2	0.0392014	0.0392014	0.036142	0.036142	0	0.0392014	3.59724e-12	0.036142	1.18366e-12	2.55469e+10	0
r745	ATP[c] + PPMVL[c] -> ADP[c] + PI[c] + CO2[c] + IPPP[c]	4.1.1.33	0.0392014	0.0392014	0.036142	0.036142	0	0.0392014	2.419e-12	0.036142	1.12497e-12	3.62643e+10	0
r746	IPPP[c] <=> DMPP[c]	5.3.3.2	0.0130671	0.0130671	0.0120473	0.0120473	0	0.0130671	1.7792e-12	0.0120473	2.17416e-13	1.79915e+10	0
r747	IPPP[c] + DMPP[c] -> PPI[c] + GPP[c]	2.5.1.1	0.0130671	0.0130671	0.0120473	0.0120473	0	0.0130671	2.99903e-12	0.0120473	2.00185e-13	1.07291e+10	0
r748	IPPP[c] + GPP[c] -> PPI[c] + FPP[c]	2.5.1.10	0.0130671	0.0130671	0.0120473	0.0120473	0	0.0130671	3.50458e-12	0.0120473	2.38354e-13	9.18059e+09	0
r749	IPPP[c] + FPP[c] -> PPI[c] + GGPP[c]	2.5.1.29	0	0	0	0	1	-3.04794e-11	2.84189e-13	1.7073e-12	1.04697e-12	-938.221	0
r750	NADPH[c] + 2 FPP[c] -> NADP[c] + 2 PPI[c] + SQL[c]	2.5.1.21	0.00653356	0.00653356	0.00602367	0.00602367	0	0.00653356	1.98831e-12	0.00602367	4.05063e-13	7.94632e+09	0
r751	NADPH[b] + O2[b] + SQL[b] -> NADP[b] + S23E[b]	1.14.13.132	0	0	0	0	1	2.63358e-13	3.15066e-13	1.21225e-12	5.58064e-13	-46.8221	0
r752	NADPH[c] + O2[c] + SQL[c] -> NADP[c] + S23E[c]	1.14.13.132	0.00653356	0.00653356	0.00602367	0.00602367	0	0.00653356	3.08829e-12	0.00602367	2.59665e-13	5.20273e+09	0
r753	S23E[c] -> LNST[c]	5.4.99.7	0.00653356	0.00653356	0.00602367	0.00602367	0	0.00653356	4.66539e-13	0.00602367	6.03394e-13	2.11404e+10	0
r754	3 NADPH[c] + 3 O2[c] + LNST[c] -> 4 H2O[c] + 3 NADP[c] + FOR[c] + 44MACHL[c]	1.14.14.154	0.00653356	0.00653356	0.00602367	0.00602367	0	0.00653356	2.96874e-12	0.00602367	3.00253e-13	5.40377e+09	0
r755	NADPH[c] + 44MACHL[c] -> NADP[c] + 14MLNST[c]	1.3.1.70	0.00653356	0.00653356	0.00602367	0.00602367	0	0.00653356	3.19117e-12	0.00602367	1.84314e-13	5.04437e+09	0
r756	3 NADPH[c] + 3 O2[c] + 14MLNST[c] -> 3 NADP[c] + ICZYMST[c]	1.14.13.72	0.00653356	0.00653356	0.00602367	0.00602367	0	0.00653356	8.29062e-13	0.00602367	5.63468e-13	1.60854e+10	0
r757	NADP[c] + ICZYMST[c] -> CO2[c] + NADPH[c] + IIZYMST[c]	1.1.1.170	0.00653356	0.00653356	0.00602367	0.00602367	0	0.00653356	1.96816e-12	0.00602367	3.49283e-13	8.06652e+09	0
r758	NADPH[c] + IIZYMST[c] -> NADP[c] + ZYMST[c]	1.1.1.270	0.00653356	0.00653356	0.00602367	0.00602367	0	0.00653356	2.05101e-12	0.00602367	6.80408e-13	7.46173e+09	0
r759	ZYMST[c] -> DMSTL[c]	5.3.3.5	0	0	0	0	1	6.13125e-12	7.87781e-13	2.38194e-12	2.53278e-12	44.6994	4.66136e-303
r760	SAM[c] + ZYMST[c] -> SAH[c] + FEST[c]	2.1.1.41	0.00653356	0.00653356	0.00602367	0.00602367	0	0.00653356	2.00074e-12	0.00602367	3.17414e-13	7.95957e+09	0
r761	FEST[c] -> EPST[c]	5.3.3.-	0.00653356	0.00653356	0.00602367	0.00602367	0	0.00653356	2.8063e-13	0.00602367	1.75392e-12	9.07781e+09	0
r762	NADPH[c] + O2[c] + EPST[c] -> NADP[c] + ERGOTRI[c]	1.3.3.-	0.00653356	0.00653356	0.00602367	0.00602367	0	0.00653356	7.25163e-13	0.00602367	7.01483e-13	1.59815e+10	0
r763	NADPH[c] + O2[c] + ERGOTRI[c] -> NADP[c] + ERGOTET[c]	1.14.14.-	0.00653356	0.00653356	0.00602367	0.00602367	0	0.00653356	5.93547e-13	0.00602367	5.48065e-13	1.99587e+10	0
r764	NADPH[c] + ERGOTET[c] -> NADP[c] + ERGOST[c]	1.3.1.71	0.00653356	0.00653356	0.00602367	0.00602367	0	0.00653356	3.93541e-13	0.00602367	1.47821e-12	1.05408e+10	0
r765	ERGOST[c] + 0.076 C160COA[c] + 0.312 C181COA[c] + 0.281 C182COA[c] + 0.317 C183COA[c] + 0.014 C180COA[c] -> COA[c] + ERGOSE[c]	2.3.1.26	0.00653356	0.00653356	0.00602367	0.00602367	0	0.00653356	1.71401e-12	0.00602367	6.08359e-13	8.86546e+09	0
r766	H2O[c] + ERGOSE[c] -> ERGOST[c] + 0.076 C160[c] + 0.312 C181[c] + 0.281 C182[c] + 0.317 C183[c] + 0.014 C180[c]	3.1.1.13	0	1.43019e-10	0	4.05113e-10	1	-6.51195e-11	1.305e-12	-3.55276e-12	5.49722e-13	-1374.89	0
r767	S23E[c] -> CCANOL[c]	5.4.99.8	0	0	0	0	1	4.41833e-12	1.63252e-12	-2.69447e-12	2.25632e-13	136.481	0
r768	SAM[c] + CCANOL[c] -> SAH[c] + MCCANOL[c]	2.1.1.41	0	0	0	0	1	-3.04437e-12	7.52342e-13	-1.51902e-11	2.0567e-13	492.449	0
r769	3 NADPH[b] + 3 O2[b] + MCCANOL[b] -> 3 NADP[b] + CCECNOL[b]	1.14.13.72	0	0	0	0	1	1.432e-14	3.93204e-13	-4.6104e-13	5.04757e-13	23.4939	5.6349e-108
r770	CCECNOL[c] -> OBSFUL[c]	5.5.1.9	0	0	0	0	1	2.52681e-11	2.8055e-12	-9.23454e-12	5.94144e-13	380.465	0
r771	3 NADPH[c] + 3 O2[c] + OBSFUL[c] -> 4 H2O[c] + 3 NADP[c] + FOR[c] + 45ERSOL[c]	1.14.14.154	0	0	0	0	1	6.96077e-11	2.15282e-12	-2.78416e-11	6.21446e-13	1375.28	0
r772	NADPH[b] + 45ERSOL[b] -> NADP[b] + MFEST[b]	1.3.1.70	0	0	0	0	1	-2.19186e-13	4.16268e-13	1.00129e-13	2.83458e-13	-20.0503	1.25746e-81
r773	MFEST[b] -> MLEPNOL[b]	5.3.3.5	0	0	0	0	1	3.77672e-14	4.24192e-13	-3.61203e-13	3.48581e-13	22.9792	7.03823e-104
r774	3 NADPH[b] + 3 O2[b] + MLEPL[b] -> 3 NADP[b] + EPST[b]	1.14.13.72	0	0	0	0	1	-2.4908e-13	2.88732e-13	3.45718e-13	3.73948e-13	-39.8125	1.06274e-255
r775	H2O[c] + MAGLY[c] -> GL[c] + 0.272 C160[c] + 0.1534 C181[c] + 0.6673 C182[c] + 0.0404 C183[c] + 0.0304 C180[c] + 0.0051 C161[c]	3.1.1.23	0.00289783	0.00289783	0.0026749	0.0026749	0	0.00289783	1.06186e-12	0.0026749	6.69327e-13	5.61634e+09	0
r776	H2O[e] + TAGLY[e] -> DAGLY[e] + 0.3544 C160[e] + 0.3423 C181[e] + 0.1421 C182[e] + 0.1201 C183[e] + 0.041 C180[e]	3.1.1.3	0	0	4.51392	4.51392	0	-1.43518e-11	2.31152e-12	4.51392	2.60576e-12	-4.09796e+13	0
r777	H2O[c] + TAGLY[c] -> 0.3544 C160[c] + 0.3423 C181[c] + 0.1421 C182[c] + 0.1201 C183[c] + 0.041 C180[c] + DAGLY[c]	3.1.1.3	4.84555	4.84555	0	0	0	4.84555	2.03211e-12	7.08712e-11	5.03828e-13	7.31883e+13	0
r778	H2O[c] + TAGLY[c] -> DAGLY[c] + 0.471 C160ACP[c] + 0.0242 C161ACP[c] + 0.1535 C180ACP[c] + 0.5328 C181ACP[c] + 2.3362 C182ACP[c] + 0.1499 C183ACP[c]	3.1.1.3	0	0	0.0026749	0.0026749	0	-3.76108e-11	2.11567e-13	0.0026749	1.17116e-12	-7.10754e+10	0
r779	H2O[c] + DAGLY[c] -> 0.2938 C160[c] + 0.3994 C181[c] + 0.1544 C182[c] + 0.1295 C183[c] + 0.0229 C180[c] + MAGLY[c]	3.1.1.3	0.00289783	0.00289783	0	0	0	0.00289783	1.12495e-12	1.2373e-11	8.2415e-13	6.57115e+10	0
r780	H2O[b] + DAGLY[b] -> MAGLY[b] + 0.2938 C160[b] + 0.3994 C181[b] + 0.1544 C182[b] + 0.1295 C183[b] + 0.0229 C180[b]	3.1.1.3	0	0	0	0	1	-8.48195e-14	3.81791e-13	8.74482e-13	6.67242e-13	-39.4612	2.59471e-252
r781	0.2938 C160COA[c] + 0.3994 C181COA[c] + 0.1544 C182COA[c] + 0.1295 C183COA[c] + 0.0229 C180COA[c] + GL3P[c] -> COA[c] + DAGLYP[c]	2.3.1.15; 2.3.1.51	0.00289783	0.00289783	0	0	0	0.00289783	7.73407e-13	4.42621e-10	3.28103e-13	1.09076e+11	0
r782	H2O[c] + DAGLYP[c] -> PI[c] + DAGLY[c]	3.1.3.4	0.00289783	0.00289783	0	0	0	0.00289783	1.11231e-12	1.87251e-10	3.51115e-13	7.85638e+10	0
r783	0.3544 C160COA[c] + 0.3423 C181COA[c] + 0.1421 C182COA[c] + 0.1201 C183COA[c] + 0.041 C180COA[c] + DAGLY[c] -> COA[c] + TAGLY[c]	2.3.1.20	4.88574	4.88574	4.50988	4.50988	0	4.88574	1.22239e-12	4.50988	1.66662e-12	5.75066e+12	0
r784	DAGLY[b] + 0.3544 C160COA[b] + 0.3423 C181COA[b] + 0.1421 C182COA[b] + 0.1201 C183COA[b] + 0.041 C180COA[b] -> COA[b] + TAGLY[b]	2.3.1.20	0	0	0	0	1	-3.35069e-13	2.66159e-13	-1.09448e-12	5.25275e-13	40.7818	4.59916e-265
r785	DAGLY[c] + PC[c] -> TAGLY[c] + LPC[c]	2.3.1.158	0	3.17488e-10	1.01544e-13	3.14668e-10	1	1.98381e-10	1.18254e-12	-1.23292e-10	8.25723e-13	7052.78	0
r786	NADP[c] + GL[c] <=> NADPH[c] + GLYN[c]	1.1.1.156	0	3.78564e-10	0	0	1	-4.41871e-11	9.85253e-13	-7.57792e-13	6.84595e-13	-1144.7	0
r787	ATP[c] + GLYN[c] -> ADP[c] + T3P2[c]	2.7.1.29	0	3.78564e-10	0	0	1	-6.62843e-11	1.06129e-12	-5.06955e-10	2.15603e-13	12867.7	0
r788	ATP[c] + GL[c] -> ADP[c] + GL3P[c]	2.7.1.30	0.00289783	0.00289783	0.0026749	0.0026749	0	0.00289783	1.05893e-12	0.0026749	3.44171e-13	6.33135e+09	0
r789	ATP[b] + GL[b] -> ADP[b] + GL3P[b]	2.7.1.30	0	0	0	0	1	-4.7097e-13	3.16655e-13	-2.85237e-13	3.33376e-13	-12.774	5.61835e-36
r790	Q[c] + GL3P[c] -> T3P2[c] + QH2[c]	1.1.5.3	0	2.44698e-13	0	-1.36022e-09	1	-7.83021e-12	1.12262e-12	-6.29213e-10	1.45045e-12	10713.4	0
r791	NAD[c] + GL3P[c] -> T3P2[c] + NADH[c]	1.1.1.8	0	0	0.0026749	0.0026749	0	-6.86585e-11	1.26312e-12	0.0026749	4.899e-13	-6.24359e+10	0
r792	C160COA[b] + SER[b] -> CO2[b] + COA[b] + DHSPH[b]	2.3.1.50	0	0	0	0	1	3.00001e-13	2.00546e-13	4.94114e-13	8.92004e-13	-6.71398	2.45999e-11
r793	SER[m] + C160COA[m] -> COA[m] + CO2[m] + DHSPH[m]	2.3.1.50	0	0	0	0	1	-1.70392e-11	4.48652e-13	-1.86174e-11	5.4693e-13	70.5517	0
r794	SER[c] + C160COA[c] -> CO2[c] + COA[c] + DHSPH[c]	2.3.1.50	0	0	0	0	1	-9.72083e-13	4.08624e-12	-7.82383e-11	1.73963e-12	550.169	0
r795	NADPH[c] + DHSPH[c] -> NADP[c] + SPH[c]	1.1.1.102	0	0	0	0	1	2.09378e-11	7.17693e-13	-4.49024e-11	6.51812e-13	2147.53	0
r796	PSPH[b] + ACOA[b] -> COA[b] + CER3[b]	2.3.1.24	0	0	0	0	1	2.5645e-13	9.80862e-13	6.09711e-13	1.1923e-12	-7.23558	6.57744e-13
r797	ACOA[b] + SPH[b] -> COA[b] + CER2[b]	2.3.1.24	0	0	0	0	1	-7.18034e-13	1.02777e-12	4.38792e-13	5.91748e-13	-30.8463	3.26514e-171
r798	ACOA[b] + SPGS[b] -> COA[b] + CER1[b]	2.3.1.24	0	0	0	0	1	4.08033e-13	2.57246e-13	4.29713e-13	7.68587e-13	-0.845914	0.397702
r799	O2[b] + SPH[b] + 2 FERROB5[b] -> H2O[b] + PSPH[b] + 2 FERRIB5[b]		0	0	0	0	1	2.22346e-13	9.7068e-13	-2.78792e-13	7.78418e-13	12.7365	8.76833e-36
r800	O2[b] + CER2[b] + 2 FERROB5[b] -> H2O[b] + CER3[b] + 2 FERRIB5[b]		0	0	0	0	1	-4.76636e-13	9.63118e-13	1.08359e-13	2.46541e-13	-18.6076	2.12781e-71
r801	O2[b] + CER2[b] + 2 FERROB5[b] -> 2 H2O[b] + CER1[b] + 2 FERRIB5[b[c]	1.14.19.17	0	0	0	0	1	1.3886e-13	2.44334e-13	-2.36084e-14	5.77008e-13	8.19923	4.27609e-16
r802	H2O[b] + CER2[b] -> SPH[b] + ACOOH[b]	3.5.1.-	0	0	0	0	1	-3.92976e-13	3.08694e-13	-3.17212e-13	5.28541e-13	-3.9143	9.37048e-05
r803	H2O[e] + SPMYLIN[e] -> CER1[e] + PCHO[e]	3.1.4.12	0	0	0	0	1	-9.58243e-13	2.16023e-12	-6.35904e-13	4.18205e-13	-4.6326	3.84388e-06
r804	H2O[c] + SPMYLIN[c] -> CER1[c] + PCHO[c]	3.1.4.12	0	0	0	0	1	7.08035e-12	1.48892e-12	-1.61187e-13	2.46854e-13	151.73	0
r805	UDPG[b] + CER1[b] -> UDP[b] + GLYLCR[b]	2.4.1.80	0	0	0	0	1	4.91875e-14	4.45703e-13	-3.62058e-13	9.83843e-13	12.0404	2.77423e-32
r806	NADPH[b] + O2[b] + PSPH[b] -> NADP[b] + 2 H2O[b] + C18PSPG[b]	1.14.19.4	0	0	0	0	1	-8.34541e-14	5.90949e-13	-9.49558e-13	7.81182e-13	27.9612	1.76827e-145
r807	ATP[c] + SPH[c] -> ADP[c] + DHSP[c]	2.7.1.91	0	0	0	0	1	-1.77173e-11	2.00315e-12	-2.65863e-11	2.95982e-13	138.507	0
r808	ATP[m] + SPH[m] -> ADP[m] + DHSP[m]	2.7.1.91	0	0	0	0	1	1.48245e-10	5.83026e-13	7.93561e-11	2.97712e-13	3327.74	0
r809	ATP[c] + PSPH[c] -> ADP[c] + PHSP[c]	2.7.1.91	0	0	0	0	1	-2.26902e-11	5.51037e-13	-1.19974e-11	5.15762e-13	-448.007	0
r810	ATP[m] + PSPH[m] -> ADP[m] + PHSP[m]	2.7.1.91	0	0	0	0	1	1.48308e-10	6.05124e-13	7.91591e-11	2.4765e-13	3344.35	0
r811	ATP[c] + SPSE[c] -> ADP[c] + SHSP[c]	2.7.1.91	0	0	0	0	1	-2.34858e-11	5.64352e-13	-1.16483e-11	5.23554e-13	-486.269	0
r812	ATP[m] + SPSE[m] -> ADP[m] + SHSP[m]	2.7.1.91	0	0	0	0	1	1.39561e-10	3.66648e-13	7.47639e-11	3.0899e-13	4273.45	0
r813	DHSP[m] -> PETHM[m] + C16A[m]	4.1.2.27	0	0	0	0	1	2.50009e-11	2.78537e-13	1.33384e-11	7.48295e-13	461.894	0
r814	PHSP[m] -> PETHM[m] + C16A[m]	4.1.2.27	0	0	0	0	1	2.42856e-11	2.78779e-13	1.35721e-11	7.01917e-13	448.577	0
r815	PHSP[b] -> PI[b] + PSPH[b]	3.1.3.-	0	0	0	0	1	-1.6003e-13	2.35003e-13	-1.45529e-13	1.11457e-12	-0.402571	0.687307
r816	DHSP[b] -> PI[b] + SPH[b]	3.1.3.-	0	0	0	0	1	-1.56689e-13	2.0325e-13	-8.34132e-13	2.47683e-12	8.62026	1.33508e-17
r817	SHSP[b] -> PI[b] + SPSE[b]	3.1.3.-	0	0	0	0	1	-1.09936e-13	2.65445e-13	-3.00811e-13	1.01319e-12	5.76289	9.55557e-09
r818	H2O[e] + CER3[e] -> ACOOH[e] + PSPH[e]	3.5.1.23	0	0	0	0	1	-5.32972e-13	4.86147e-13	-4.98895e-13	4.51376e-13	-1.62442	0.104444
r819	H2O[e] + CER2[e] -> ACOOH[e] + SPH[e]	3.5.1.23	0	0	0	0	1	1.16947e-13	5.24825e-13	-3.4181e-13	4.62161e-13	20.745	9.87666e-87
r820	H2O[e] + CER1[e] -> ACOOH[e] + SPSE[e]	3.5.1.23	0	0	0	0	1	-5.79638e-13	1.024e-12	-1.36921e-12	3.40806e-13	23.1355	4.06131e-105
r821	H2O[e] + GASCER[e] -> CER1[e] + GLAC[e]	3.2.1.46	0	0	0	0	1	6.45975e-13	2.05441e-13	-9.7639e-13	7.96645e-13	62.3595	0
r822	H2O[e] + SUFT[e] -> SLF[e] + GASCER[e]	3.1.6.1	0	0	0	0	1	2.12196e-12	3.67438e-13	8.32254e-13	5.64402e-13	60.5585	0
r823	DAGLYP[b] + CTP[b] -> PPI[b] + CLCDPDG[b]	2.7.7.41	0	0	4.87265e-10	0	1	-1.89537e-13	5.04053e-13	-2.73519e-12	1.68901e-13	151.431	0
r824	CLCDPDG[e] + GL3P[e] -> CMP[e] + CLPIGP[e]	2.7.8.5	0	0	0	0	1	-7.15745e-14	1.2937e-13	1.96631e-15	8.83426e-14	-14.8451	2.27389e-47
r825	GL3P[m] + CLCDPDG[m] -> CMP[m] + CLPIGP[m]	2.7.8.5	0	0	0	0	1	1.84513e-11	2.71584e-13	1.16469e-10	1.67448e-13	-9714.84	0
r826	H2O[c] + CLPIGP[c] -> PI[c] + PG[c]	3.1.3.27	0	0	0	-4.19504e-11	1	2.27688e-11	9.3744e-13	1.0693e-11	4.71412e-13	363.929	0
r827	CLCDPDG[b] + PG[b] -> CMP[b] + CL[b]	2.7.8.-	0	0	0	0	1	-7.18903e-13	1.04027e-12	-3.73825e-12	1.53083e-12	51.5876	0
r828	T3P2[c] + 0.243 C160COA[c] + 0.264 C181COA[c] + 0.255 C182COA[c] + 0.209 C183COA[c] + 0.029 C180COA[c] -> COA[c] + AT3P2[c]	2.3.1.42	0.0416568	0.0416568	0	2.67699e-11	0	0.0416568	1.31651e-12	5.09088e-10	1.18482e-12	7.43753e+11	0
r829	NADPH[c] + AT3P2[c] -> NADP[c] + LPA[c]	1.1.1.101	0.0416568	0.0416568	0	2.67699e-11	0	0.0416568	1.19958e-12	2.03661e-10	6.86201e-13	9.532e+11	0
r830	0.243 C160COA[c] + 0.264 C181COA[c] + 0.255 C182COA[c] + 0.209 C183COA[c] + 0.029 C180COA[c] + LPA[c] -> COA[c] + PA[c]	2.3.1.51	0.0416568	0.0416568	0	2.67699e-11	0	0.0416568	2.59925e-12	1.30796e-10	9.68034e-13	4.74933e+11	0
r831	H2O[c] + PA[c] -> PI[c] + DAGLY[c]	3.1.3.4	0.0412776	0.0412776	0	1.49267e-10	0	0.0412776	1.53127e-12	-2.86439e-10	8.52992e-13	7.44691e+11	0
r832	ATP[c] + DAGLY[c] -> ADP[c] + PA[c]	2.7.1.107	0	2.76544e-09	0.000360083	0.000360083	0	1.88009e-11	1.18074e-12	0.000360081	5.89284e-13	-8.62882e+09	0
r833	ATP[m] + DAGLY[m] -> ADP[m] + PA[m]	2.7.1.107	0	0	0	0	1	1.66498e-10	1.48398e-12	1.30071e-10	1.45732e-12	553.833	0
r834	DAGLY[c] + CDPETN[c] <=> CMP[c] + PE[c]	2.7.8.1	0	4.63489e-10	0	0	1	5.99412e-11	2.29454e-13	6.48008e-11	3.48516e-13	-368.283	0
r835	CTP[c] + PCHO[c] -> PPI[c] + CDPCHO[c]	2.7.7.15	3.52437e-10	0	0	0	1	-9.9299e-12	1.63586e-12	3.96909e-11	1.5354e-12	-699.405	0
r836	ATP[c] + CHO[c] -> ADP[c] + PCHO[c]	2.7.1.32	3.52437e-10	0	0	0	1	-4.16785e-11	1.94201e-12	4.02105e-11	9.88024e-13	-1188.47	0
r837	SAM[b] + PE[b] -> SAH[b] + PMME[b]	2.1.1.17	0	0	0	0	1	1.69145e-13	3.73923e-13	-1.71867e-12	5.2528e-13	92.5867	0
r838	SAM[b] + POFA[b] -> SAH[b] + PMFA[b]	2.1.1.16	0	0	0	0	1	-3.76283e-13	1.91698e-13	3.33976e-13	3.44562e-13	-56.9628	0
r839	H2O[c] + PC[c] -> 0.057 C160[c] + 0.211 C181[c] + 0.357 C182[c] + 0.361 C183[c] + 0.014 C180[c] + LPC[c]	3.1.1.4	0	1.01558e-09	0	1.40515e-10	1	-9.93367e-11	1.76455e-12	1.1317e-11	9.37657e-13	-1751.16	0
r840	H2O[c] + PC[c] -> 0.057 C160[c] + 0.211 C181[c] + 0.357 C182[c] + 0.361 C183[c] + 0.014 C180[c] + GLYCEROCHO[c]	3.1.1.4; 3.1.1.5	0	7.67391e-10	0	0	1	-4.95516e-11	2.92318e-12	1.72715e-13	6.22977e-13	-526.099	0
r841	0.057 C160COA[c] + 0.211 C181COA[c] + 0.357 C182COA[c] + 0.361 C183COA[c] + 0.014 C180COA[c] + LPC[c] -> COA[c] + PC[c]	2.3.1.23	0.00176742	0.00176742	0.00162037	0.00162037	0	0.00176742	1.55039e-12	0.00162037	5.39033e-13	2.83286e+09	0
r842	H2O[c] + PE[c] -> 0.1898 C160[c] + 0.3193 C181[c] + 0.2108 C182[c] + 0.2751 C183[c] + 0.005 C180[c] + LPE[c]	3.1.1.4	0	1.71683e-09	0.0308958	0.0308958	0	-5.77159e-11	1.74086e-12	0.0308958	3.54184e-13	-5.49954e+11	0
r843	0.1898 C160COA[c] + 0.3193 C181COA[c] + 0.2108 C182COA[c] + 0.2751 C183COA[c] + 0.005 C180COA[c] + LPE[c] -> COA[c] + PE[c]	2.3.1.23	0	1.71683e-09	0	1.68739e-10	1	-3.97454e-11	1.01753e-12	-9.12884e-11	5.87149e-13	1387.44	0
r844	H2O[c] + LPC[c] -> GLYCEROCHO[c] + ACOOH[c]	3.1.1.5	0	0	0	0	1	3.22298e-11	1.84959e-13	-6.77261e-12	1.41629e-12	863.511	0
r845	H2O[b] + LPC[b] -> ACOOH[b] + GLYCEROCHO[b]	3.1.1.5	0	0	0	0	1	8.28026e-14	4.13752e-13	-7.8803e-14	2.4389e-13	10.6404	9.32104e-26
r846	H2O[c] + LPE[c] -> ACOOH[c] + GLYCEROETM[c]	3.1.1.5	0	4.63489e-10	0	0	1	-1.19606e-11	9.12732e-13	1.8331e-11	1.01615e-12	-701.308	0
r847	H2O[b] + LPE[b] -> ACOOH[b] + GLYCEROETM[b]	3.1.1.5	0	0	0	0	1	-2.87208e-13	4.20302e-13	5.72671e-13	2.89772e-13	-53.2638	0
r848	H2O[m] + PC[m] -> PA[m] + CHO[m]	3.1.4.4	0	0	0	3.16551e-12	1	-2.88641e-11	1.3043e-12	6.86579e-11	5.9071e-13	-2153.83	0
r849	H2O[b] + PC[b] -> CHO[b] + PA[b]	3.1.4.4	0	0	0	3.16551e-12	1	3.45792e-13	6.65771e-13	6.82773e-11	5.41724e-13	-2502.77	0
r850	H2O[c] + PC[c] -> CHO[c] + PA[c]	3.1.4.4	0	0	0	0	1	-3.95446e-11	1.01701e-12	1.19859e-11	1.27065e-12	-1001.24	0
r851	CTP[b] + PA[b] <=> CDPDG[b] + PPI[b]	2.7.7.41	0	0	0	0	1	-5.21508e-13	1.10241e-12	5.0005e-12	2.16789e-12	-71.799	0
r852	CTP[c] + PETHM[c] -> PPI[c] + CDPETN[c]	2.7.7.14	0	4.63489e-10	0	0	1	1.68449e-11	1.2617e-12	4.9e-11	5.62129e-13	-736.166	0
r853	CDPDG[b] + SER[b] <=> CMP[b] + PS[b]	2.7.8.8	0	0	0	0	1	-5.87664e-14	2.90307e-13	-1.01491e-11	5.43584e-13	517.786	0
r854	SER[b] + PE[b] -> PS[b] + ETHAM[b]	2.7.8.29	0	0	0	0	1	-1.5001e-14	2.49027e-13	6.82902e-12	1.07449e-12	-196.222	0
r855	ATP[c] + ETHAM[c] -> ADP[c] + PETHM[c]	2.7.1.82	0	4.63489e-10	0	0	1	-1.7915e-11	2.09345e-13	4.49296e-12	1.00685e-12	-689.047	0
r856	PS[c] -> CO2[c] + PE[c]	4.1.1.65	0.00236395	0.00236395	0.033082	0.033082	0	0.00236395	2.29975e-13	0.033082	6.43077e-13	-1.42232e+12	0
r857	SAM[b] + PMME[b] -> SAH[b] + PDME[b]	2.1.1.71	0	0	0	0	1	1.57126e-13	2.04624e-13	1.22648e-13	6.58574e-13	1.58096	0.114045
r858	SAM[b] + PDME[b] -> SAH[b] + PC[b]	2.1.1.71	0	0	0	0	1	-2.37268e-13	4.18535e-13	3.6496e-13	5.3827e-13	-27.9305	3.27735e-145
r859	0.2827 C160COA[c] + 0.3435 C181COA[c] + 0.1388 C182COA[c] + 0.2239 C183COA[c] + 0.0111 C180COA[c] + ACGLPE[c] -> COA[c] + PS[c]		0.00253137	0.00253137	0.0332363	0.0332363	0	0.00253137	2.16805e-13	0.0332363	6.88761e-13	-1.3447e+12	0
r860	0.5488 C160COA[c] + 0.2336 C181COA[c] + 0.145 C182COA[c] + 0.0504 C183COA[c] + 0.0222 C180COA[c] -> COA[c] + PINS[c]		5.15589e-05	5.15589e-05	5.14404e-05	5.14404e-05	1	5.15588e-05	1.55465e-12	5.14402e-05	6.70259e-13	2.21465e+06	0
r861	ACCOA[b] + LYSOPAF[b] -> COA[b] + PAF[b]	2.3.1.23; 2.3.1.67	0	0	0	0	1	2.7339e-13	2.70656e-13	-3.14624e-13	3.00977e-13	45.9384	4.35514961700000e-315
r862	ATP[c] + HCO3[c] + BCCP[c] -> ADP[c] + PI[c] + CBCCP[c]	6.3.4.14	0	0	0	0	1	7.42022e-11	5.04395e-12	4.73621e-12	6.58203e-13	431.852	0
r863	ATP[c] + ACCOA[c] + HCO3[c] -> ADP[c] + PI[c] + MALCOA[c]	6.4.1.2	0.904879	0.904879	0.0213709	0.0213709	0	0.904879	1.28268e-12	0.0213709	5.18549e-13	2.0194e+13	0
r864	ACCOA[c] + ACP[c] -> COA[c] + ACACP[c]	2.3.1.38	0	0	0	0	1	-2.94711e-11	1.77516e-12	5.17085e-12	1.60033e-12	-458.351	0
r865	MALCOA[m] + ACP[m] -> COA[m] + MALACP[m]	2.3.1.39	0	0	0	1.22213e-10	1	-1.9958e-11	1.75523e-12	7.74177e-12	4.62928e-13	-482.546	0
r866	MALCOA[c] + ACP[c] <=> COA[c] + MALACP[c]	2.3.1.39	0	6.39384e-10	0	-9.42402e-11	1	-7.64792e-11	1.2241e-12	1.83191e-11	2.30752e-13	-2406.59	0
r867	ACACP[c] + MALACP[c] -> CO2[c] + ACP[c] + AACACP[c]	2.3.1.41	0	0	0	0	1	-3.23052e-11	1.43918e-12	2.24698e-12	4.85711e-13	-719.346	0
r868	NADPH[c] + AACACP[c] <=> NADP[c] + C4HACP[c]	1.1.1.100	0	0	0	0	1	1.99611e-11	1.16722e-12	-1.25197e-11	1.08611e-12	644.224	0
r869	NADPH[m] + AACACP[m] <=> NADP[m] + C4HACP[m]	1.1.1.100	0	0	0	0	1	2.59289e-11	8.49485e-13	-1.05672e-11	2.98989e-13	1281.54	0
r870	C4HACP[c] <=> H2O[c] + C4DACP[c]	4.2.1.59	0	0	0	0	1	1.40966e-11	3.37202e-12	-9.57255e-12	1.02174e-12	212.431	0
r871	NADH[c] + C4DACP[c] <=> NAD[c] + C40ACP[c]	1.3.1.9	0	0	0	0	1	2.85464e-11	8.26961e-13	-1.50945e-11	1.05334e-12	1030.52	0
r872	2 NADPH[c] + ACCOA[c] + MALCOA[c] -> CO2[c] + 2 NADP[c] + COA[c] + C40COA[c]	2.3.1.86	0.134387	0.134387	0.00332345	0.00332345	0	0.134387	4.86274e-12	0.00332345	2.22675e-12	7.74933e+11	0
r873	ACCOA[m] + 2 NADPH[m] + MALCOA[m] -> COA[m] + CO2[m] + 2 NADP[m] + C40COA[m]	2.3.1.86	-4.07297e-11	0	-2.70728e-10	0	1	4.3403e-12	8.09051e-12	-3.51536e-11	2.43583e-12	147.813	0
r874	MALACP[c] + C40ACP[c] -> CO2[c] + ACP[c] + C6OACP[c]	2.3.1.41	0	0	0	0	1	-9.22723e-12	3.6357e-13	-4.82215e-12	7.03163e-13	-175.975	0
r875	NADPH[c] + C6OACP[c] <=> NADP[c] + C6HACP[c]	1.1.1.100	0	0	0	0	1	3.01847e-11	1.80606e-12	-1.52221e-11	5.56461e-13	759.794	0
r876	NADPH[m] + C6OACP[m] <=> NADP[m] + C6HACP[m]	1.1.1.100	0	0	0	0	1	2.62562e-11	8.42426e-13	-1.01437e-11	2.52696e-13	1308.76	0
r877	C6HACP[c] <=> H2O[c] + C6DACP[c]	4.2.1.59	0	0	0	0	1	1.867e-11	1.44356e-12	-1.03556e-11	4.00793e-13	612.662	0
r878	NADH[c] + C6DACP[c] <=> NAD[c] + C60ACP[c]	1.3.1.9	0	0	0	0	1	2.91086e-11	2.20373e-13	-1.53602e-11	4.29205e-13	2914.63	0
r879	2 NADPH[c] + MALCOA[c] + C40COA[c] -> CO2[c] + 2 NADP[c] + COA[c] + C60COA[c]	2.3.1.86	0.134387	0.134387	0.00332345	0.00332345	0	0.134387	3.33669e-13	0.00332345	8.66197e-13	4.465e+12	0
r880	2 NADPH[m] + MALCOA[m] + C40COA[m] -> COA[m] + CO2[m] + 2 NADP[m] + C60COA[m]	2.3.1.86	0	0	0	0	1	4.68044e-11	4.68109e-12	5.38688e-12	6.35752e-13	277.248	0
r881	MALACP[c] + C60ACP[c] -> CO2[c] + ACP[c] + C8OACP[c]	2.3.1.41	0	0	0	0	1	-7.8627e-12	1.46621e-12	-5.62192e-12	4.40061e-13	-46.2887	1.73051400000000e-318
r882	NADPH[c] + C8OACP[c] <=> NADP[c] + C8HACP[c]	1.1.1.100	0	0	0	0	1	3.11507e-11	2.61698e-12	-1.57232e-11	5.54158e-13	554.123	0
r883	NADPH[m] + C8OACP[m] <=> NADP[m] + C8HACP[m]	1.1.1.100	0	0	0	0	1	2.59449e-11	7.99805e-13	-1.04227e-11	2.68889e-13	1362.94	0
r884	C8HACP[c] <=> H2O[c] + C8DACP[c]	4.2.1.59	0	0	0	0	1	2.00119e-11	1.01652e-12	-1.12433e-11	1.51983e-12	540.556	0
r885	NADH[c] + C8DACP[c] <=> NAD[c] + C80ACP[c]	1.3.1.9	0	0	0	0	1	3.20304e-11	9.27886e-13	-1.64464e-11	2.2326e-13	1606.27	0
r886	2 NADPH[c] + MALCOA[c] + C60COA[c] -> CO2[c] + 2 NADP[c] + COA[c] + C80COA[c]	2.3.1.86	0.134387	0.134387	0.00332345	0.00332345	0	0.134387	1.23427e-12	0.00332345	1.08767e-12	2.51932e+12	0
r887	2 NADPH[m] + MALCOA[m] + C60COA[m] -> COA[m] + CO2[m] + 2 NADP[m] + C80COA[m]	2.3.1.86	0	0	0	0	1	5.41434e-11	8.74652e-12	5.52128e-12	3.59497e-13	175.644	0
r888	MALACP[c] + C80ACP[c] -> CO2[c] + ACP[c] + C10OACP[c]	2.3.1.41	0	0	0	0	1	-1.09422e-11	1.64806e-12	-3.57207e-12	9.06504e-13	-123.909	0
r889	NADPH[c] + C10OACP[c] <=> NADP[c] + C10HACP[c]	1.1.1.100	0	0	0	0	1	2.66824e-11	1.98353e-12	-1.44658e-11	3.17868e-13	647.749	0
r890	NADPH[m] + C10OACP[m] <=> NADP[m] + C10HACP[m]	1.1.1.100	0	0	0	0	1	2.60543e-11	8.78951e-13	-1.04245e-11	3.38952e-13	1224.53	0
r891	C10HACP[c] <=> H2O[c] + C10DACP[c]	4.2.1.59	0	0	0	0	1	1.78097e-11	1.53233e-12	-1.03955e-11	1.86286e-12	369.771	0
r892	NADH[c] + C10DACP[c] <=> NAD[c] + C100ACP[c]	1.3.1.9	0	0	0	0	1	2.90069e-11	6.82473e-13	-1.50027e-11	2.43801e-13	1920.36	0
r893	2 NADPH[c] + MALCOA[c] + C80COA[c] -> CO2[c] + 2 NADP[c] + COA[c] + C100COA[c]	2.3.1.86	0.134387	0.134387	0.00332345	0.00332345	0	0.134387	8.90192e-13	0.00332345	4.22999e-13	4205233946959	0
r894	2 NADPH[m] + MALCOA[m] + C80COA[m] -> COA[m] + CO2[m] + 2 NADP[m] + C100COA[m]	2.3.1.86	0	0	0	0	1	-4.68203e-11	4.49393e-12	-3.52103e-11	2.25726e-12	-73.0046	0
r895	MALACP[c] + C100ACP[c] -> CO2[c] + ACP[c] + C12OACP[c]	2.3.1.41	0	0	0	0	1	-6.98736e-12	2.60028e-12	-5.63687e-12	6.78337e-13	-15.8919	1.21065e-53
r896	NADPH[c] + C12OACP[c] <=> NADP[c] + C12HACP[c]	1.1.1.100	0	0	0	0	1	2.85169e-11	1.07666e-12	-1.55802e-11	6.22205e-13	1121.39	0
r897	NADPH[m] + C12OACP[m] <=> NADP[m] + C12HACP[m]	1.1.1.100	0	0	0	0	1	2.60234e-11	8.45121e-13	-9.98486e-12	3.62616e-13	1238.2	0
r898	C12HACP[c] <=> H2O[c] + C12DACP[c]	4.2.1.59	0	0	0	0	1	2.09007e-11	2.59118e-12	-1.04774e-11	3.45793e-13	379.573	0
r899	NADH[c] + C12DACP[c] <=> NAD[c] + C120ACP[c]	1.3.1.9	0	0	0	0	1	2.90478e-11	5.08871e-13	-1.56146e-11	1.77214e-13	2621.06	0
r900	2 NADPH[c] + MALCOA[c] + C100COA[c] -> CO2[c] + 2 NADP[c] + COA[c] + C120COA[c]	2.3.1.86	0.134387	0.134387	0.00332345	0.00332345	0	0.134387	5.74535e-13	0.00332345	1.64982e-12	2.37241e+12	0
r901	2 NADPH[m] + MALCOA[m] + C100COA[m] -> COA[m] + CO2[m] + 2 NADP[m] + C120COA[m]	2.3.1.86	0	0	0	0	1	-3.14614e-12	6.60674e-12	9.58947e-12	1.70082e-12	-59.0335	0
r902	MALACP[c] + C120ACP[c] -> CO2[c] + ACP[c] + C14OACP[c]	2.3.1.41	0	0	0	0	1	-9.0059e-12	4.791e-13	-5.31835e-12	1.23982e-12	-87.7314	0
r903	NADPH[c] + C14OACP[c] <=> NADP[c] + C14HACP[c]	1.1.1.100	0	0	0	0	1	2.95999e-11	6.38434e-13	-1.66801e-11	1.50684e-12	894.28	0
r904	NADPH[m] + C14OACP[m] <=> NADP[m] + C14HACP[m]	1.1.1.100	0	0	0	0	1	2.59961e-11	8.35047e-13	-1.06697e-11	3.57157e-13	1276.64	0
r905	C14HACP[c] <=> H2O[c] + C14DACP[c]	4.2.1.59	0	0	0	0	1	2.00576e-11	2.46162e-13	-1.17896e-11	2.31489e-13	2980.37	0
r906	NADH[c] + C14DACP[c] <=> NAD[c] + C140ACP[c]	1.3.1.9	0	0	0	0	1	2.97412e-11	3.25758e-12	-1.95517e-11	2.52847e-13	477.073	0
r907	H2O[c] + C140ACP[c] <=> ACP[c] + C140[c]	3.1.2.14	0	0	0	0	1	7.18684e-12	1.24792e-12	-1.7688e-11	4.12804e-13	598.447	0
r908	2 NADPH[c] + MALCOA[c] + C120COA[c] -> CO2[c] + 2 NADP[c] + COA[c] + C140COA[c]	2.3.1.86	0	9.46263e-11	0	9.52206e-12	1	-1.81145e-11	2.57131e-12	-3.4159e-11	7.58389e-13	189.26	0
r909	2 NADPH[m] + MALCOA[m] + C120COA[m] -> COA[m] + CO2[m] + 2 NADP[m] + C140COA[m]	2.3.1.86	0	1.70606e-11	0	1.53113e-12	1	-3.64044e-11	3.00994e-12	-8.86915e-11	6.52313e-13	536.871	0
r910	MALACP[c] + C140ACP[c] -> CO2[c] + ACP[c] + C16OACP[c]	2.3.1.41	0	0	0	0	1	-8.47883e-12	2.50764e-12	1.08024e-12	1.16147e-12	-109.382	0
r911	NADPH[c] + C16OACP[c] -> NADP[c] + C16HACP[c]	1.1.1.100	0	0	0	0	1	3.04641e-11	6.17955e-13	-9.34564e-12	1.31988e-12	863.806	0
r912	NADPH[m] + C16OACP[m] <=> NADP[m] + C16HACP[m]	1.1.1.100	0	0	0	0	1	2.62086e-11	7.8317e-13	-1.03149e-11	2.87801e-13	1384.23	0
r913	C16HACP[c] -> H2O[c] + C16DACP[c]	4.2.1.59	0	0	0	0	1	2.55662e-11	1.80109e-12	1.20423e-12	2.97924e-12	221.292	0
r914	NADH[c] + C16DACP[c] -> NAD[c] + C160ACP[c]	1.3.1.9	0	0	0	0	1	4.46257e-11	2.7703e-12	1.52169e-11	1.34624e-12	301.936	0
r915	H2O[c] + C160ACP[c] <=> C160[c] + ACP[c]	3.1.2.14	-1000	-1.7189	-1000	-1.60711	0.999888	-493.275	292.997	-492.818	287.363	-0.0352064	0.971919
r916	ATP[c] + COA[c] + C160[c] -> AMP[c] + PPI[c] + C160COA[c]	6.2.1.3	0	3.90074e-10	0	2.80593e-10	1	-6.15558e-11	8.36996e-12	2.53777e-11	1.78329e-12	-321.236	0
r917	COA[m] + ATP[m] + C160[m] -> PPI[m] + AMP[m] + C160COA[m]	6.2.1.3	0	0	0	0	1	5.76711e-11	2.34891e-13	3.5579e-11	8.46416e-13	795.32	0
r918	ATP[b] + COA[b] + C160[b] -> AMP[b] + PPI[b] + C160COA[b]	6.2.1.3	0	0	0	0	1	-9.73557e-14	2.69068e-13	2.89515e-13	4.86663e-13	-21.9998	3.12506e-96
r919	ATP[b] + C40[b] + COA[b]+[c] -> H2O[b] + AMP[b] + PPI[b] + C40COA[b]	6.2.1.3	0	0	0	0	1	4.87778e-13	7.1176e-13	-2.32058e-13	8.2959e-13	20.8249	2.51336e-87
r920	2 NADPH[c] + MALCOA[c] + C140COA[c] -> CO2[c] + 2 NADP[c] + COA[c] + C160COA[c]	2.3.1.86	0.134387	0.134387	0.00332345	0.00332345	0	0.134387	1.10237e-12	0.00332345	1.6871e-12	2.05654e+12	0
r921	2 NADPH[m] + MALCOA[m] + C140COA[m] -> COA[m] + CO2[m] + 2 NADP[m] + C160COA[m]	2.3.1.86	0	4.21787e-11	0	0	1	9.60074e-12	1.29894e-12	9.09098e-12	6.03993e-13	11.253	1.58242e-28
r922	C160ACP[c] + MALACP[c] -> CO2[c] + ACP[c] + C18OACP[c]	2.3.1.41	0	1.69414e-10	0	4.44459e-10	1	-2.29398e-11	6.67839e-13	-3.44916e-11	1.8719e-12	183.802	0
r923	NADPH[c] + C18OACP[c] <=> NADP[c] + C18HACP[c]	1.1.1.100	0	1.69414e-10	0	4.44459e-10	1	2.11776e-11	4.52059e-12	-2.49107e-11	2.54667e-12	280.894	0
r924	NADPH[m] + C18OACP[m] <=> NADP[m] + C18HACP[m]	1.1.1.100	0	0	0	0	1	2.56483e-11	8.26246e-13	-1.02558e-11	2.87011e-13	1298.07	0
r925	C18HACP[c] <=> H2O[c] + C18DACP[c]	4.2.1.59	0	1.69414e-10	0	4.44459e-10	1	1.64665e-11	9.83199e-13	-1.18495e-11	1.16334e-12	587.874	0
r926	NADH[c] + C18DACP[c] <=> NAD[c] + C180ACP[c]	1.3.1.9	0	1.69414e-10	0	4.44459e-10	1	2.40176e-11	4.89447e-12	-1.00972e-11	1.97079e-12	204.46	0
r927	H2O[c] + C180ACP[c] <=> C180[c] + ACP[c]	3.1.2.14	-0.198822	-0.198822	-0.185368	-0.185368	0	-0.198822	3.06665e-12	-0.185368	2.31883e-13	-1.38342e+11	0
r928	2 NADPH[c] + MALCOA[c] + C160COA[c] -> CO2[c] + 2 NADP[c] + COA[c] + C180COA[c]	2.3.1.86	0	5.96231e-10	0	6.6145e-11	1	-2.31091e-11	1.22631e-12	-2.5495e-11	2.00547e-12	32.0961	1.20872e-182
r929	2 NADPH[m] + C160COA[m] + MALCOA[m] -> COA[m] + CO2[m] + 2 NADP[m] + C180COA[m]	2.3.1.86	0	1.19359e-10	0	2.66939e-11	1	2.89408e-12	8.0829e-13	9.19321e-12	4.07801e-13	-220.024	0
r930	NADH[c] + O2[c] + C160COA[c] -> NAD[c] + 2 H2O[c] + C161COA[c]	1.14.19.1	0	0	0	0	1	6.91456e-11	3.32736e-13	-5.98347e-11	4.00502e-13	7833.33	0
r931	O2[b] + NADH[b] + C160COA[b] -> 2 H2O[b] + NAD[b] + C161COA[b]	1.14.19.1	0	0	0	0	1	-2.5087e-13	2.92484e-13	-1.82731e-13	2.85007e-13	-5.27629	1.46111e-07
r932	NADH[c] + O2[c] + C180COA[c] -> NAD[c] + 2 H2O[c] + C181COA[c]	1.14.19.1	0.0943466	0.0943466	0.00133437	0.00133437	0	0.0943466	2.66563e-12	0.00133437	3.26117e-13	1.09525e+12	0
r933	O2[b] + NADH[b] + C180COA[b] -> 2 H2O[b] + NAD[b] + C181COA[b]	1.14.19.1	0	0	0	0	1	3.69507e-13	2.7618e-13	-2.04615e-13	1.21403e-12	14.5821	7.58724e-46
r934	NADH[c] + O2[c] + C181COA[c] -> NAD[c] + 2 H2O[c] + C182COA[c]	1.14.19.6	0.0553006	0.0553006	0	4.09595e-11	0	0.0553006	1.18048e-12	-8.74261e-11	1.17755e-12	1.0488e+12	0
r935	O2[b] + NADH[b] + C181COA[b] -> 2 H2O[b] + NAD[b] + C182COA[b]	1.14.19.6	0	0	0	0	1	-1.37272e-13	2.95216e-13	-4.77935e-13	4.71609e-13	19.3619	1.10952e-76
r936	NADH[c] + O2[c] + C182COA[c] -> NAD[c] + 2 H2O[c] + C183COA[c]	1.14.19.6	0.0255184	0.0255184	0.000607861	0.000607861	0	0.0255184	1.35002e-12	0.000607861	1.56146e-12	3.81629e+11	0
r937	O2[b] + NADH[b] + C182COA[b] -> 2 H2O[b] + NAD[b] + C183COA[b]	1.14.19.6	0	0	0	0	1	-9.94939e-15	2.26751e-13	6.6261e-13	8.90941e-13	-23.1341	4.16512e-105
r938	ATP[c] + COA[c] + C161[c] -> AMP[c] + PPI[c] + C161COA[c]	6.2.1.3	1.47789e-05	1.47789e-05	1.3642e-05	1.3642e-05	0	1.47789e-05	6.96395e-13	1.3642e-05	2.02307e-13	4.95748e+07	0
r939	COA[m] + ATP[m] + C161[m] -> PPI[m] + AMP[m] + C161COA[m]	6.2.1.3	0	0	0	0	1	4.54654e-11	6.19484e-13	3.37548e-11	9.33728e-13	330.487	0
r940	ATP[b] + COA[b] + C161[b] -> AMP[b] + PPI[b] + C161COA[b]	6.2.1.3	0	0	0	0	1	4.09802e-14	2.52847e-13	-2.99319e-13	3.63981e-13	24.2814	2.42462e-114
r941	ATP[c] + COA[c] + C181[c] -> AMP[c] + PPI[c] + C181COA[c]	6.2.1.3	1.66023	1.66023	1.55646	1.55646	0	1.66023	4.46579e-13	1.55646	9.71735e-13	3.06856e+12	0
r942	COA[m] + ATP[m] + C181[m] -> PPI[m] + AMP[m] + C181COA[m]	6.2.1.3	0	0	0	0	1	4.56687e-11	5.59861e-13	3.38604e-11	1.12279e-12	297.626	0
r943	ATP[b] + COA[b] + C181[b] -> AMP[b] + PPI[b] + C181COA[b]	6.2.1.3	0	0	0	0	1	-2.17187e-13	2.36044e-13	-1.6313e-14	6.92301e-13	-8.68456	7.75474e-18
r944	ATP[c] + COA[c] + C182[c] -> AMP[c] + PPI[c] + C182COA[c]	6.2.1.3	0.690933	0.690933	0.650139	0.650139	0	0.690933	1.97224e-12	0.650139	2.67268e-13	6.48178e+11	0
r945	COA[m] + ATP[m] + C182[m] -> PPI[m] + AMP[m] + C182COA[m]	6.2.1.3	0	0	0	0	1	4.54271e-11	5.6715e-13	3.38942e-11	1.16823e-12	280.84	0
r946	ATP[b] + COA[b] + C182[b] -> AMP[b] + PPI[b] + C182COA[b]	6.2.1.3	0	0	0	0	1	2.36329e-14	2.4317e-13	4.61441e-13	4.65103e-13	-26.3791	7.86199e-132
r947	ATP[c] + COA[c] + C183[c] -> AMP[c] + PPI[c] + C183COA[c]	6.2.1.3	0.582442	0.582442	0.551075	0.551075	0	0.582442	6.81979e-13	0.551075	2.95246e-13	1.33475e+12	0
r948	COA[m] + ATP[m] + C183[m] -> PPI[m] + AMP[m] + C183COA[m]	6.2.1.3	0	0	0	0	1	4.60179e-11	6.2783e-13	3.31114e-11	1.09903e-12	322.458	0
r949	ATP[b] + COA[b] + C183[b] -> AMP[b] + PPI[b] + C183COA[b]	6.2.1.3	0	0	0	0	1	5.79665e-13	2.54005e-13	-6.94076e-13	3.17627e-13	99.0391	0
r950	0.272 C160COA[c] + 0.1534 C181COA[c] + 0.6673 C182COA[c] + 0.0404 C183COA[c] + 0.0304 C180COA[c] + 0.0051 C161COA[c] -> COA[c] + FFA[c]		0.00289783	0.00289783	0.0026749	0.0026749	0	0.00289783	5.26453e-13	0.0026749	9.45952e-13	6.51193e+09	0
r951	ACCOA[m] + C40COA[m] -> COA[m] + C60COA[m]	2.3.1.16	0	1000	0	1000	1	497.033	298.79	399.285	246.688	7.97757	2.48985e-15
r952	NADH[m] + C60COA[m] <=> NAD[m] + C6HCOA[m]	1.1.1.35	0	1000	0	1000	1	497.033	298.79	591.529	247.32	-7.70424	2.05766e-14
r953	C6HCOA[c] <=> C6DCOA[c]	4.2.1.74	-1000	1000	-1000	1000	1	34.8521	589.826	-16.193	564.132	1.97775	0.0480941
r954	C6HCOA[m] <=> C6DCOA[m]	4.2.1.17	-1000	1000	-1000	1000	1	16.1304	573.62	-12.0378	556.693	1.11437	0.265256
r955	NADP[m] + C6DCOA[m] -> NADPH[m] + C60COA[m]+[c]	1.3.1.38	0	0	-1000	1000	0	-2.01387e-12	3.75805e-12	84.9074	535.119	-5.0176	5.69536e-07
r956	ACCOA[m] + C60COA[m] -> COA[m] + C80COA[m]	2.3.1.16	0	1000	0	1000	1	502.771	287.832	192.244	169.397	29.4022	3.3041e-158
r957	NADH[m] + C80COA[m] <=> NAD[m] + C8HCOA[m]	1.1.1.35	0	1000	0	1000	1	502.771	287.832	408.766	256.505	7.71047	1.96249e-14
r958	C8HCOA[c] <=> C8DCOA[c]	4.2.1.74	-1000	0	0	1000	0	-498.5	284.152	574.591	255.205	-88.8487	0
r959	C8HCOA[m] <=> C8DCOA[m]	4.2.1.17	-1000	0	-1000	0	1	-496.496	292.061	-411.469	270.024	-6.75989	1.80639e-11
r960	NADP[m] + C8DCOA[m] -> NADPH[m] + C80COA[m]+[c]	1.3.1.38	0	0	-1000	0	0	-2.92085e-11	3.10526e-12	-428.85	271.781	49.8984	0
r961	ACCOA[p] + C80COA[p] -> COA[p] + C100COA[p]	2.3.1.16	0	0	-1000	0	0	1.38313e-13	2.56543e-13	-419.08	258.176	51.3312	0
r962	NADH[m] + C100COA[m] <=> NAD[m] + C10HCOA[m]	1.1.1.35	0	2.06241e-12	0	1000	2.06241e-15	4.21134e-11	8.17079e-13	165.825	143.966	-36.4243	3.24505e-223
r963	C10HCOA[c] <=> C10DCOA[c]	4.2.1.74	-1000	1000	0	0	0	-17.9444	564.78	-4.05695e-12	5.78232e-13	-1.00473	0.315147
r964	C10HCOA[m] <=> C10DCOA[m]	4.2.1.17	-1000	1000	0	1000	0.5	-27.9709	576.433	244.185	209.525	-14.0321	9.87421e-43
r965	NADP[m] + C10DCOA[m] -> NADPH[m] + C100COA[m]+[c]	1.3.1.38	0	0	-1000	1000	0	-2.58592e-11	1.41007e-12	5.89651	542.734	-0.343565	0.73121
r966	ACCOA[m] + C100COA[m] -> COA[m] + C120COA[m]	2.3.1.16	0	0	-1000	1000	0	-4.85281e-11	6.9556e-13	-20.2792	539.515	1.18863	0.234726
r967	NADH[m] + C120COA[m] <=> NAD[m] + C120HCOA[m]	1.1.1.35	0	0	-1000	1000	0	3.66216e-11	1.02699e-12	115.519	528.303	-6.91467	6.288e-12
r968	C120HCOA[c] <=> C120DCOA[c]	4.2.1.74	0	0	0	1000	0	-2.97274e-13	3.25956e-13	244.185	209.525	-36.8539	2.62511e-227
r969	C120HCOA[m] <=> C120DCOA[m]	4.2.1.17	0	0	0	0	1	3.97991e-12	6.46949e-13	3.17668e-12	1.39332e-12	16.5347	1.17034e-57
r970	NADP[m] + C120DCOA[m] -> NADPH[m] + C120COA[m]+[c]	1.3.1.38	0	0	0	1000	0	-2.42927e-11	7.79769e-13	286.996	222.771	-40.7396	1.17817e-264
r971	ACCOA[m] + C120COA[m] -> COA[m] + C140COA[m]	2.3.1.16	0.134387	0.134387	-1000	1000	2.29928e-13	0.134387	3.65816e-12	-1.41545	571.142	0.0858108	0.931625
r972	NADH[m] + C140COA[m] <=> NAD[m] + C140HCOA[m]	1.1.1.35	0	0	-1000	1000	0	5.9982e-11	6.36597e-13	1.41545	571.142	-0.0783701	0.937542
r973	C140HCOA[c] <=> C140DCOA[c]	4.2.1.74	0	0	0	1000	0	-6.70602e-14	2.73199e-13	286.996	222.771	-40.7396	1.17817e-264
r974	C140HCOA[m] <=> C140DCOA[m]	4.2.1.17	0	0	0	1000	0	1.22222e-11	1.24447e-12	286.996	222.771	-40.7396	1.17817e-264
r975	NADP[m] + C140DCOA[m] -> NADPH[m] + C140COA[m]+[c]	1.3.1.38	0	0	0.00332345	0.00332345	0	-2.073e-11	9.72266e-13	0.00332345	5.22112e-13	-9.52321e+10	0
r976	ACCOA[p] + C140COA[p] -> COA[p] + C160COA[p]	2.3.1.16	0	0	0	1000	0	-2.48616e-13	2.99747e-13	294.113	233.635	-39.8086	1.15871e-255
r977	NADH[m] + C160COA[m] <=> NAD[m] + C160HCOA[m]	1.1.1.35	0	0	-1000	1000	0	5.4394e-11	1.50142e-12	-33.0078	577.184	1.80843	0.0706895
r978	C160HCOA[c] <=> C160DCOA[c]	4.2.1.74	0	0	-1000	1000	0	-4.2693e-13	3.63262e-13	33.0078	577.184	-1.80843	0.0706895
r979	C160HCOA[m] <=> C160DCOA[m]	4.2.1.17	0	0	0	1000	0	1.08441e-11	7.80596e-13	294.113	233.635	-39.8086	1.15871e-255
r980	NADP[m] + C160DCOA[m] -> NADPH[m] + C160COA[m]+[c]	1.3.1.38	0	0	0	1000	0	-2.19271e-11	1.69328e-13	294.113	233.635	-39.8086	1.15871e-255
r981	H2O[c] + C160COA[c] -> COA[c] + C160[c]	3.1.2.22	0	998.281	0	0	0	491.556	292.997	-3.01537e-12	6.47014e-13	53.053	0
r982	MALCOA[c] + C160COA[c] -> CO2[c] + COA[c] + C180COA[c]	2.3.1.199	0.0985561	0.0985561	0	1000	8.77207e-14	0.0985561	1.24051e-12	295.294	234.165	-39.8646	3.33738e-256
r983	CAR[c] + C120COA[c] <=> COA[c] + C120CAR[c]	2.3.1.7	0.134387	0.134387	0.00332345	0.00332345	0	0.134387	2.01952e-12	0.00332345	6.23938e-13	1.96082e+12	0
r984	C120COA[m] + CAR[m] <=> COA[m] + C120CAR[m]	2.3.1.7	-1000	999.866	0.00332345	0.00332345	2.416e-14	11.9569	566.967	0.00332345	5.20973e-13	0.666716	0.505031
r985	C120COA[b] + CAR[b] <=> COA[b] + C120CAR[b]	2.3.1.7	0	0	0.00332345	0.00332345	0	1.16453e-13	3.60004e-13	0.00332345	1.49454e-12	-6.83653e+10	0
r986	C120CAR[c] + CAR[m] <=> CAR[c] + C120CAR[m]		0.134387	0.134387	-0.00332345	-0.00332345	0	0.134387	4.83445e-12	-0.00332345	1.16053e-12	8.75899e+11	0
r987	COA[m] + C120CAR[m] <=> C120COA[m] + CAR[m]	2.3.1.7	-999.866	1000	-0.00332345	-0.00332345	0	12.0913	566.967	-0.00332345	6.99742e-13	0.674582	0.500019
r988	CAR[c] + C140COA[c] <=> COA[c] + C140CAR[c]	2.3.1.7	-0.134387	-0.134387	-0.00332345	-0.00332345	0	-0.134387	8.74293e-13	-0.00332345	5.65258e-13	-3.98095e+12	0
r989	CAR[m] + C140CAR[c] <=> CAR[c] + C140CAR[m]		-0.134387	-0.134387	0	-1.85144e-11	0	-0.134387	1.98718e-12	-2.63095e-11	1.14295e-12	-1.85379e+12	0
r990	COA[m] + C140CAR[m] <=> C140COA[m] + CAR[m]	2.3.1.7	-0.134387	-0.134387	0	-1.85144e-11	0	-0.134387	1.84816e-12	-2.67471e-11	7.57007e-13	-2.12784e+12	0
r991	CAR[c] + C160COA[c] <=> COA[c] + C160CAR[c]	2.3.1.21	-2.86282e-10	0	0	-1.85144e-11	1	-2.59494e-11	2.03564e-12	-2.08545e-11	6.58817e-13	-75.3004	0
r992	CAR[m] + C160CAR[c] <=> CAR[c] + C160CAR[m]		-2.86282e-10	0	0	0	1	2.56624e-11	1.2898e-12	-3.0051e-11	6.24635e-13	1229.38	0
r993	COA[m] + C160CAR[m] <=> C160COA[m] + CAR[m]	2.3.1.21	-2.86282e-10	0	0	0	1	1.8565e-11	2.96e-12	-2.29468e-11	4.37867e-13	438.711	0
r994	CAR[c] + C180COA[c] <=> COA[c] + C180CAR[c]	2.3.1.7	-3.37368e-11	0	0	0	1	-1.65557e-11	1.6118e-12	-5.43111e-12	1.62077e-12	-153.904	0
r995	CAR[m] + C180CAR[c] <=> CAR[c] + C180CAR[m]		-3.37368e-11	0	0	0	1	3.18996e-11	3.79293e-12	-2.12715e-13	5.36392e-13	265.093	0
r996	COA[m] + C180CAR[m] <=> C180COA[m] + CAR[m]	2.3.1.7	-3.37368e-11	0	0	0	1	2.06212e-11	2.16247e-12	2.2063e-13	5.65316e-13	288.628	0
r997	COA[c] + C160ACP[c] <=> C160COA[c] + ACP[c]	2.3.1.38	1.7189	1000	1.60711	1000	0.999888	493.275	292.997	492.818	287.363	0.0352064	0.971919
r998	COA[c] + C180ACP[c] <=> C180COA[c] + ACP[c]	2.3.1.38	0.198822	0.198822	0.185368	0.185368	0	0.198822	3.47717e-12	0.185368	1.77057e-12	1.09036e+11	0
r999	O2[b] + C160COA[b] -> H2O2[b] + C16DCOA[b]	1.3.3.6	0	0	0	0	1	5.4367e-14	2.12494e-13	-3.92325e-13	1.1491e-12	12.0878	1.62176e-32
r1000	O2[c] + C160COA[c] -> H2O2[c] + C16DCOA[c]	1.3.3.6	0	0	0	-2.54056e-11	1	5.20581e-12	1.43195e-12	3.73806e-12	3.12633e-13	31.6674	1.04993e-178
r1001	O2[p] + C160COA[p] -> H2O2[p] + C16DCOA[p]	1.3.3.6	0	0	0	0	1	-8.14895e-14	1.8746e-13	-4.35694e-12	4.39642e-13	282.884	0
r1002	O2[m] + C160COA[m] -> H2O2[m] + C16DCOA[m]	1.3.3.6	0	8.09569e-12	0	0	1	2.18919e-11	2.14671e-12	3.95916e-11	5.40984e-13	-252.826	0
r1003	FAD[m] + C160COA[c] -> FADH2[m] + C16DCOA[c]	1.3.8.7	0	0	0	1.28794e-11	1	-6.13019e-12	1.57586e-12	-1.92498e-13	6.97646e-13	-108.952	0
r1004	C16HCOA[c] <=> C16DCOA[c]	4.2.1.74	0	0	0	0	1	5.68629e-13	6.86219e-13	-5.01953e-11	7.81945e-13	1543.03	0
r1005	C16HCOA[m] <=> C16DCOA[m]	4.2.1.17	0	0	-1000	1000	0	2.42235e-12	1.02228e-12	9.44406	589.429	-0.506672	0.612441
r1006	NADH[m] + C16OCOA[m] <=> NAD[m] + C16HCOA[m]	1.1.1.35	0	0	-1000	1000	0	3.02692e-11	3.57041e-12	-9.44406	589.429	0.506672	0.612441
r1007	COA[p] + C16OCOA[p] <=> ACCOA[p] + C140COA[p]	2.3.1.16	0	0	0	0	1	9.99359e-14	2.5501e-13	-3.73647e-12	3.18701e-13	297.226	0
r1008	COA[m] + C16OCOA[m] <=> ACCOA[m] + C140COA[m]	2.3.1.16	0	0	0	0	1	-7.29948e-12	3.12762e-12	-7.04839e-12	2.38198e-13	-2.53142	0.0114363
r1009	O2[m] + C140COA[m] -> H2O2[m] + C14DCOA[m]	1.3.3.6	0	0	0	0	1	2.68726e-11	1.20214e-12	9.05159e-13	4.6321e-13	637.402	0
r1010	O2[p] + C140COA[p] -> H2O2[p] + C14DCOA[p]	1.3.3.6	0	0	0	0	1	2.96044e-13	3.00461e-13	-1.34044e-11	1.37275e-12	308.305	0
r1011	O2[c] + C140COA[c] -> H2O2[c] + C14DCOA[c]	1.3.3.6	0	0	0	0	1	-6.89739e-12	2.09752e-12	2.28695e-11	1.00881e-12	-404.429	0
r1012	O2[b] + C140COA[b] -> H2O2[b] + C14DCOA[b]	1.3.3.6	0	0	0	0	1	3.5936e-13	3.38179e-13	-1.72617e-12	4.16615e-13	122.905	0
r1013	FAD[m] + C140COA[c] -> FADH2[m] + C14DCOA[c]	1.3.8.7	0	0	0	0	1	-1.93632e-11	2.46222e-12	4.98217e-11	1.06709e-12	-815.283	0
r1014	C14HCOA[c] <=> C14DCOA[c]	4.2.1.74	-1000	1000	0	0	0	-7.12806	580.368	-1.64887e-13	2.63114e-13	-0.38839	0.697769
r1015	C14HCOA[c] <=> C14DCOA[c]	4.2.1.17	-1000	1000	0	0	0	7.12806	580.368	-3.95982e-11	1.26e-12	0.38839	0.697769
r1016	C14HCOA[m] <=> C14DCOA[m]	4.2.1.17	0	0	-1000	1000	0	-2.2246e-12	8.41365e-13	-2.87834	572.988	0.158853	0.873801
r1017	NADH[m] + C14OCOA[m] <=> NAD[m] + C14HCOA[m]	1.1.1.35	0	0	-1000	1000	0	2.05928e-11	1.98942e-12	2.87834	572.988	-0.158853	0.873801
r1018	COA[p] + C14OCOA[p] <=> ACCOA[p] + C120COA[p]	2.3.1.16	0	0	0	0	1	8.10533e-14	3.30104e-13	-1.64234e-11	4.75975e-13	901.035	0
r1019	COA[m] + C14OCOA[m] <=> ACCOA[m] + C120COA[m]	2.3.1.16	0	0	0	0	1	1.54997e-11	1.84312e-12	-2.59588e-11	6.27356e-13	673.37	0
r1020	O2[m] + C120COA[m] -> H2O2[m] + C12DCOA[m]	1.3.3.6	0	0	0	0	1	6.37654e-12	1.72161e-12	6.61496e-13	3.3518e-13	103.04	0
r1021	O2[p] + C120COA[p] -> H2O2[p] + C12DCOA[p]	1.3.3.6	0	0	0	0	1	2.6487e-13	3.32358e-13	3.1424e-11	1.51752e-12	-634.273	0
r1022	O2[c] + C120COA[c] -> H2O2[c] + C12DCOA[c]	1.3.3.6	0	0	0	0	1	-1.20862e-11	2.20718e-12	-2.47044e-11	1.22515e-12	158.065	0
r1023	O2[b] + C120COA[b] -> H2O2[b] + C12DCOA[b]	1.3.3.6	0	0	0	0	1	1.65547e-13	4.26122e-13	-3.0409e-12	3.10358e-13	192.344	0
r1024	FAD[m] + C120COA[c] -> FADH2[m] + C12DCOA[c]	1.3.8.7	0	0	0	0	1	-2.09673e-11	2.66255e-12	5.23615e-11	5.38646e-13	-853.625	0
r1025	C12HCOA[c] <=> C12DCOA[c]	4.2.1.74	-1000	1000	0	0	0	-8.49114	570.079	-1.75413e-13	2.71744e-13	-0.471011	0.637684
r1026	C12HCOA[c] <=> C12DCOA[c]	4.2.1.17	-1000	1000	0	0	0	8.49114	570.079	-3.83075e-11	7.62748e-13	0.471011	0.637684
r1027	C12HCOA[m] <=> C12DCOA[m]	4.2.1.17	0	0	-1000	1000	0	6.33827e-12	1.20951e-12	-7.3533	573.735	0.405294	0.685305
r1028	NADH[m] + C12OCOA[m] <=> NAD[m] + C12HCOA[m]	1.1.1.35	0	0	-1000	1000	0	2.15897e-11	1.38655e-12	7.3533	573.735	-0.405294	0.685305
r1029	COA[p] + C12OCOA[p] <=> ACCOA[p] + C100COA[p]	2.3.1.16	0	0	0	0	1	-3.24442e-13	2.96745e-13	9.57168e-13	1.44144e-12	-27.5388	8.43618e-142
r1030	COA[m] + C12OCOA[m] <=> ACCOA[m] + C100COA[m]	2.3.1.16	0	0	0	0	1	1.54866e-11	2.32481e-12	-1.41999e-11	2.7598e-13	400.99	0
r1031	C12DCOA[m] <=> C12CCOA[m]	5.3.3.8	0	0	0	0	1	4.43648e-12	4.10178e-13	1.99703e-12	6.1342e-13	104.54	0
r1032	O2[m] + C100COA[m] -> H2O2[m] + C10DCOA[m]	1.3.3.6	0	0	0	0	1	-1.49612e-11	2.02844e-12	1.21863e-11	7.10692e-13	-399.416	0
r1033	O2[p] + C100COA[p] -> H2O2[p] + C10DCOA[p]	1.3.3.6	0	0	0	0	1	-1.79134e-13	2.39701e-13	-8.04976e-12	4.24137e-13	510.876	0
r1034	O2[c] + C100COA[c] -> H2O2[c] + C10DCOA[c]	1.3.3.6	0	0	0	0	1	-5.01747e-12	2.9871e-12	3.37613e-12	2.74957e-12	-65.3779	0
r1035	O2[b] + C100COA[b] -> H2O2[b] + C10DCOA[b]	1.3.3.6	0	0	0	0	1	6.0137e-13	3.0954e-13	-3.45304e-12	5.58405e-13	200.814	0
r1036	FAD[m] + C100COA[c] -> FADH2[m] + C10DCOA[c]	1.3.8.7	0	0	0	0	1	-1.58986e-11	2.23172e-12	5.47639e-11	3.79531e-13	-987.094	0
r1037	C10HCOA[c] <=> C10DCOA[c]	4.2.1.74	-1000	1000	0	0	0	17.9444	564.78	2.36168e-13	3.06161e-13	1.00473	0.315147
r1038	C10HCOA[m] <=> C10DCOA[m]	4.2.1.17	-1000	1000	0	0	0	27.9709	576.433	-3.48093e-11	4.31399e-13	1.53447	0.125073
r1039	NADH[m] + C10OCOA[m] <=> NAD[m] + C10HCOA[m]	1.1.1.35	0	0	-1000	1000	0	8.93896e-13	2.83164e-12	23.2704	545.326	-1.34942	0.177354
r1040	COA[p] + C10OCOA[p] <=> ACCOA[p] + C80COA[p]	2.3.1.16	0	0	-1000	1000	0	2.929e-13	2.33833e-13	-8.88777	544.953	0.515744	0.60609
r1041	COA[m] + C10OCOA[m] <=> ACCOA[m] + C80COA[m]	2.3.1.16	0	0	-1000	1000	0	5.1312e-11	8.34014e-13	128.666	528.48	-7.69903	2.14088e-14
r1042	O2[m] + C80COA[m] -> H2O2[m] + C8DCOA[m]	1.3.3.6	0	0	-2.28179e-11	0	1	-5.82744e-11	3.91507e-12	1.24078e-11	2.24237e-12	-495.408	0
r1043	O2[p] + C80COA[p] -> H2O2[p] + C8DCOA[p]	1.3.3.6	0	0	0	0	1	-1.12307e-13	3.21343e-13	5.92827e-13	2.95324e-13	-51.0917	0
r1044	O2[c] + C80COA[c] -> H2O2[c] + C8DCOA[c]	1.3.3.6	0	0	0	0	1	1.12128e-11	2.68973e-12	7.58509e-12	1.95311e-13	42.5387	4.40422e-282
r1045	O2[b] + C80COA[b] -> H2O2[b] + C8DCOA[b]	1.3.3.6	0	0	0	0	1	-2.51433e-14	3.02352e-13	5.39926e-12	4.58646e-12	-37.3192	9.48593e-232
r1046	FAD[m] + C80COA[c] -> FADH2[m] + C8DCOA[c]	1.3.8.7	0	0	0	0	1	-2.45585e-13	2.32075e-12	-2.11697e-12	3.28604e-13	25.2478	2.62844e-122
r1047	C8HCOA[c] <=> C8DCOA[c]	4.2.1.74	0	1000	0	0	0	498.5	284.152	5.35918e-11	8.38027e-13	55.4773	0
r1048	C8HCOA[m] <=> C8DCOA[m]	4.2.1.17	0	1000	0	0	0	496.496	292.061	-4.63727e-13	2.71352e-13	53.758	0
r1049	NADH[m] + C8OCOA[m] <=> NAD[m] + C8HCOA[m]	1.1.1.35	-1000	0	0	0	0	-502.771	287.832	-3.85519e-11	9.63114e-13	-55.2372	0
r1050	COA[p] + C8OCOA[p] <=> ACCOA[p] + C60COA[p]	2.3.1.16	0	0	-1000	1000	0	-5.16119e-13	2.79117e-13	421.305	393.494	-33.8578	5.39523e-199
r1051	COA[m] + C8OCOA[m] <=> ACCOA[m] + C60COA[m]	2.3.1.16	0	1000	-1000	1000	0.5	502.771	287.832	419.014	386.366	5.49743	4.34742e-08
r1052	O2[m] + C60COA[m] -> H2O2[m] + C6HCOA[m]	1.3.3.6	0	0	0	1000	0	-5.52074e-11	1.31868e-12	584.906	262.614	-70.4317	0
r1053	O2[p] + C60COA[p] -> H2O2[p] + C6HCOA[p]	1.3.3.6	0	0	-1000	0	0	-1.76801e-13	2.48153e-13	-408.766	256.505	50.3939	0
r1054	O2[c] + C60COA[c] -> H2O2[c] + C6DCOA[c]	1.3.3.6	0	-1.21708e-13	0	0	1	-5.20443e-12	1.18562e-12	1.55164e-12	3.10487e-13	-174.319	0
r1055	O2[b] + C60COA[b] -> H2O2[b] + C6DCOA[b]	1.3.3.6	0	0	0	1000	0	-2.93614e-13	2.08129e-13	408.766	256.505	-50.3939	0
r1056	FAD[m] + C60COA[c] -> FADH2[m] + C6DCOA[c]	1.3.8.7	0	-1.21708e-13	0	0	1	-1.39826e-11	1.59556e-12	3.26397e-12	5.38951e-12	-97.031	0
r1057	C6HCOA[c] <=> C6DCOA[c]	4.2.1.74	-1000	1000	0	0	0	-34.8521	589.826	-2.93223e-12	2.32395e-13	-1.86855	0.0618315
r1058	C6HCOA[m] <=> C6DCOA[m]	4.2.1.17	-1000	1000	0	-1.55514e-13	0	-16.1304	573.62	5.5013e-11	8.85836e-13	-0.889246	0.373978
r1059	NADH[m] + C6OCOA[m] <=> NAD[m] + C6HCOA[m]	1.1.1.35	-1000	0	0	0	0	-497.033	298.79	-5.19901e-13	2.76863e-13	-52.6041	0
r1060	COA[p] + C6OCOA[p] <=> ACCOA[p] + C40COA[p]	2.3.1.16	0	0	0	-1.52767e-13	1	-5.70213e-13	3.35433e-13	-3.55554e-11	6.47703e-13	1516.75	0
r1061	COA[m] + C6OCOA[m] <=> ACCOA[m] + C40COA[m]	2.3.1.16	0	1000	-1000	1000	0.5	497.033	298.79	25.3993	555.076	23.6592	2.6569e-109
r1062	O2[m] + C40COA[m] -> C4HCOA[m] + H2O2[m]	1.3.3.6	0	0	-1000	1000	0	3.46328e-11	2.77222e-12	2.83151	533.166	-0.16794	0.866647
r1063	O2[p] + C40COA[p] -> H2O2[p] + C4HCOA[p]	1.3.3.6	0	0	-1000	1000	0	-6.25322e-14	3.22384e-13	107.336	539.272	-6.29417	3.78801e-10
r1064	O2[c] + C40COA[c] -> H2O2[c] + C4DCOA[c]	1.3.3.6	0	0	-1000	0	0	-1.86549e-11	2.32793e-12	-399.285	246.688	51.1841	0
r1065	O2[b] + C40COA[b] -> H2O2[b] + C4HCOA[b]	1.3.3.6	0	0	0	0	1	-1.9658e-13	1.63218e-13	1.59564e-12	3.45102e-13	-148.46	0
r1066	FAD[m] + C40COA[c] -> FADH2[m] + C4DCOA[c]	1.3.8.7	0	0	0	1000	0	-3.21871e-11	1.57836e-12	399.285	246.688	-51.1841	0
r1067	FAD[m] + GLTCOA[m] -> CO2[m] + FADH2[m] + C4DCOA[m]	1.3.8.6	0	0	0	0	1	-8.31472e-11	2.61418e-12	4.30047e-11	1.14974e-12	-1396.88	0
r1068	C4HCOA[m] <=> C4DCOA[m]	4.2.1.17	0	0	0	0	1	5.34146e-11	2.74748e-12	-2.75013e-12	2.64347e-13	643.47	0
r1069	C4HCOA[c] <=> C4DCOA[c]	4.2.1.17	0	0	0	0	1	1.9262e-11	1.23822e-12	5.76461e-11	4.91527e-13	-911.127	0
r1070	NADH[m] + AACCOA[m] <=> NAD[m] + C4HCOA[m]	1.1.1.35	0	1000	0	0	0	459.467	283.157	-5.76991e-14	2.99907e-13	51.313	0
r1071	COA[p] + AACCOA[p] <=> 2 ACCOA[p]	2.3.1.9	0	0	0	0	1	1.35903e-13	2.03576e-13	4.37308e-12	3.19085e-13	-354.011	0
r1072	COA[m] + AACCOA[m] <=> 2 ACCOA[m]	2.3.1.9	-1000	999.378	-500.079	-0.147415	0.250044	-115.834	493.96	-277.247	120.712	10.0381	3.63238e-23
r1073	COA[c] + AACCOA[c] <=> 2 ACCOA[c]	2.3.1.9	0.582896	500.547	0.111273	500.043	0.998051	281.31	118.149	277.211	120.712	0.767435	0.442914
r1074	2 ACCOA[m] <=> COA[m] + AACCOA[m]	2.3.1.9	-999.378	1000	0	0	0	165.515	496.369	8.42423e-13	5.05705e-13	10.5446	2.45589e-25
r1075	H2O[c] + LEUKA[c] -> LEUKB[c]	3.3.2.6	0	0	0	0	1	-5.89423e-13	1.30704e-12	5.02871e-13	7.32063e-13	-23.057	1.7047e-104
r1076	NAD[m] + METTHF[m] -> NADH[m] + METHF[m]	1.5.1.15	0	0	0	0	1	-1.03835e-11	3.71917e-12	1.37348e-12	6.18678e-13	-98.6099	0
r1077	NAD[c] + METTHF[c] -> NADH[c] + METHF[c]	1.5.1.15	0	0	0	0	1	-1.50689e-11	4.87652e-12	9.61641e-13	1.96334e-13	-103.869	0
r1078	ATP[c] + FOR[c] + THF[c] -> ADP[c] + PI[c] + FTHF[c]	6.3.4.3	0.117153	0.117153	0.210089	0.210089	0	0.117153	8.30536e-13	0.210089	6.11472e-13	-2.84953e+12	0
r1079	ATP[c] + GLU[c] + THF[c] <=> ADP[c] + PI[c] + THFG[c]	6.3.2.17	0	0	0	0	1	-8.00962e-11	3.06873e-12	9.19505e-12	1.63533e-13	-918.828	0
r1080	ATP[m] + GLU[m] + THF[m] <=> PI[m] + ADP[m] + THFG[m]	6.3.2.17	0	0	0	0	1	1.63079e-10	1.32429e-12	1.38676e-10	3.60221e-13	562.302	0
r1081	GTP[c] -> FOR[c] + AHTD[c]	3.5.4.16	0	0	-1.2757e-10	0	1	-1.38706e-11	2.86897e-13	9.16715e-12	6.03097e-13	-1090.83	0
r1082	AHTD[c] -> 3 PI[c] + PYVYLTRIN[c]	4.2.3.12	0	0	-1.2757e-10	0	1	9.34777e-11	8.2277e-13	3.33138e-11	5.66897e-13	1904.15	0
r1083	AHTD[m] -> 3 PI[m] + PYVYLTRIN[m]	4.2.3.12	0	0	0	5.11591e-11	1	7.0233e-11	4.34492e-13	3.18195e-11	3.57078e-13	2159.94	0
r1084	2 NADPH[c] + PYVYLTRIN[c] -> 2 NADP[c] + THBOPRIN[c]	1.1.1.153	0	0	-1.2757e-10	0	1	8.33654e-11	1.51576e-12	-6.99853e-12	3.4152e-13	1839.13	0
r1085	NADP[c] + THBOPRIN[c] -> NADPH[c] + DHBOPRIN[c]	1.5.1.34	0	0	-1.2757e-10	0	1	3.80583e-12	3.15661e-12	7.98785e-12	1.88169e-13	-41.8211	3.99361e-275
r1086	GLN[c] + CHOR[c] -> GLU[c] + ADCHOR[c]	2.6.1.85	0	0	0	0	1	1.15564e-11	3.84997e-12	7.14615e-12	1.47671e-12	33.8219	1.16872e-198
r1087	PABA[c] + AHHMD[c] -> PPI[c] + DHPT[c]	2.5.1.15	0	0	0	5.89677e-09	1	4.57626e-12	8.79422e-13	1.74822e-11	1.11338e-12	-287.653	0
r1088	PABA[c] + AHHMP[c] -> DHPT[c]	2.5.1.15	-1.3163e-09	0	0	0	1	-4.06881e-13	3.37943e-12	-1.18892e-11	6.21302e-13	105.674	0
r1089	ATP[c] + GLU[c] + DHPT[c] -> ADP[c] + PI[c] + DHF[c]	6.3.2.12; 6.3.2.17	0	0	0	0	1	-5.18229e-11	2.56827e-12	-1.12901e-11	1.10686e-12	-458.323	0
r1090	ATP[m] + GLU[m] + DHPT[m] -> PI[m] + ADP[m] + DHF[m]	6.3.2.12; 6.3.2.17	0	0	0	0	1	1.89239e-10	1.97956e-12	1.16303e-10	7.90423e-13	1082.07	0
r1091	NADPH[m] + DHF[m] -> NADP[m] + THF[m]	1.5.1.3	0	0.00395233	0	0.00778542	0.507658	0.00199058	0.00111444	0.00388054	0.00228083	-23.5434	2.2589e-108
r1092	NADPH[c] + DHF[c] -> NADP[c] + THF[c]	1.5.1.3	0	0.00395233	0	0.00778542	0.507658	0.00196176	0.00111444	0.00390489	0.00228083	-24.2058	1.00249e-113
r1093	H2O[m] + LMETTRNA[m] + FTHF[m] -> THF[m] + FOFMET[m]	2.1.2.9	0	0	0	8.07133e-10	1	-1.58378e-12	2.5153e-12	-9.35917e-12	1.4679e-12	84.4281	0
r1094	H2O[c] + LMETTRNA[c] + FTHF[c] -> THF[c] + FOFMET[c]	2.1.2.9	0	0	0	7.74033e-10	1	2.25342e-12	2.88706e-12	-1.34404e-11	6.49817e-13	167.703	0
r1095	NADPH[c] + METTHF[c] -> NADP[c] + MTHF[c]	1.5.1.20	0.0180274	0.0180274	0.0272107	0.0272107	0	0.0180274	8.49042e-13	0.0272107	2.81159e-13	-3.24692e+11	0
r1096	ATP[c] + FTHF[c] -> ADP[c] + PI[c] + MTHF[c]	6.3.3.2	0	-1.26661e-10	0	1.07035e-09	1	-2.59762e-11	1.20795e-12	4.21191e-11	8.28688e-13	-1469.99	0
r1097	ATP[c] + AHHMP[c] -> AMP[c] + AHHMD[c]	2.7.6.3	0	0	0	0	1	-7.29609e-11	2.19877e-12	-4.72131e-12	5.95145e-13	-947.333	0
r1098	DHP[c] -> AHHMP[c] + GLAL[c]	4.1.2.25	0	0	0	0	1	-2.12361e-11	5.77269e-13	-4.18608e-12	1.12745e-12	-425.669	0
r1099	ATP[b] + MODO[b] -> PPI[b] + ADMODO[b]	2.7.7.75	0	0	0	0	1	2.8057e-13	5.75393e-13	1.54623e-13	4.43262e-13	5.48345	4.70007e-08
r1100	ATP[c] + MODO[c] -> PPI[c] + ADMODO[c]	2.7.7.75	0	0	0	0	1	1.72333e-12	2.08431e-12	1.06254e-13	4.68152e-13	23.9377	1.50523e-111
r1101	ADMODO[b] + MODA[b] -> H2O[c] + MODECO[b] + AMP[b]+[c]	2.10.1.1	0	0	0	0	1	-6.86032e-13	1.133e-12	6.59963e-13	5.07529e-13	-34.2848	5.39088e-203
r1102	ADMODO[c] + MODA[c] -> H2O[c] + AMP[c] + MODECO[c]	2.10.1.1	0	0	0	0	1	-2.49568e-11	1.26408e-12	-2.77385e-13	4.15652e-13	-586.499	0
r1103	ATP[c] + NADPH[c] + FOR[c] + THF[c] -> ADP[c] + PI[c] + NADP[c] + METTHF[c]	1.5.1.5; 3.5.4.9; 6.3.4.3	0	-1.79218e-12	0	1.1712e-09	1	5.11494e-11	1.40709e-12	-2.15392e-11	7.10984e-13	1458.03	0
r1104	METTHF[m] + OIVAL[m] -> THF[m] + AKP[m]	2.1.2.11	0	0	0	0	1	5.30657e-11	1.64106e-12	-2.6773e-11	2.45632e-12	854.656	0
r1105	NADPH[c] + AKP[c] -> NADP[c] + PANT[c]	1.1.1.169	0	0	0	0	1	2.5317e-11	4.55366e-13	-1.01627e-11	2.1869e-13	2221.02	0
r1106	NADPH[m] + AKP[m] -> NADP[m] + PANT[m]	1.1.1.86	0	0	0	0	1	5.69223e-11	1.01859e-12	-1.64651e-11	2.28579e-13	2223.07	0
r1107	ATP[m] + PANT[m] + bALA[m] -> PPI[m] + AMP[m] + PNTO[m]	6.3.2.1	0	0	0	0	1	3.75842e-11	1.25797e-12	9.09368e-12	1.23747e-12	510.568	0
r1108	ATP[c] + PNTO[c] -> ADP[c] + 4PPNTO[c]	2.7.1.33	0	0	0	0	1	-2.22401e-11	2.83493e-13	-1.15048e-11	6.78785e-13	-461.498	0
r1109	CYS[c] + CTP[c] + 4PPNTO[c] -> PPI[c] + CMP[c] + 4PPNCYS[c]	6.3.2.5	0	0	0	0	1	1.96145e-12	1.9843e-12	-8.15431e-13	4.41057e-13	43.1995	1.70586e-288
r1110	4PPNCYS[c] -> CO2[c] + 4PPNTE[c]	4.1.1.36	0	0	0	0	1	-2.99342e-11	4.11126e-13	-4.03926e-12	2.52917e-13	-1696.47	0
r1111	ATP[m] + 4PPNTE[m] -> PPI[m] + DPCOA[m]	2.7.7.3	0	0	0	0	1	-1.11375e-12	1.50667e-12	-1.74695e-12	9.09349e-13	11.3781	4.14335e-29
r1112	ATP[c] + DPCOA[c] -> ADP[c] + COA[c]	2.7.1.24	0	0	0	0	1	-5.64497e-11	5.74015e-13	-4.08251e-11	1.62177e-12	-287.203	0
r1113	COA[c] + APOACP[c] -> PAP[c] + HOACP[c]	2.7.8.7	0	0	0	0	1	1.33441e-12	2.04456e-12	-9.33991e-12	2.61027e-13	163.768	0
r1114	COA[e] + APOACP[e] -> PAP[e] + HOACP[e]	2.7.8.7	0	0	0	0	1	-1.32201e-13	1.10899e-13	-2.51617e-13	5.24205e-13	7.0478	2.49292e-12
r1115	AIR[c] -> AHM[c]		0	0	0	0	1	-3.07214e-11	1.43325e-12	6.45831e-13	4.74084e-13	-657.063	0
r1116	ATP[c] + AHM[c] -> ADP[c] + AHMP[c]	2.7.1.49	0	0	0	0	1	-3.97538e-11	4.48894e-12	-1.96835e-11	3.82038e-13	-140.878	0
r1117	ATP[c] + AHMP[c] -> ADP[c] + AHMPP[c]	2.7.4.7	0	0	0	0	1	-2.88751e-11	1.7652e-12	-1.4542e-11	1.07807e-12	-219.135	0
r1118	ATP[c] + THZ[c] -> ADP[c] + THZP[c]	2.7.1.50	0	0	0	0	1	-1.22076e-11	2.86721e-12	-7.70292e-12	2.12513e-13	-49.5462	0
r1119	AHMPP[c] + THZP[c] -> PPI[c] + THMP[c]	2.5.1.3	0	0	0	0	1	3.11376e-11	5.14838e-12	1.20625e-11	2.67295e-13	117.007	0
r1120	ATP[c] + THME[c] -> ADP[c] + THMP[c]	2.7.1.89	0	0	0	0	1	-7.89385e-12	1.327e-12	-1.95754e-11	4.44521e-13	263.958	0
r1121	ATP[c] + THMP[c] <=> ADP[c] + THDP[c]	2.7.4.16	0	0	0	0	1	7.33602e-12	1.50874e-12	-1.31312e-11	4.74613e-13	409.217	0
r1122	ATP[c] + THME[c] -> AMP[c] + THDP[c]	2.7.6.2	0	0	0	0	1	-6.90864e-11	1.25611e-12	-2.40924e-12	4.47922e-13	-1581.09	0
r1123	ATP[c] + NIDRINE[c] <=> NAD[c] + PPI[c]	2.7.7.1	0	0	0	0	1	2.87536e-11	7.06115e-13	2.58113e-11	2.08505e-13	126.374	0
r1124	ATP[c] + NICNUCLE[c] <=> PPI[c] + DMNAD[c]	2.7.7.18	0	2.47774e-10	0	8.77439e-10	1	-6.68816e-12	8.0225e-13	5.66839e-11	9.93055e-13	-1569.77	0
r1125	ATP[c] + H2O[c] + GLN[c] + DMNAD[c] -> NAD[c] + AMP[c] + PPI[c] + GLU[c]	6.3.5.1	0	2.47774e-10	0	8.77439e-10	1	-4.64587e-11	8.17607e-13	4.77955e-11	1.03058e-12	-2265.72	0
r1126	H2O[c] + NICD[c] -> NH3[c] + NICNATE[c]	3.5.1.19	0	2.47445e-10	0	8.77439e-10	1	4.38254e-11	1.31116e-12	4.94157e-11	1.43647e-12	-90.8958	0
r1127	H2O[c] + PRPP[c] + NICNATE[c] -> PPI[c] + NICNUCLE[c]	2.4.2.11	0	2.47445e-10	0	8.77439e-10	1	5.45865e-11	1.32723e-12	4.06538e-11	3.88363e-13	318.603	0
r1128	NAD[c] + H2O[c] -> AMP[c] + NMN[c]	3.6.1.22	0	2.47445e-10	0	8.77439e-10	1	-5.0138e-11	6.56542e-13	6.78197e-11	9.75378e-13	-3172.54	0
r1129	H2O[c] + NMN[c] -> R5P[c] + NICD[c]	3.2.2.14	0	2.47445e-10	0	8.77439e-10	1	2.45749e-11	8.07374e-13	1.62933e-10	8.47656e-13	-3737.52	0
r1130	CMUSA[c] -> H2O[c] + QA[c]		0	3.28321e-13	0	5.13063e-10	1	-1.9703e-11	1.34549e-12	6.75442e-12	1.11585e-12	-478.639	0
r1131	PRPP[c] + QA[c] -> CO2[c] + PPI[c] + NICNUCLE[c]	2.4.2.19	0	3.28321e-13	0	5.13063e-10	1	-2.58939e-11	2.49533e-13	1.48132e-11	8.34169e-13	-1478.45	0
r1132	ATP[c] + NAD[c] -> ADP[c] + NADP[c]	2.7.1.23	0	0	1.20626e-12	5.13063e-10	1	-2.67021e-11	1.02689e-12	-2.72244e-11	5.09777e-13	14.407	7.62228e-45
r1133	NAD[m] + ATP[m] -> ADP[m] + NADP[m]	2.7.1.23	0	0	0	0	1	2.51134e-10	1.22976e-12	1.22619e-10	6.25414e-13	2945.65	0
r1134	NAD[e] + ATP[e] -> ADP[e] + NADP[e]	2.7.1.23	0	0	0	0	1	-2.516e-12	3.4859e-12	2.34727e-11	6.37264e-13	-231.916	0
r1135	SAM[c] + NICD[c] -> SAH[c] + METNIC[c]	2.1.1.1	0	0	0	8.3093e-10	1	-1.31246e-11	2.95007e-12	2.81486e-12	8.99692e-13	-163.429	0
r1136	ATP[c] + bDRIBN[c] -> ADP[c] + NICNUCLE[c]	2.7.1.173	0	0	0	0	1	-3.67663e-11	3.66464e-12	-4.10301e-11	3.72036e-13	36.6046	6.23101e-225
r1137	ATP[c] + PDXAM[c] -> ADP[c] + PDXAM5PI[c]	2.7.1.35	0	1.30294e-10	0	0	1	-2.04053e-11	6.51112e-13	2.98752e-12	8.56962e-13	-687.331	0
r1138	ATP[c] + PDXAL[c] -> ADP[c] + PDXL5PI[c]	2.7.1.35	0	0	0	0	1	-3.0935e-11	4.60425e-13	2.23724e-11	3.8369e-13	-2812.64	0
r1139	ATP[c] + PDXI[c] -> ADP[c] + PDXIPI[c]	2.7.1.35	0	0	0	0	1	-1.99638e-11	6.94504e-13	2.18169e-11	4.68929e-13	-1576.65	0
r1140	H2O[c] + O2[c] + PDXIPI[c] -> H2O2[c] + NH3[c] + PDXL5PI[c]	1.4.3.5	0	0	0	0	1	5.92807e-12	5.2281e-13	2.22088e-11	3.76361e-13	-799.213	0
r1141	H2O[c] + O2[c] + PDXAM5PI[c] -> H2O2[c] + NH3[c] + PDXL5PI[c]	1.4.3.5	0	0	0	0	1	4.90074e-12	5.38665e-13	2.16677e-11	3.93478e-13	-794.846	0
r1142	H2O[c] + O2[c] + PDXAL[c] <=> H2O2[c] + NH3[c] + PDXI[c]	1.4.3.5	0	0	0	0	1	5.10411e-12	4.50153e-13	-6.67825e-12	2.19301e-13	744.095	0
r1143	H2O[c] + O2[c] + PDXAL[c] <=> H2O2[c] + NH3[c] + PDXAM[c]	1.4.3.5	0	0	0	0	1	5.49204e-12	5.08511e-13	1.84358e-11	4.69921e-13	-591.165	0
r1144	2 AMIEVUL[c] -> H2O[c] + PPBG[c]	4.2.1.24	0	0	0	0	1	-1.61302e-11	1.94683e-12	-9.99118e-12	3.63506e-13	-98.0231	0
r1145	2 AMIEVUL[m] -> H2O[m] + PPBG[m]	4.2.1.24	0	0	0	0	1	2.58653e-11	1.80855e-12	-3.82453e-12	2.70295e-13	513.429	0
r1146	H2O[c] + 4 PPBG[c] -> 4 NH3[c] + HMTB[c]	2.5.1.61	0	0	0	0	1	3.25131e-12	4.48774e-13	-1.43312e-11	6.81133e-13	681.646	0
r1147	H2O[m] + 4 PPBG[m] -> 4 NH3[m] + HMTB[m]	2.5.1.61	0	0	0	0	1	1.55307e-11	4.6722e-13	-1.94067e-11	3.00006e-13	1989.78	0
r1148	HMTB[c] -> H2O[c] + UPGIII[c]	4.2.1.75	0	0	0	0	1	-5.13797e-11	4.07229e-13	-1.47442e-11	6.45885e-13	-1517.28	0
r1149	UPGIII[c] -> 4 CO2[c] + CPGIII[c]	4.1.1.37	0	0	0	0	1	-2.01031e-10	2.69614e-12	-1.46673e-11	3.61166e-13	-2166.49	0
r1150	UPGIII[m] -> 4 CO2[m] + CPGIII[m]	4.1.1.37	0	0	0	0	1	-1.24654e-10	2.37018e-12	-2.16076e-12	2.52313e-13	-1625.12	0
r1151	O2[c] + CPGIII[c] -> 2 H2O[c] + 2 CO2[c] + PPGIX[c]	1.3.3.3	0	0	0	0	1	-1.32715e-10	6.26928e-13	-2.17186e-13	1.04718e-12	-3432.96	0
r1152	3 O2[m] + PPGIX[m] -> 3 H2O[m] + PPRIX[m]	1.3.3.4	0	0	0	0	1	-8.9889e-12	5.44449e-13	4.0197e-13	1.97194e-13	-512.84	0
r1153	PPRIX[m] + FE[m] -> PHEME[m]	4.99.1.1	0	0	0	0	1	-2.18808e-12	4.94372e-13	-8.16214e-14	1.98676e-13	-125.023	0
r1154	PPRIX[c] + FE[c] -> PHEME[c]	4.99.1.1	0	0	0	0	1	2.17632e-14	2.45762e-13	2.05576e-14	1.83003e-13	0.124418	0.900997
r1155	PHEME[b] -> HEME_O[b]	2.5.1.-	0	0	0	0	1	1.57455e-13	3.32012e-13	-1.84672e-13	1.57986e-13	29.4248	2.07636e-158
r1156	HEME_O[b] -> HEME_A[b]		0	0	0	0	1	-6.11255e-13	2.4636e-13	2.45288e-13	2.06241e-13	-84.3041	0
r1157	PHEME[m] + APOCE[m] -> CYMEC[m]	4.4.1.17	0	0	0	0	1	-4.82486e-13	1.57182e-13	-1.3975e-11	5.84197e-13	705.275	0
r1158	PHEME[c] + APOCE[c] -> CYMEC[c]	4.4.1.17	0	0	0	0	1	6.16244e-14	1.95265e-13	-4.18292e-12	4.06631e-13	297.559	0
r1159	SAM[c] + UPGIII[c] -> SAH[c] + PRECOR[c]	2.1.1.107	0	0	0	0	1	4.46859e-11	6.98154e-13	-1.41605e-12	4.56748e-13	1747.44	0
r1160	NAD[e] + PRECOR[e] -> NADH[e] + SHCR[e]	1.3.1.76	0	0	0	0	1	-8.46033e-13	2.34624e-12	9.63608e-12	1.11694e-12	-127.562	0
r1161	SHCR[e] -> SIHM[e]	4.99.1.4	0	0	0	0	1	4.41886e-13	2.53141e-13	3.37796e-11	5.14046e-13	-1839.86	0
r1162	CHOR[c] -> PYR[c] + 4HBZ[c]	4.1.3.-	0	0	0	0	1	-2.29323e-11	1.127e-12	-6.07364e-13	6.26621e-13	-547.484	0
r1163	ATP[c] + COBNM[c] -> 3 PI[c] + ADCOBNM[c]	2.5.1.17	0	0	0	0	1	3.48241e-11	6.68935e-13	-6.89286e-12	1.78216e-12	693.018	0
r1164	4HBZ[b] + NPP[b] -> PPI[b] + N4HBZ[b]	2.5.1.-	0	0	0	0	1	1.41257e-13	5.01387e-13	-9.36157e-12	1.47023e-12	193.454	0
r1165	N4HBZ[c] -> CO2[c] + 2NPPP[c]	4.1.1.-	0	0	0	0	1	-3.70382e-11	1.72196e-12	-1.21433e-10	4.13796e-13	1506.96	0
r1166	O2[c] + 2NPPP[c] -> 2N6H[c]	1.13.14.-	0	0	0	0	1	-1.73599e-11	2.09211e-12	-4.0806e-11	7.93821e-13	331.344	0
r1167	SAM[m] + 2N6H[m] -> SAH[m] + 2NPMP[m]	2.1.1.64	0	0	0	0	1	-4.83377e-11	7.39232e-13	-1.70636e-11	4.59162e-13	-1136.46	0
r1168	O2[m] + 2NPMP[m] -> 2NPMB[m]	1.14.13.-	0	0	0	0	1	-1.90886e-11	1.08685e-12	1.83727e-10	2.30005e-12	-2521.15	0
r1169	SAM[c] + 2NPMB[c] -> SAH[c] + 2NPMMB[c]	2.1.1.-	0	0	0	0	1	-4.76761e-12	2.37235e-12	-5.5879e-12	9.46252e-13	10.1561	1.15569e-23
r1170	O2[m] + 2NPMMB[m] -> 2NMHMB[m]	1.14.13.-	0	0	0	0	1	6.87695e-11	9.66526e-13	5.56348e-10	5.42191e-13	-13913	0
r1171	O2[c] + 2NPMMB[c] -> 2NMHMB[c]	1.14.13.-	0	0	0	0	1	-3.09684e-12	2.7747e-12	-7.22991e-12	5.26365e-13	46.2785	2.17483000000000e-318
r1172	SAM[m] + 2NMHMB[m] -> Q[m] + SAH[m]	2.1.1.64	0	0	0	0	1	2.16358e-10	2.97311e-13	-1.80903e-11	1.08349e-12	6598.71	0
r1173	NADPH[c] + O2[c] + 4HBZ[c] -> H2O[c] + NADP[c] + PCACE[c]	1.14.13.2	0	0	0	0	1	1.35745e-11	2.88327e-12	2.02214e-11	1.90285e-12	-60.8441	0
r1174	SAM[c] + 2N6H[c] -> SAH[c] + 2NPMP[c]	2.1.1.222	0	0	0	0	1	-1.04089e-11	1.28777e-12	-8.28104e-12	5.36952e-13	-48.2272	0
r1175	PLPNDPI[b] + HBZA[b] -> PPI[b] + HPLPNBZA[b]	2.5.1.39	0	0	0	0	1	-2.18851e-13	5.4445e-13	-1.12803e-11	8.05422e-13	359.805	0
r1176	ATP[c] + COA[c] + 4CMRE[c] -> AMP[c] + PPI[c] + 4CMCOA[c]	6.2.1.12	0	0	0	0	1	-1.07623e-11	2.75244e-12	-1.0885e-11	3.3759e-13	1.39926	0.161889
r1177	GTP[c] -> PPI[c] + FOR[c] + D6RP5P[c]	3.5.4.25	0	0	0	0	1	3.36622e-11	3.04767e-12	5.49673e-12	4.4744e-13	289.147	0
r1178	D6RP5P[c] -> NH3[c] + A6RP5P[c]	3.5.4.26	0	0	0	0	1	4.24415e-11	2.90452e-12	-8.33918e-11	2.74588e-13	1363.92	0
r1179	NADPH[c] + A6RP5P[c] -> NADP[c] + A6RP5P2[c]	1.1.1.193	0	0	0	0	1	5.53252e-11	1.99127e-12	-1.82194e-11	2.72339e-13	1157.17	0
r1180	H2O[c] + A6RP5P2[c] -> PI[c] + A6RP[c]	3.1.3.-	0	0	0	0	1	4.75048e-11	1.2341e-12	-1.32622e-11	1.00726e-12	1206.31	0
r1181	RL5P[c] -> FOR[c] + DB4P[c]	4.1.99.12	0	0	0	0	1	-8.30337e-11	2.97483e-12	-8.79384e-13	8.74099e-13	-837.887	0
r1182	A6RP[c] + DB4P[c] -> PI[c] + 2 H2O[c] + D8RL[c]	2.5.1.78	0	0	0	0	1	-3.08186e-12	2.86822e-12	-2.01354e-13	4.75701e-13	-31.3303	1.27495e-175
r1183	D8RL[c] -> A6RP[c] + RIBFLAV[c]	2.5.1.9	0	0	0	0	1	-1.90458e-11	1.02786e-12	-7.90915e-14	5.25095e-13	-519.642	0
r1184	ATP[c] + RIBFLAV[c] -> ADP[c] + FMN[c]	2.7.1.26	0	3.03257e-09	0	3.77636e-11	1	-1.43824e-11	2.68002e-12	-7.75404e-12	1.01506e-12	-73.1412	0
r1185	ATP[c] + FMN[c] -> PPI[c] + FAD[c]	2.7.7.2	0	0	0	0	1	6.12988e-12	2.39768e-13	1.92839e-11	7.45685e-13	-531.054	0
r1186	FMN[c] -> PI[c] + RIBFLAV[c]	3.1.3.2	0	3.03257e-09	0	3.77636e-11	1	1.63907e-11	2.69215e-12	4.24283e-12	1.12182e-12	131.714	0
r1187	NADP[c] + FMNH2[c] -> NADPH[c] + FMN[c]	1.5.1.39	0	2.38786e-10	0	0	1	-1.416e-11	1.88133e-13	1.38095e-11	1.45753e-12	-601.836	0
r1188	ATP[c] + COA[c] + 6CARHEX[c] -> AMP[c] + PPI[c] + CHCOA[c]	6.2.1.14	0	0	0	0	1	-3.68032e-12	2.1159e-12	-3.08667e-11	4.87575e-13	395.933	0
r1189	ALA[c] + CHCOA[c] -> CO2[c] + COA[c] + AONA[c]	2.3.1.47	0	0	0	0	1	1.24839e-11	4.54498e-12	-3.2781e-11	2.29417e-13	314.541	0
r1190	ALA[m] + CHCOA[m] -> COA[m] + CO2[m] + AONA[m]	2.3.1.47	0	0	0	0	1	7.39425e-12	1.08254e-12	-8.13039e-12	9.5139e-13	340.644	0
r1191	SAM[c] + AONA[c] -> SAMOB[c] + DANNA[c]	2.6.1.62	0	0	0	0	1	1.32854e-11	1.3045e-12	1.03695e-11	5.33989e-13	65.4169	0
r1192	ATP[c] + CO2[c] + DANNA[c] -> ADP[c] + PI[c] + DTB[c]	6.3.3.3	0	0	0	1.10803e-09	1	5.07053e-11	7.13128e-13	3.11128e-11	7.99822e-13	578.187	0
r1193	2 SAM[c] + DTB[c] + S[c] -> 2 MET[c] + 2 DA[c] + BT[c]	2.8.1.6	0	1.00774e-10	0	3.67537e-11	1	4.07413e-11	1.42464e-12	-2.65711e-11	4.54269e-13	1423.51	0
r1194	2 SAM[m] + DTB[m] + S[m] -> 2 MET[m] + BT[m] + 2 DA[m]	2.8.1.6	0	0	0	1.80988e-10	1	-9.24336e-12	3.54356e-13	3.3526e-11	1.78326e-12	-743.891	0
r1195	ATP[c] + BT[c] -> PPI[c] + BTAMP[c]	6.3.4.15	0	1.00774e-10	0	0	1	2.67584e-11	3.46702e-12	-1.55887e-12	5.00629e-13	255.631	0
r1196	BTAMP[c] + APOCARB[c] -> AMP[c] + BCCP[c]	6.3.4.15	0	0	0	0	1	4.37071e-13	4.00938e-13	6.89162e-12	4.95043e-13	-320.406	0
r1197	SAM[c] + MALACP[c] -> SAH[c] + MALACP_MES[c]	2.1.1.197	0	0	0	0	1	4.35077e-12	4.0989e-12	1.93762e-11	1.04268e-12	-112.343	0
r1198	CYSTE[c] -> CO2[c] + TAUR[c]	4.1.1.15	0	0	0	0	1	-1.02303e-10	6.16353e-13	-3.36281e-12	2.40536e-13	-4728.92	0
r1199	CYSTE[m] -> CO2[m] + TAUR[m]	4.1.1.15	0	0	0	0	1	-3.16982e-11	6.42998e-13	6.93842e-11	2.32457e-13	-4675.12	0
r1200	AKG[c] + O2[c] + TAUR[c] -> CO2[c] + SUCC[c] + H2S[c] + AMIACE[c]	1.14.11.17	0	0	0	0	1	-2.14198e-10	1.80139e-12	5.33136e-13	9.00109e-13	-3372.01	0
r1201	ATP[c] + GLU[c] + CYS[c] -> ADP[c] + PI[c] + GC[c]	6.3.2.2	0	0	0	0	1	-5.72183e-11	1.00277e-12	9.19027e-12	2.82557e-13	-2015.73	0
r1202	ATP[c] + GLY[c] + GC[c] -> ADP[c] + PI[c] + RGT[c]	6.3.2.3	0	0	0	0	1	-5.43971e-12	1.49249e-12	-2.37012e-13	1.61185e-13	-109.597	0
r1203	RGT[c] + RX[c] -> RSGT[c] + HX[c]	2.5.1.18	0	0	0	0	1	6.9393e-12	3.10638e-12	-3.30836e-12	6.45813e-13	102.137	0
r1204	RGT[b] + RX[b] -> RSGT[b] + HX[b]	2.5.1.18	0	0	0	0	1	-2.03769e-13	2.43732e-13	-7.61434e-12	7.07284e-13	313.25	0
r1205	RSGT[b] + ALA[b] -> CGLY[b] + ALAGLY[b]	2.3.2.2	0	0	0	0	1	3.15912e-13	2.383e-13	2.7858e-13	4.54516e-13	2.30038	0.0215293
r1206	ALA[c] + RSGT[c] -> CGLY[c] + ALAGLY[c]	2.3.2.2	0	0	0	0	1	2.5199e-11	1.35133e-12	1.99315e-13	3.28513e-13	568.467	0
r1207	RSGT[p] + ALA[p] -> CGLY[p] + ALAGLY[p]	2.3.2.2	0	0	0	0	1	-1.27136e-13	1.18599e-13	-5.66133e-13	6.11044e-13	22.3028	1.41373e-98
r1208	H2O[c] + CGLY[c] -> GLY[c] + CYS[c]	3.4.11.1	0	0	0	0	1	-2.7036e-11	8.94442e-13	-4.6547e-13	4.11155e-13	-853.537	0
r1209	ATP[c] + 2 H2O[c] + 5OXOPRO[c] -> ADP[c] + PI[c] + GLU[c]	3.5.2.9	0	0	0	0	1	8.78951e-11	9.13716e-13	-5.77592e-14	6.09168e-13	2532.7	0
r1210	2 RGT[c] + H2O2[c] -> 2 H2O[c] + RSGT[c]	1.11.1.9	0	1.50294e-10	0	-1.76942e-10	1	4.38215e-11	1.19933e-12	-5.91577e-11	6.15549e-13	2415.67	0
r1211	H2O2[m] + 2 RGT[m] -> 2 H2O[m] + RSGT[m]	1.11.1.9	0	0	0	0	1	-4.72029e-12	4.67881e-13	3.94372e-12	2.04553e-13	-536.542	0
r1212	NADPH[c] + RSGT[c] -> NADP[c] + 2 RGT[c]	1.8.1.7	0	1.50294e-10	0	-1.76942e-10	1	5.61244e-11	2.65786e-12	-4.99096e-11	5.76544e-13	1232.9	0
r1213	H2O[c] + CGLY[c] -> GLY[c] + CYS[c]	3.4.11.2	0	0	0	0	1	-2.67389e-11	7.402e-13	-3.99676e-12	6.67996e-13	-721.295	0
r1214	2 RTHIO[c] + ROOH[c] -> H2O[c] + OTHIO[c] + ROH[c]	1.11.1.15	0	0	0	0	1	1.42335e-11	2.27569e-12	-2.2972e-12	1.8869e-13	228.924	0
r1215	2 RGT[c] + ROOH[c] -> H2O[c] + RGTDS[c] + ROH[c]	1.11.1.15	0	0	0	0	1	-1.01574e-11	2.7664e-12	1.12543e-13	6.99571e-13	-113.814	0
r1216	2 SAM[c] + C80ACP[c] + 2 SSC[c] + 2 RFERN[c] -> 2 MET[c] + LIPACP[c] + 2 SCARR[c] + 2 5DA[c] + 2 OFERN[c]	2.8.1.8	0	0	0	0	1	2.28123e-12	4.24606e-13	-1.69575e-12	2.00026e-12	61.503	0
r1217	LIPACP[c] + PROTEIN[c] -> PROTEIN_LIPL[c][c] + ACP[c][c]	2.3.1.181	0	0	0	0	1	-2.93445e-12	6.4498e-13	2.79621e-12	2.01492e-13	-268.187	0
r1218	C80ACP[c] + PROTEIN[c] -> ACP[c][c] + PROTEIN_C80L[c][c]	2.3.1.181	0	0	0	-2.50051e-10	1	1.12156e-11	2.29819e-12	2.09662e-11	9.91125e-13	-123.199	0
r1219	2 SAM[c] + 2 SSC[c] + 2 RFERN[c] + PROTEIN_C80L[c] -> 2 MET[c] + 2 SCARR[c] + 2 5DA[c] + 2 OFERN[c] + PROTEIN_LIPL[c]	2.8.1.8	0	0	-2.12094e-13	0	1	-5.16232e-13	8.77507e-13	-6.72254e-12	4.72958e-13	196.881	0
r1220	ATP[c] + LIPIC[c] -> PPI[c] + LIPAMP[c]	2.7.7.63	0	1.89557e-09	0	0	1	1.08219e-12	3.16952e-12	7.623e-13	4.15398e-13	3.16449	0.00157695
r1221	LIPAMP[c] + APOPROT[c] -> AMP[c] + PROTEIN_LIPL[c]	2.7.7.63	0	1.89557e-09	0	0	1	-2.63604e-11	3.76412e-12	1.9962e-14	6.91526e-13	-217.976	0
r1222	2 GGPP[b] -> PPI[b] + PTEPPI[b]	2.5.1.32	0	0	0	0	1	-2.76958e-13	3.12247e-13	1.61192e-14	3.61288e-13	-19.4084	5.18675e-77
r1223	PTEPPI[b] -> PPI[b] + PTE[b]	2.5.1.32	0	0	0	0	1	-6.31537e-13	8.79974e-13	-5.14017e-13	5.48276e-13	-3.58441	0.000345947
r1224	PTE[b] + 4 FAD[b] -> LCP[b] + 4 FADH2[b]	1.3.99.31	0	0	0	0	1	-1.48419e-13	4.33e-13	1.94579e-13	4.50072e-13	-17.3672	4.91765e-63
r1225	LCP[b] -> GCATE[b]	5.5.1.19	0	0	0	0	1	-3.48319e-13	2.06539e-13	-8.21264e-13	6.52878e-13	21.8407	5.22915e-95
r1226	GCATE[b] -> BCATE[b]	5.5.1.19	0	0	0	0	1	2.67868e-14	1.93629e-13	1.27649e-12	8.55407e-13	-45.0593	1.49176e-306
r1227	O2[b] + BCATE[b] -> 2 RTN[b]	1.13.11.63	0	0	0	0	1	4.8194e-14	2.34108e-13	-1.97559e-13	6.8308e-13	10.7624	2.6818e-26
r1228	5.168 ATP[c] + 0.0626 GLU[c] + 0.0591 ASP[c] + 0.0719 ALA[c] + 0.0509 GLY[c] + 0.0493 GLN[c] + 0.0494 ASN[c] + 0.0476 ARG[c] + 0.0493 PRO[c] + 0.0128 CYS[c] + 0.0834 SER[c] + 0.0623 THR[c] + 0.0255 HIS[c] + 0.0579 ILE[c] + 0.033 VAL[c] + 0.0881 LEU[c] + 0.033 TYR[c] + 0.0624 LYS[c] + 0.0249 MET[c] + 0.0111 TRP[c] + 0.0389 PHE[c] -> 5.168 ADP[c] + 5.168 PI[c] + Protein[c]		0.461601	0.461601	0.84748	0.84748	0	0.461601	8.5448e-13	0.84748	4.32924e-13	-1.2739e+13	0
r1229	2.544 ATP[c] + 0.225 UTP[c] + 0.241 GTP[c] + 0.253 CTP[c] -> 2.544 ADP[c] + 2.544 PI[c] + RNA[c]		0.0261404	0.0261404	0.0470937	0.0470937	0	0.0261404	3.48716e-12	0.0470937	2.38959e-13	-1.89567e+11	0
r1230	0.00093 PINS[c] + 0.11785 ERGOSE[c] + 0.725 TAGLY[c] + 0.01955 DAGLY[c] + 0.03188 PC[c] + 0.00684 PA[c] + 0.04264 PE[c] + 0.00302 PS[c] + 0.05227 FFA[c] -> Lipid[c]		0.0554396	0.0554396	0.0256945	0.0256945	0	0.0554396	3.74347e-12	0.0256945	4.373e-13	2.49574e+11	0
r1231	3.739 ATP[c] + 0.2989 DATP[c] + 0.2136 DGTP[c] + 0.22 DCTP[c] + 0.2654 DTTP[c] -> 3.739 ADP[c] + 3.739 PI[c] + DNA[c]		0.014892	0.014892	0	0	0	0.014892	5.86538e-13	-2.39514e-13	4.70849e-13	6.26109e+11	0
r1232	153 ATP[c] + 0.44 UDPGE[c] + 0.1676 GDPFUC[c] + 0.0643 MAN[c] + 0.0018 GLYNIN[c] + 0.0026 CHIT[c] + 0.0001 CHITO[c] + 2.7618 Protein[c] + 0.1564 RNA[c] + 0.3317 Lipid[c] + 0.0891 DNA[c] -> 153 ADP[c] + 153 PI[c] + BIOMASS[c]		0.167138	0.167138	0.257202	0.257202	0	0.167138	1.41859e-13	0.257202	1.48116e-13	-1.38869e+13	0
r1233	ATP[c] + H2O[c] -> ADP[c] + PI[c]		1.9	1.9	1.9	1.9	1	1.9	6.77276e-13	1.9	6.06481e-13	129.839	0
r1234	GLC[e] -> GLC[c]		2.518	2.518	2.518	2.518	1	2.518	1.98348e-12	2.518	5.91553e-13	3266.9	0
r1235	NH3[e] -> NH3[c]		1.07859	1.07859	0	0	0	1.07859	1.95741e-12	2.7863e-11	6.98396e-13	16411807970460	0
r1236	O2[e] <=> O2[c]		7.61185	7.61185	7.29417	7.29417	0	7.61185	1.03818e-12	7.29417	5.02905e-13	8.7085e+12	0
r1237	H2O[e] <=> H2O[c]		957.582	957.582	1000	1000	0	957.582	2.25131e-11	1000	5.59987e-12	-5.78197e+13	0
r1238	H_PO[e] <=> H_PO[c]		-1.40984	-1.40984	-0.93061	-0.930611	0	-1.40984	8.99171e-13	-0.93061	4.36838e-13	-1.51595e+13	0
r1239	SLF[e] <=> SLF[c]		0	0	0	0	1	4.6433e-12	5.73711e-13	6.79561e-12	4.16277e-13	-96.0211	0
r1240	PI[e] <=> PI[c]		0.325946	0.325946	0.583757	0.583757	0	0.325946	1.05275e-12	0.583757	3.75387e-13	-7.29437e+12	0
r1241	CO2[e] <=> CO2[c]		-8.16365	-8.16365	-6.99097	-6.99097	0	-8.16365	3.82247e-13	-6.99097	7.48822e-13	-4.41081e+13	0
r1242	HNO3[e] <=> HNO3[c]		0	0	0	0	1	2.17868e-11	4.8194e-13	-1.12759e-11	8.94333e-13	1029.15	0
r1243	H2SO3[e] <=> H2SO3[c]		0.0174024	0.0174024	0.0330517	0.0330517	0	0.0174024	9.77484e-13	0.0330517	1.03164e-12	-3.48215e+11	0
r1244	TAGLY[c] -> TAGLY[e]		0	0	0	999.959	0	-8.68241e-11	4.54114e-13	512.762	275.745	-58.8042	0
r1245	LPC[e] <=> LPC[c]		0.00176742	0.00176742	0.00162037	0.00162037	0	0.00176742	9.33626e-13	0.00162037	1.27118e-12	2.94823e+09	0
r1246	ACGLPE[e] <=> ACGLPE[c]		0.00253137	0.00253137	0.0332363	0.0332363	0	0.00253137	1.48735e-12	0.0332363	3.20073e-13	-6.38213e+11	0
r1247	BIOMASS[c] <=> BIOMASS[e]		0.167138	0.167138	0.257202	0.257202	0	0.167138	1.83275e-13	0.257202	2.34673e-13	-9.56498e+12	0
r1248	CO2[c] <=> CO2[m]		-8.36153	-2.32315	-7.34533	-2.37298	0.823457	-5.40045	1.26071	-4.84235	0.995006	-10.9887	2.57735e-27
r1249	H2O[c] <=> H2O[m]		-1000	1000	-1000	1000	1	-234.63	494.606	-292.705	475.585	2.67648	0.00750091
r1250	O2[c] <=> O2[m]		-992.733	1000	-992.966	1000	0.999883	30.0157	588.132	27.5036	576.145	0.0964888	0.923142
r1251	NH3[c] <=> NH3[m]		-1000	999.973	-1000	999.951	0.999989	-432.217	336.887	-330.089	336.715	-6.78041	1.57258e-11
r1252	ETH[c] <=> ETH[m]		-999.158	1000	-998.792	1000	0.999817	137.492	331.863	296.831	328.787	-10.786	2.10567e-26
r1253	NADH[c] <=> NADH[m]		1.13687e-13	1.13687e-13	2.13431e-13	0	1	5.64794e-11	1.73333e-12	4.17747e-11	1.66146e-12	193.669	0
r1254	O2[c] <=> O2[m]		-992.733	1000	-992.966	1000	0.999883	-22.7485	588.132	-20.4696	576.145	-0.0875274	0.930261
r1255	HNO3[c] <=> HNO3[m]		0	0	0	0	1	-2.11131e-11	4.19718e-13	8.02311e-12	2.00941e-13	-1979.99	0
r1256	ACAL[c] <=> ACAL[m]		-1000	1000	-1000	1000	1	99.3157	538.641	-135.336	504.106	10.0582	2.99038e-23
r1257	PI[c] <=> PI[m]		-999.955	1000	-999.919	1000	0.999982	28.8512	460.535	38.7055	456.703	-0.480461	0.630952
r1258	OIVAL[c] <=> OIVAL[m]		-1000	999.944	-1000	999.861	0.999958	5.3873	597.179	13.7522	579.251	-0.31795	0.750556
r1259	OMVAL[c] <=> OMVAL[m]		-1000	999.973	-1000	999.951	0.999989	-21.7768	586.279	-13.296	577.588	-0.325863	0.744562
r1260	GL3P[c] -> GL3P[m]		0	0	0	0	1	2.0821e-11	2.57296e-12	4.90032e-10	2.08273e-12	-4482.34	0
r1261	THR[m] <=> THR[c]		-1000	999.973	-1000	999.951	0.999989	29.2478	580.352	12.2471	580.4	0.655003	0.512542
r1262	PYR[c] <=> PYR[m]		-1000	3.8112	-1000	2.89429	0.999087	-681.185	214.565	-706.508	203.925	2.70532	0.00688181
r1263	AKG[m] <=> AKG[c]		-1000	1000	-1000	1000	1	114.747	526.149	73.3738	534.995	1.74358	0.0813856
r1264	MYOI[p] <=> MYOI[c]		0	0	0	0	1	3.09303e-11	1.90207e-12	-9.92737e-11	1.81238e-12	1567.18	0
r1265	PS[p] <=> PS[c]		0	0	0	0	1	-1.50026e-11	2.72331e-12	1.46738e-11	2.20789e-13	-343.473	0
r1266	PINS[p] <=> PINS[c]		0	0	0	0	1	-1.00365e-11	1.4516e-12	2.28004e-11	1.70672e-13	-710.448	0
r1267	P5C[m] <=> P5C[c]		0.0447292	1000	0.0805106	1000	0.999964	408.361	270.059	401.917	271.826	0.531859	0.594883
r1268	GLUGSAL[m] <=> GLUGSAL[c]		-1000	-0.0447292	-1000	-0.0805106	0.999964	-408.361	270.059	-401.917	271.826	-0.531859	0.594883
r1269	GLUP[m] <=> GLUP[c]		0.0447292	0.0447292	0.0805106	0.0805106	0	0.0447292	2.72469e-12	0.0805106	1.85525e-13	-4.1432e+11	0
r1270	SME[m] <=> SME[c]		0.0383129	0.0383129	0.0737308	0.0737308	0	0.0383129	2.61099e-13	0.0737308	3.16496e-13	-2.72976e+12	0
r1271	DHSK[m] <=> DHSK[c]		-0.0383129	-0.0383129	-0.0737308	-0.0737308	0	-0.0383129	7.42898e-13	-0.0737308	1.72907e-13	1.46838e+12	0
r1272	GLN[c] <=> GLN[m]		0	0	0	0	1	5.1978e-12	2.75719e-12	3.1793e-11	5.39185e-13	-299.355	0
r1273	ACCOA[c] <=> ACCOA[m]		0.622098	500.586	0.147415	500.079	0.998038	281.349	118.149	277.247	120.712	0.768008	0.442573
r1274	ASP[c] <=> ASP[m]		-1000	1000	-1000	1000	1	32.298	494.85	-23.6936	498.807	2.51998	0.0118134
r1275	AC[c] <=> AC[m]		-1000	999.131	-1000	998.74	0.999805	-236.835	341.75	-161.546	298.888	-5.244	1.73742e-07
r1276	FOR[c] <=> FOR[m]		0	0	0	0	1	8.49965e-12	8.19895e-13	-1.2398e-11	7.61276e-13	590.656	0
r1277	CO2[x] <=> CO2[c]		0	0	0	0	1	-4.69548e-11	6.3383e-13	-5.13263e-12	1.23347e-12	-953.668	0
r1278	H2O[x] <=> H2O[c]		0	0	0	-1.88911e-10	1	-5.86592e-13	9.92136e-13	8.36438e-12	6.21248e-13	-241.805	0
r1279	O2[x] <=> O2[c]		0	0	0	-9.44557e-11	1	4.08857e-12	3.6322e-13	2.01102e-11	5.77787e-13	-742.374	0
r1280	ORN[c] <=> ORN[m]		-4.03361e-10	-3.91083e-11	0	0	1	-1.30711e-11	9.82086e-13	9.72247e-12	3.4155e-12	-202.819	0
r1281	OIVAL[c] <=> OIVAL[m]		-1000	999.944	-1000	999.861	0.999958	-5.4432	597.179	-13.8912	579.251	0.321108	0.748162
r1282	IPPMAL[c] <=> IPPMAL[m]		0	0	0	0	1	1.02489e-11	1.98437e-12	-4.92011e-12	3.06142e-13	238.906	0
r1283	OMVAL[c] <=> OMVAL[m]		-1000	999.973	-1000	999.951	0.999989	21.7501	586.279	13.2469	577.588	0.326725	0.74391
r1284	THR[m] <=> THR[c]		-1000	999.973	-1000	999.951	0.999989	-29.3013	580.352	-12.3469	580.4	-0.653219	0.51369
r1285	OICAP[m] <=> OICAP[c]		0	0	0	0	1	4.47412e-11	2.05756e-12	-1.24557e-11	2.76347e-13	871.242	0
r1286	CAP[m] <=> CAP[c]		0	0	0	0	1	1.02499e-10	1.05704e-12	6.16355e-12	2.7354e-13	2790.12	0
r1287	KYN[m] <=> KYN[c]		7.64544e-11	-9.29076e-13	-1.60178e-11	-1.63855e-13	1	-1.83208e-11	3.26132e-13	3.88531e-12	1.937e-13	-1851.27	0
r1288	HKYN[m] <=> HKYN[c]		0	9.29076e-13	0	1.63855e-13	1	-1.25951e-11	3.13297e-13	1.20041e-12	1.72564e-12	-248.74	0
r1289	DOROA[m] <=> DOROA[c]		0	0	0	0	1	-6.06326e-11	1.1797e-12	-1.21979e-11	2.71965e-13	-1265.15	0
r1290	OROA[m] <=> OROA[c]		0	0	0	0	1	5.00952e-11	3.02901e-12	7.83969e-12	2.29817e-13	439.883	0
r1291	THF[c] <=> THF[m]		-999.982	1000	-999.973	1000	0.999995	-179.453	485.22	-187.283	482.279	0.361927	0.717445
r1292	FTHF[c] <=> FTHF[m]		0	-8.24413e-12	0	-1.461e-11	1	1.31989e-11	1.44812e-12	-1.21773e-11	2.36356e-13	546.905	0
r1293	METTHF[c] <=> METTHF[m]		-1000	999.978	-1000	999.965	0.999993	179.451	485.22	187.279	482.279	-0.36184	0.71751
r1294	METHF[m] <=> METHF[c]		0	0	0	0	1	1.92057e-12	3.5748e-12	2.71885e-13	6.04177e-13	14.3803	1.08047e-44
r1295	GLY[m] <=> GLY[c]		-999.978	1000	-999.965	1000	0.999993	-179.425	485.22	-187.229	482.28	0.360737	0.718334
r1296	SER[m] <=> SER[c]		-1000	999.978	-1000	999.965	0.999993	-176.22	491.617	-201.248	476.031	1.15657	0.247585
r1297	CITR[m] <=> CITR[c]		0	0	0	0	1	-3.18001e-11	1.76487e-12	-4.60113e-13	2.35786e-12	-336.498	0
r1298	GLU[c] <=> GLU[m]		-1000	1000	-1000	1000	1	44.2659	524.99	-34.7134	502.585	3.43646	0.000601426
r1299	SAM[c] <=> SAM[m]		0	0	0	2.79914e-12	1	5.28229e-11	8.66332e-13	1.30468e-10	4.73144e-13	-2487.39	0
r1300	SAH[c] <=> SAH[m]		0	0	0	0	1	-5.7245e-11	7.9478e-13	-1.48404e-10	2.12059e-12	1272.92	0
r1301	PA[c] <=> PA[m]		0	0	0	0	1	-5.36577e-11	1.16277e-12	-1.85309e-10	3.62968e-13	3417.76	0
r1302	H3MCOA[c] <=> H3MCOA[m]		-500.586	-0.622098	-500.079	-0.147415	0.998038	-281.349	118.149	-277.247	120.712	-0.768008	0.442573
r1303	DHF[c] <=> DHF[m]		0	0.00395233	0	0.00778542	0.507658	0.00199058	0.00111444	0.00388054	0.00228083	-23.5434	2.25881e-108
r1304	PROP[c] <=> PROP[m]		0	0	0	0	1	7.8389e-13	6.67365e-13	-8.78831e-12	2.99772e-13	413.75	0
r1305	PYR[c] -> PYR[m]		0	1000	0	1000	1	327.491	223.775	319.576	214.986	0.806558	0.420017
r1306	SUCC[m] <=> SUCC[c]		-1000	1000	-1000	1000	1	474.716	367.674	464.631	402.326	0.585182	0.558492
r1307	FUM[m] <=> FUM[c]		-1000	1000	-1000	1000	1	-150.359	467.049	-195.555	453.096	2.19643	0.0281754
r1308	MAL[m] <=> MAL[c]		-1000	1000	-1000	1000	1	233.035	523.018	205.196	519.068	1.1947	0.232345
r1309	CIT[m] <=> CIT[c]		-1000	1000	-1000	1000	1	-319.459	443.788	-277.433	447.505	-2.10863	0.0351003
r1310	ICIT[m] <=> ICIT[c]		-1000	1000	-1000	1000	1	-506.232	356.293	-506.646	348.063	0.0262787	0.979038
r1311	AKG[m] <=> AKG[c]		-1000	1000	-1000	1000	1	126.884	532.842	67.5257	541.314	2.47124	0.0135474
r1312	OA[c] <=> OA[m]		-1000	1000	-1000	1000	1	-131.992	485.211	-149.046	489.594	0.782354	0.434099
r1313	SUCC[x] -> SUCC[c]		0	0	0	0	1	-1.31575e-10	3.46356e-12	1.14387e-10	2.31377e-12	-1867.33	0
r1314	MAL[x] -> MAL[c]		0	0	0	0	1	-9.00399e-11	2.50985e-12	1.2414e-11	1.40188e-12	-1126.98	0
r1315	HIURTE[x] <=> HIURTE[c]		0	0	0	0	1	1.42137e-14	1.86393e-13	-2.79655e-13	5.85791e-13	15.1171	5.73445e-49
r1316	AKG[x] <=> AKG[c]		0	0	0	0	1	1.04217e-10	1.71928e-12	-5.13853e-12	1.67401e-13	2001.92	0
r1317	ATT[x] <=> ATT[c]		0	0	0	0	1	2.49697e-13	3.74819e-13	-2.04147e-12	9.44744e-13	71.2854	0
r1318	UREA[x] <=> UREA[c]		0	0	0	0	1	7.9911e-14	9.64299e-13	-8.98741e-12	6.53387e-13	246.163	0
r1319	PYR[x] <=> PYR[c]		0	0	0	0	1	-6.35191e-11	1.63979e-12	2.12382e-11	1.28507e-12	-1286.52	0
r1320	PROPCOA[x] <=> PROPCOA[c]		0	0	0	0	1	7.45687e-12	2.2504e-12	-1.62594e-11	4.75107e-13	326.075	0
r1321	GLAL[x] <=> GLAL[c]		0	0	0	0	1	7.3066e-12	5.96868e-13	1.48301e-12	2.04589e-13	291.871	0
r1322	OA[x] <=> OA[c]		0	0	0	0	1	-3.84904e-12	2.29717e-12	-8.64586e-12	9.82114e-13	60.7167	0
r1323	XAN[x] <=> XAN[c]		0	0	0	0	1	-2.4013e-11	1.84462e-12	2.43769e-11	3.87663e-13	-811.825	0
r1324	UGC[c] <=> UGC[x]		0	0	0	0	1	4.98029e-13	7.39273e-13	-2.75884e-12	1.26884e-12	70.134	0
r1325	H2O2[x] <=> H2O2[c]		0	0	1.02552e-10	0	1	-1.31762e-11	7.50465e-13	-8.97979e-11	5.01376e-13	2684.64	0
r1326	ADP[c] + PI[c] + ATP[m] -> ATP[c] + PI[m] + ADP[m] + H[m]		0	0	0	0	1	2.42975e-10	3.13852e-12	1.30466e-10	2.41617e-13	1130.26	0
r1327	CIT[c] + MAL[m] <=> CIT[m] + MAL[c]		-1000	1000	-1000	1000	1	476.543	387.511	503.021	383.081	-1.53661	0.124547
r1328	CIT[c] + ICIT[m] <=> CIT[m] + ICIT[c]		-1000	1000	-1000	1000	1	-297.814	429.796	-303.133	405.55	0.284647	0.775944
r1329	CIT[c] + PEP[m] <=> PEP[c] + CIT[m]		0	0	0	0	1	2.49443e-11	2.34347e-12	5.27686e-12	2.82464e-13	263.486	0
r1330	ICIT[m] + MAL[c] -> ICIT[c] + MAL[m]		0	1000	0	1000	1	358.143	260.712	346.302	250.408	1.03588	0.300386
r1331	CIT[m] + MAL[c] -> CIT[c] + MAL[m]		0	1000	0	1000	1	381.858	272.969	386.368	265.805	-0.374298	0.708222
r1332	PI[m] + SUCC[c] -> PI[c] + SUCC[m]		0	1000	0	1000	1	374.376	265.096	375.071	268.702	-0.0582467	0.953558
r1333	SUCC[m] + MAL[c] <=> SUCC[c] + MAL[m]		-1000	1000	-1000	1000	1	274.126	427.093	270.42	437.496	0.191687	0.848007
r1334	PI[m] + MAL[c] <=> PI[c] + MAL[m]		-1000	999.955	-1000	999.919	0.999982	-345.57	450.298	-336.446	451.445	-0.452466	0.650982
r1335	FUM[m] + SUCC[c] -> SUCC[m] + FUM[c]		0	1000	0	1000	1	374.56	262.663	360.147	259.985	1.23321	0.217642
r1336	ICIT[c] + MAL[x] -> MAL[c] + ICIT[x]		0	0	0	0	1	9.45778e-11	6.67531e-13	2.07117e-11	2.3912e-13	3294.26	0
r1337	ASP[m] + GLU[c] <=> GLU[m] + ASP[c]		-1000	1000	-1000	1000	1	17.4596	515.377	-12.0724	522.077	1.27301	0.203164
r1338	AKG[m] + MAL[c] <=> AKG[c] + MAL[m]		-1000	1000	-1000	1000	1	-180.952	497.013	-188.749	494.316	0.351755	0.725059
r1339	GLC[e] <=>		-2.518	-2.518	-2.518	-2.518	1	-2.518	1.7039e-12	-2.518	4.04163e-13	-583.715	0
r1340	NH3[e] ->		0	0	-1.97701	-1.97701	0	-8.61754e-12	8.12878e-13	-1.97701	7.79301e-13	5.55182e+13	0
r1341	O2[e] <=>		-7.61185	-7.61185	-7.29417	-7.29417	0	-7.61185	1.4832e-12	-7.29417	4.21081e-13	-6.51563e+12	0
r1342	H2O[e] <=>		-957.582	-957.582	-1000	-1000	0	-957.582	2.11702e-11	-1000	3.55183e-12	6.24876e+13	0
r1343	H_PO[e] <=>		1.40984	1.40984	0.93061	0.93061	0	1.40984	1.99055e-12	0.93061	9.90341e-13	6.81619e+12	0
r1344	NADPH[e] ->		0	0	0	0	1	-1.36866e-12	1.62938e-12	-7.21727e-12	2.93607e-13	111.71	0
r1345	NADH[e] ->		0	0	0	0	1	2.58121e-12	1.80588e-12	-9.88938e-13	5.09638e-13	60.1666	0
r1346	SLF[e] <=>		0	0	0	0	1	-8.21009e-12	1.51895e-12	-2.66711e-12	1.31662e-12	-87.1996	0
r1347	PI[e] <=>		-0.325946	-0.325946	-0.583757	-0.583757	0	-0.325946	1.41471e-12	-0.583757	9.09832e-13	4.84698e+12	0
r1348	CO2[e] <=>		8.16365	8.16365	6.99097	6.99097	0	8.16365	4.51466e-13	6.99097	9.62811e-13	3.48725e+13	0
r1349	NH4[e] -> NH3[e]		1.07859	1.07859	0	0	0	1.07859	7.58753e-13	-3.87959e-12	3.74027e-13	4.03202e+13	0
r1350	NH4[e] <=>		-1.07859	-1.07859	0	0	0	-1.07859	6.7845e-13	1.53285e-12	5.01392e-13	-4.04309e+13	0
r1351	H2SO3[e] <=>		-0.0174024	-0.0174024	-0.0330517	-0.0330517	0	-0.0174024	1.37148e-12	-0.0330517	7.41776e-13	3.17386e+11	0
r1352	TAGLY[e] ->		0	0	0	0	1	-3.48777e-11	5.47669e-13	1.51444e-10	6.25794e-13	-7085.16	0
r1353	LPC[e] <=>		-0.00176742	-0.00176742	-0.00162037	-0.00162037	0	-0.00176742	2.24507e-13	-0.00162037	3.70785e-13	-1.07276e+10	0
r1354	ACGLPE[e] <=>		-0.00253137	-0.00253137	-0.0332363	-0.0332363	0	-0.00253137	1.16591e-12	-0.0332363	8.30495e-13	6.78313e+11	0
r1355	BIOMASS[e] ->		0.167138	0.167138	0.257202	0.257202	0	0.167138	2.16806e-13	0.257202	3.3615e-13	-7.12014e+12	0

## Sheet: Unique reaction in iNI1159
Supplementary File 11: Flux distributions simulated by fastFVA and CHRR, as well as Jaccard indexes and p-values of iNI1159 and iWV1213.
Note: iNI1159 and iWV1213 model simulations under glucose uptake rate of 2.518 mmol gDW-1h-1, and all exchange fluxes were constrained using the values at optimal growth conditions.			fastFVA Results		CHRR Results
Rxn name	Biochemical reaction	EC number	Minimum Flux iNI1159 (mmol gDW-1h-1)	Maximum Flux iNI1159 (mmol gDW-1h-1)	Mean Flux of iNI1159 (mmol gDW-1h-1)	SD of iNI1159
r28	NAD[c] + GL[c] <=> NADH[c] + GLYAL[c]	1.1.1.1	-1000	1000	-40.3661	503.488
r32	D6PGL[e] + H2O[e] -> D6PGC[e]	3.1.1.31	0	0	-5.27956e-13	3.53442e-13
r43	DR1P[c] <=> DEORIPI[c]	5.4.2.7	0	-1.69885e-09	-6.4958e-12	2.9998e-12
r52	NAD[c] + COA[c] + AKG[c] -> NADH[c] + CO2[c] + SUCCOA[c]	1.2.4.2: 2.3.1.61: 1.8.1.4	0	0	-1.95377e-10	1.2701e-12
r67	ICIT[b] -> GLX[b] + SUCC[b]	4.1.3.1	0	0	-5.80794e-13	1.28421e-12
r70	GLYCOLA[c] + NADP[c] <=> GLX[c] + NADPH[c]	1.1.1.26	-1000	1000	96.6122	535.367
r71	HXPYR[c] + NADPH[c] -> GLYCTE[c] + NADP[c]	1.1.1.26	0	0	1.50664e-11	1.31612e-12
r73	PYR[b] -> CO2[b] + ACAL[b]	4.1.1.1	0	0	1.75812e-13	4.58267e-13
r92	MAL[m] + NAD[m] -> PYR[m] + CO2 [m]+ NADH[m]	1.1.1.38	0	0	-1.07924e-10	2.10214e-12
r106	PTATE[e] -> GALUNT[e]	3.2.1.15	0	0	4.62703e-13	8.16663e-13
r107	PTATE[e] -> DGALNT[e]	3.2.1.15	0	0	-1.81245e-13	6.91399e-13
r108	DGALNT[e] -> GALUNT[e]	3.2.1.67	0	0	-5.04271e-13	7.01792e-13
r122	MICIT[p] <=> PYR[p] + SUCC[p]	4.1.3.1	0	0	2.23711e-13	1.76623e-13
r138	NADPH[c] + XYL[c] <=> NADP[c] + XOL[c]	1.1.1.21	-1000	0	-482.968	289.794
r139	NADPH[c] + XYL[c] -> NADP[c] + XOL[c]	1.1.1.307	0	1000	482.968	289.794
r159	14MNAN[c] -> MAN[c]	3.2.1.78	0	0	-2.10299e-11	1.65476e-12
r172	H2O[b] + LACT[b] -> GLC[b] + GLAC[b]	3.2.1.23	0	0	5.11018e-13	6.89828e-13
r179	CELLU[b] -> 14GLUCAN[b] + CELLOB[b]	3.2.1.4	0	0	4.56283e-14	2.98057e-13
r180	CELLU[e] -> 13GLUCAN[e]	3.2.1.4	0	-3.3718e-10	2.27922e-12	3.66365e-13
r214	UDPNAG[m] -> UDP[m] + CHIT[m]	2.4.1.16	0	0	-2.38501e-11	2.89316e-12
r221	MANNAN[c] -> MAN[c]	3.2.1.113	0	0.010747	0.00512384	0.00312859
r222	MANNAN[b] -> MAN[b]	3.2.1.113	0	0	2.41907e-13	3.12054e-13
r261	NADH[m] + Q[m] + 4 H_PO[m] -> NAD[m] + QH2[m] + 4 H_PO[m]	1.6.5.3	0	-3.47377e-09	-1.11668e-09	6.68602e-13
r262	NADH[c]+ Q[c] + 4 H_PO[c] -> NAD[c]+ QH2[c] + 4 H_PO[c]	1.6.5.3	0	0	-3.74185e-12	1.98995e-12
r263	NADH[m] + FAD[m] -> NAD[m] + FADH2[m]	1.6.99.3	0	-3.47377e-09	3.09434e-11	8.03634e-13
r264	NADH[c] + FAD[c] -> NAD[c] + FADH2[c]	1.6.99.3	0	0	2.85832e-11	1.563e-12
r267	ATP[b] + H2O[b] + 3.87 H_PO[b] -> ADP[b] + PI[b] + 3.87 H_PO[b]	3.6.3.6	0	0	-3.99126e-13	1.01651e-12
r270	QH2[b] + 2 FERI[b] + 4 H_PO[b] -> Q[b] + 2 FERO[b] + 4 H_PO[b]	1.10.2.2	0	0	-7.223e-13	1.22429e-12
r271	QH2[m] + 2 FERI[m]+ 4 H_PO[m] -> Q[m] + 2 FERO[m] + 4 H_PO[m]	1.10.2.2	0	0	1.77562e-10	3.32993e-13
r273	NADPH[c] + 2 FERI[c] -> NADP[c] + 2 FERO[c]	1.6.2.4	0	-1.71397e-09	7.52825e-11	1.63454e-12
r274	NADPH[e] + 2 FERI[e] -> NADP[e] + 2 FERO[e]	1.6.2.4	0	0	1.13234e-12	2.53722e-13
r279	2 FERO[b] + 0.5 O2[b] + 4 H_PO[b] -> 2 FERI[b] + H2O[b] + 4 H_PO[b]	1.9.3.1	0	0	-7.78589e-13	1.41686e-12
r280	2 FERO[e] + 0.5 O2[e] + 4 H_PO[e] -> 2 FERI[e] + H2O[e] + 4 H_PO[e]	1.9.3.1	0	0	1.25681e-12	3.49652e-13
r287	PI[b] + ADP[b] + 3.87 H_PO[b] -> H2O[b] + ATP[b] + 3.87 H_PO[b]	3.6.3.14	0	0	-3.053e-14	1.02267e-12
r288	PI[m] + ADP[m] + 3.87 H_PO[m] -> H2O[m] + ATP[m] + 3.87 H_PO[m]	3.6.3.14	0	0	-4.9095e-10	2.40309e-12
r289	ATP[m] + H2O[m] + PHOSLP[m] -> ADP[m] + PI[m] + PHOSLP[c]	3.6.3.1	0	0	1.62572e-10	5.58801e-13
r290	ADP[c] + PI[c] + H2O[m] + ATP[m] + H_PO[c] -> ATP[c] + H2O[c] + PI[m] + ADP[m] + H_PO[m]	0	35.6421	35.6421	35.6421	1.33238e-12
r292	ATP[m] + H2O[m] + 3.87 H_PO[m] + Ca[m] -> ADP[m] + PI[m] + 3.87 H_PO + Ca[m]	3.6.3.8	0	966.554	318.192	231.449
r293	NADH[c] + ATP[c] -> ADP[c] + NADPH[c]	2.7.1.86	0	0	-2.79609e-11	1.30989e-12
r302	ATT[e] <=> UGC[e] + UREA[e]	3.5.3.4	0	0	1.07521e-13	3.55365e-13
r324	OXPPNE[m] + COA[m] + NADP[m] -> ACCOA[m] + CO2[m] + NADPH[m]	1.2.1.18	0	0	-6.29217e-11	1.3732e-12
r344	NAORN[m] + GLU[m] -> ORN[m] + NAGLU[m]	2.3.1.35	0	-1.97247e-10	-7.49465e-12	2.84255e-12
r360	GLN[c] -> GLU[c] + NH3[c]	3.5.1.2	0	1.25448e-09	-9.83047e-13	1.057e-12
r418	SUCCOA[c] + GLY[c] -> COA[c] + CO2[c + AMIEVUL[c]	2.3.1.37	0	0	-5.89451e-11	3.58951e-13
r422	THR[m] <=> GLY[m]+ ACAL[m]	4.1.2.48	0	0	1.99236e-11	9.88151e-13
r424	BETALD[c] + NAD[c] + H2O[c] -> GLYBET[c] + NADH[c]	1.2.1.8	0	2.8279e-10	-2.80414e-11	1.14826e-12
r425	THR[c] + NAD[c] -> AMOXOBU[c] + NADH[c]	1.1.1.103	0	0	-4.38641e-12	1.02071e-12
r426	THR[m] + NAD[m] -> AMOXOBU[m] + NADH[m]	1.1.1.103	0	0	-4.94009e-12	1.99737e-12
r458	CBHCAP[m] <=> IPPMAL[m]	4.2.1.33	0	0	-2.94568e-12	1.4444e-12
r468	H2O[c] + MGCOA[c] <=> H3MCOA[c]	4.2.1.18	0	0	1.11361e-10	1.9638e-12
r475	HYISOCOA[c] + H2O[c] -> HYISORATE[c] + COA[c]	3.1.2.4	0	0	-1.31729e-11	1.14674e-12
r476	HYISOCOA[m] + H2O[m] -> HYISORATE[m] + COA[m]	3.1.2.4	0	0	-1.46577e-11	1.2211e-12
r518	A6OXO[b] + NADP[b] + AMP[b] + PPI[b] -> AMA[b] + NADPH[b] + ATP[b]	1.2.1.95	0	0	2.33514e-13	3.2062e-13
r519	A6OXO[c] + NADP[c] + AMP[c] + PPI[c] -> AMA[c] + NADPH[c] + ATP[c]	1.2.1.95	0	0	-5.23932e-12	2.29432e-12
r520	PYR[c] + ASPSA[c] -> HTET[c]+ H2O[c]	4.3.3.7	0	0	5.60198e-11	1.00537e-12
r539	ATP[e] + MET[e] + TRNA[e] -> AMP[e] + PPI [e]+ LMETTRNA[e]	6.1.1.10	0	0	2.45591e-11	2.14167e-13
r542	3DDAH7P[b] -> PI[b] + DQT[b]	4.2.3.4	0	0	3.6132e-13	2.06731e-13
r544	DQT[b] -> DHSK[b]	4.2.1.10	0	0	3.40113e-13	2.31532e-13
r546	NADPH[b] + DHSK[b] -> NADP[b] + SME[b]	1.1.1.25	0	0	9.91891e-13	4.05427e-13
r548	ATP[b] + SME[b] -> ADP[b] + SME3P[b]	2.7.1.71	0	0	1.25167e-13	3.72883e-13
r550	PEP[b] + SME3P[b] -> PI[b] + 3PSME[b]	2.5.1.19	0	0	2.9956e-13	3.63124e-13
r561	FKYN[e] -> FOR[e] + KYN[e]	3.5.1.9	0	0	-5.33192e-13	3.1035e-13
r586	AKG[m] + KYN[m] -> GLU[m] + APEBU[m]	2.6.1.7	0	0	-1.54593e-11	1.39846e-12
r598	DHBZA + O2 -> MPYR	1.13.11.4	0	0	-1.97357e-12	1.46739e-12
r644	UGC[e] <=> GLX[e]+ UREA[e]	4.3.2.3	0	0	-1.34547e-13	2.79307e-13
r645	UGC[c] <=> GLX[c]+ UREA[c]	4.3.2.3	0	0	7.87839e-13	4.29905e-13
r671	2 ATP[m] + HCO3[m] + GLN[m] -> 2 ADP[m] + PI[m] + GLU[m] + CAP[m]	6.3.5.5	0	0	2.88534e-10	7.20672e-13
r721	DUMP[c] -> DU[c] + PI[c]	3.1.3.5	0	0	4.48392e-11	1.41816e-12
r722	DUMP[e] -> DU[e] + PI[e]	3.1.3.5	0	0	7.22082e-12	1.76667e-12
r728	DTMP[b] + ATP[b] <=> ADP[b] + DTDP[b]	2.7.4.9	0	0	-1.9763e-13	4.36893e-13
r780	DAGLY[b] + H2O[b] -> MAGLY[b] + 0.2938 C160[b] + 0.3994 C181[b] + 0.1544 C182[b] + 0.1295 C183[b] + 0.0229 C180[b]	3.1.1.3	0	0	-8.48195e-14	3.81791e-13
r784	DAGLY[b] + 0.3544 C160COA[b] + 0.3423 C181COA[b] + 0.1421 C182COA[b] + 0.1201 C183COA[b] + 0.041 C180COA[b] -> TAGLY[b] + COA[b]	2.3.1.20	0	0	-3.35069e-13	2.66159e-13
r786	GL[c] + NADP[c] <=> GLYN[c] + NADPH[c]	1.1.1.156	0	3.78564e-10	-4.41871e-11	9.85253e-13
r797	SPH[b] + ACOA[b] -> CER2[b] + COA[b]	2.3.1.24	0	0	-7.18034e-13	1.02777e-12
r798	SPGS[b] + ACOA[b] -> CER1[b] + COA[b]	2.3.1.24	0	0	4.08033e-13	2.57246e-13
r801	CER2[b] + 2 FERROB5[b] + O2[b] -> CER1[b] + 2 FERRIB5[b + 2 H2O[b]	1.14.19.17	0	0	1.3886e-13	2.44334e-13
r821	GASCER[e] + H2O[e] -> GLAC[e] + CER1[e]	3.2.1.46	0	0	6.45975e-13	2.05441e-13
r822	SUFT[e] + H2O[e] -> GASCER[e] + SLF[e]	3.1.6.1	0	0	2.12196e-12	3.67438e-13
r840	H2O[c] + PC[c] -> 0.057 C160[c] + 0.211 C181[c] + 0.357 C182[c] + 0.361 C183[c] + 0.014 C180[c] + GLYCEROCHO[c]	3.1.1.4; 3.1.1.5	0	7.67391e-10	-4.95516e-11	2.92318e-12
r919	C40[b] + COA[b]+ ATP[b] -> C40COA[b] + H2O[b] + PPI[b] + AMP[b]	6.2.1.3	0	0	4.87778e-13	7.1176e-13
r985	C120COA[b] + CAR[b] <=> C120CAR[b] + COA[b]	2.3.1.7	0	0	1.16453e-13	3.60004e-13
r988	C140COA[c] + CAR[c] <=> C140CAR[c] + COA[c]	2.3.1.7	-0.134387	-0.134387	-0.134387	8.74293e-13
r1074	2 ACCOA[m] <=> COA[m] + AACCOA[m]	2.3.1.9	-999.378	1000	165.515	496.369
r1099	ATP[b] + MODO[b] -> PPI[b] + ADMODO[b]	2.7.7.75	0	0	2.8057e-13	5.75393e-13
r1100	ATP[c] + MODO[c] -> PPI[c] + ADMODO[c]	2.7.7.75	0	0	1.72333e-12	2.08431e-12
r1101	ADMODO[b] + MODA[b] -> MODECO[b] + AMP[b]+ H2O [b]	2.10.1.1	0	0	-6.86032e-13	1.133e-12
r1102	ADMODO[c] + MODA[c] -> MODECO[c] + AMP[c] + H2O[c]	2.10.1.1	0	0	-2.49568e-11	1.26408e-12
r1113	COA[c] + APOACP[c] -> PAP[c] + HOACP[c]	2.7.8.7	0	0	1.33441e-12	2.04456e-12
r1114	COA[e] + + APOACP[e] -> PAP[e] + HOACP[e]	2.7.8.7	0	0	-1.32201e-13	1.10899e-13
r1134	ATP[e] + NAD[e] -> ADP[e] + NADP[e]	2.7.1.23	0	0	-2.516e-12	3.4859e-12
r1136	ATP[c] + bDRIBN[c] -> ADP[c] + NICNUCLE[c]	2.7.1.173	0	0	-3.67663e-11	3.66464e-12
r1175	PLPNDPI[b] + HBZA[b] -> PPI[b] + HPLPNBZA[b]	2.5.1.39	0	0	-2.18851e-13	5.4445e-13
r1176	4CMRE[c] + ATP[c] + COA[c] -> 4CMCOA[c] + AMP[c] + PPI[c]	6.2.1.12	0	0	-1.07623e-11	2.75244e-12
r1187	FMNH2[c] + NADP[c] -> FMN[c] + NADPH[c]	1.5.1.39	0	2.38786e-10	-1.416e-11	1.88133e-13
r1206	RSGT[c] + ALA[c] -> CGLY[c] + ALAGLY[c]	2.3.2.2	0	0	2.5199e-11	1.35133e-12
r1207	RSGT[p] + ALA[p] -> CGLY[p] + ALAGLY[p]	2.3.2.2	0	0	-1.27136e-13	1.18599e-13
r1211	2 RGT[m] + H2O2[m] -> 2 H2O[m] + RSGT[m]	1.11.1.9	0	0	-4.72029e-12	4.67881e-13
r1214	2 RTHIO[c] + ROOH[c] -> OTHIO[c] + H2O[c] + ROH[c]	1.11.1.15	0	0	1.42335e-11	2.27569e-12
r1215	2 RGT[c] + ROOH[c] -> RGTDS[c] + H2O[c] + ROH[c]	1.11.1.15	0	0	-1.01574e-11	2.7664e-12
r1222	2 GGPP[b] -> PTEPPI[b] + PPI[b]	2.5.1.32	0	0	-2.76958e-13	3.12247e-13
r1223	PTEPPI[b] -> PTE[b] + PPI[b]	2.5.1.32	0	0	-6.31537e-13	8.79974e-13
r1224	PTE[b] + 4 FAD[b] -> LCP[b] + 4 FADH2[b]	1.3.99.31	0	0	-1.48419e-13	4.33e-13
r1225	LCP[b] -> GCATE[b]	5.5.1.19	0	0	-3.48319e-13	2.06539e-13
r1226	GCATE[b] -> BCATE[b]	5.5.1.19	0	0	2.67868e-14	1.93629e-13
r1227	BCATE[b] + O2[b] -> 2 RTN[b]	1.13.11.63	0	0	4.8194e-14	2.34108e-13
r1228	5.168 ATP[c] + 0.0626 GLU[c] + 0.0591 ASP[c] + 0.0719 ALA[c] + 0.0509 GLY[c] + 0.0493 GLN[c] + 0.0494 ASN[c] + 0.0476 ARG[c] + 0.0493 PRO[c] + 0.0128 CYS[c] + 0.0834 SER[c] + 0.0623 THR[c] + 0.0255 HIS[c] + 0.0579 ILE[c] + 0.033 VAL[c] + 0.0881 LEU[c] + 0.033 TYR[c] + 0.0624 LYS[c] + 0.0249 MET[c] + 0.0111 TRP[c] + 0.0389 PHE[c] -> 5.168 ADP[c] + 5.168 PI[c] + Protein[c]		0.461601	0.461601	0.461601	8.5448e-13
r1231	3.739 ATP[c] + 0.302 DATP[c] + 0.198 DGTP[c] + 0.197 DCTP[c] + 0.303 DTTP[c] -> 3.739 ADP[c] + 3.739 PI[c] + DNA[c]		0.014892	0.014892	0.014892	5.86538e-13
r1232	153 ATP[c] + 0.44 UDPGE[c] + 0.1676 GDPFUC[c] + 0.0643 MAN[c] + 0.0018 GLYNIN[c] + 0.0026 CHIT[c] + 0.0001 CHITO[c] + 2.7618 Protein[c] + 0.1564 RNA[c] + 0.0891 DNA[c] + 0.3317 Lipid[c] -> 153 ADP[c] + 153 PI[c] + BIOMASS[c]		0.167138	0.167138	0.167138	1.41859e-13

## Sheet: Unique reaction in iWV1213
Supplementary File 11: Flux distributions simulated by fastFVA and CHRR, as well as Jaccard indexes and p-values of iNI1159 and iWV1213.
Note: iNI1159 and iWV1213 model simulations under glucose uptake rate of 2.518 mmol gDW-1h-1, and all exchange fluxes were constrained using the values at optimal growth conditions.			fastFVA Results		CHRR Results
Rxn name	Biochemical reaction	EC number	Minimum Flux iWV1213 (mmol gDW-1h-1)	Maximum Flux iWV1213 (mmol gDW-1h-1)	Mean Flux of iWV1213 (mmol gDW-1h-1)	SD of iWV1213
r49	SUCCOA[m] + GDP[m] + PI[m] <=> COA[m] + GTP[m] + SUCC[m]	6.2.1.4	-997.815	1000	-229.507	479.32
r50	PI[c] + SUCCOA[c] + GDP[c] <=> COA[c] + GTP[c] + SUCC[c]	6.2.1.4	-1000	1000	-223.092	473.715
r52	ADP[c] + PI[c] + SUCCOA[c] <=> ATP[c] + COA[c] + SUCC[c]	6.2.1.5	-1000	1000	223.092	473.715
r54	SUCC[c] + Q[c] <=> FUM[c] + QH2[c]	1.3.5.1	2.26852e-09	3.43404e-10	1.58106e-09	7.16803e-13
r130	NADPH[c] + XYL[c] <=> NADP[c] + XOL[c]	1.1.1.21	0	0	1.80843e-11	2.22238e-12
r206	PTATE[e] -> GALUNT[e]	3.2.1.15	0	0	2.32478e-13	3.28712e-13
r240	DOLMANP[c] + Protein[c] -> DOLP[c] + MANNP[c]	2.4.1.109	0	0	1.42612e-11	2.65431e-12
r361	GLX[c] + ALA[c] <=> PYR[c] + GLY[c]	2.6.1.44	8.19969e-10	2.65043e-09	4.46789e-10	4.68683e-12
r759	T3P2[m] + 0.243 C160COA[m] + 0.264 C181COA[m] + 0.255 C182COA[m] + 0.209 C183COA[m] + 0.029 C180COA[m] -> COA[m] + AT3P2[m]	2.3.1.42	0	0	-5.41442e-12	1.68836e-13
r762	0.243 C160COA[m] + 0.264 C181COA[m] + 0.255 C182COA[m] + 0.209 C183COA[m] + 0.029 C180COA[m] + LPA[m] -> COA[m] + PA[m]	2.3.1.51	0	0	9.1589e-12	6.57824e-13
r1106	D6RP5P[e] -> NH3[c] + A6RP5P[e]	3.5.4.26	0	0	-1.12803e-11	8.05422e-13
r1144	5.168 ATP[c] + 0.059 GLU[c] + 0.058 ASP[c] + 0.073 ALA[c] + 0.052 GLY[c] + 0.046 GLN[c] + 0.046 ASN[c] + 0.048 ARG[c] + 0.047 PRO[c] + 0.014 CYS[c] + 0.078 SER[c] + 0.06 THR[c] + 0.026 HIS[c] + 0.058 ILE[c] + 0.073 VAL[c] + 0.091 LEU[c] + 0.034 TYR[c] + 0.06 LYS[c] + 0.025 MET[c] + 0.012 TRP[c] + 0.041 PHE[c] -> 5.168 ADP[c] + 5.168 PI[c] + Protein[c]		0.84748	0.84748	0.84748	4.32924e-13
r1146	3.739 ATP[c] + 0.302 DATP[c] + 0.198 DGTP[c] + 0.197 DCTP[c] + 0.303 DTTP[c] -> 3.739 ADP[c] + 3.739 PI[c] + DNA[c]		0.0256945	0.0256945	0.0256945	4.373e-13
r1147	80 ATP[c] + 0.5153 UDPGE[c] + 0.1962 GDPFUC[c] + 0.0753 MAN[c] + 0.0018 GLYNIN[c] + 0.00258 CHIT[c] + 0.0001 CHITO[c] + 3.2950 Protein[c] + 0.1831 RNA[c] + 0.0999 DNA[c] + 0.02342 ERGOSE[c] + 0.1441 TAGLY[c] + 0.0039 DAGLY[c] + 0.0063 PC[c] + 0.0014 PA[c] + 0.0085 PE[c] + 0.0006 PS[c] + 0.0104 FFA[c] + 0.0002 PINS[c] -> 80 ADP[c] + 80 PI[c] + BIOMASS[c]		0.257202	0.257202	0.257202	1.48116e-13
r1150	GLAC[e] <=> GLAC[c]		0	0	2.7863e-11	6.98396e-13
r1160	UREA[e] <=> UREA[c]		0	0	-1.20361e-11	2.85577e-13
r1161	XYL[e] <=> XYL[c]		0	0	1.05395e-11	7.30215e-13
r1162	ETH[e] <=> ETH[c]		0	0	5.52733e-11	4.12685e-13
r1163	METHOL[e] <=> METHOL[c]		0	0	3.94655e-12	3.63613e-13
r1164	FRU[e] <=> FRU[c]		0	0	1.95218e-10	8.19693e-13
r1165	CELLOB[e] <=> CELLOB[c]		0	0	-8.37166e-12	6.62481e-13
r1166	AC[e] <=> AC[c]		0	0	1.25191e-11	1.31088e-12
r1167	FOR[e] <=> FOR[c]		0	0	1.22665e-11	7.30059e-13
r1168	LLAC[e] <=> LLAC[c]		0	0	-6.10434e-12	8.05749e-13
r1169	LAC[e] <=> LAC[c]		0	0	-2.04409e-11	6.82094e-13
r1170	DGLC[e] <=> DGLC[c]		0	-1.66531e-09	-4.63274e-11	5.92214e-13
r1171	PYR[c] <=> PYR[e]		0	0	-2.83044e-11	6.36381e-13
r1172	NADPH[c] <=> NADPH[e]		0	0	-1.45085e-11	4.52267e-13
r1173	NADH[c] <=> NADH[e]		0	0	-1.28131e-11	4.9812e-13
r1174	LACT[e] -> LACT[c]		0	0	-3.00526e-11	3.48779e-13
r1175	GL[e] <=> GL[c]		0	0	-1.60525e-10	9.39898e-13
r1176	FFA[c] <=> FFA[e]		0	0	-4.37466e-11	2.74331e-13
r1177	TAGLY[c] -> TAGLY[e]		0	999.959	512.762	275.745
r1178	DAGLY[c] <=> DAGLY[e]		0	0	4.76857e-11	6.27759e-13
r1179	PA[c] <=> PA[e]		0	0	-1.46487e-10	3.60083e-13
r1180	ERGOSE[c] <=> ERGOSE[e]		0	0	-3.41054e-11	4.90087e-13
r1181	PE[c] <=> PE[e]		0	0	-1.91714e-11	7.06151e-13
r1182	PC[c] <=> PC[e]		-1.08326e-12	0	-5.06987e-11	2.16227e-12
r1183	PS[c] <=> PS[e]		0	0	-2.16221e-11	6.71529e-13
r1184	PINS[c] <=> PINS[e]		0	0	-1.22416e-11	1.5084e-12
r1185	14GLUCAN[e] <=> 14GLUCAN[c]		0	0	-7.4528e-12	5.15969e-13
r1188	LPE[e] <=> LPE[c]		-0.0308958	-0.0308958	-0.0308958	7.57447e-13
r1189	DAGLY[e] <=> DAGLY[c]		0	0	-4.68445e-11	7.27334e-13
r1191	ACCOA[c] <=> ACCOA[e]		0	0	1.67732e-11	1.96676e-13
r1285	GLAC[e] <=>		0	0	-1.40502e-11	4.08661e-13
r1286	XYL[e] <=>		0	0	-5.0907e-12	7.34995e-13
r1287	ETH[e] <=>		0	0	-2.72848e-11	8.90816e-13
r1288	MLT[e] <=>		0	0	1.01674e-11	4.33469e-13
r1289	LACT[e] <=>		0	0	1.53597e-11	7.00792e-13
r1290	SUC[e] <=>		0	0	-1.56335e-11	4.48063e-13
r1291	GL[e] <=>		0	0	6.62944e-11	7.41881e-13
r1292	FRU[e] <=>		0	0	-7.3683e-11	1.28646e-12
r1293	STAR[e] <=>		0	0	6.94597e-12	1.37505e-12
r1294	CELLOB[e] <=>		0	0	2.32324e-12	6.67757e-13
r1295	CELLU[e] <=>		0	0	2.42985e-12	4.24122e-13
r1296	PYR[e] <=>		0	0	-1.48286e-11	9.95047e-13
r1297	ACCOA[e] <=>		0	0	8.11551e-12	1.3006e-12
r1307	HNO3[e] <=>		0	0	5.79413e-12	8.57722e-13
r1310	UREA[e] <=>		0	0	6.21594e-12	7.68314e-13
r1312	FFA[e] <=>		0	0	-2.221e-11	3.08641e-13
r1313	TAGLY[e] ->		0	0	1.51444e-10	6.25794e-13
r1314	DAGLY[e] <=>		0	0	5.11356e-11	3.55595e-13
r1315	ERGOSE[e] <=>		0	0	-1.74706e-11	1.36041e-12
r1316	PA[e] <=>		0	0	-7.34365e-11	6.79818e-13
r1317	PE[e] <=>		0	0	-9.63415e-12	5.7134e-13
r1318	PC[e] <=>		0	0	-2.52834e-11	5.89167e-13
r1319	PS[e] <=>		0	0	-1.0532e-11	1.10516e-12
r1320	PINS[e] <=>		0	0	-5.64416e-12	4.25739e-13
r1322	LPE[e] <=>		0.0308958	0.0308958	0.0308958	4.93993e-13
r1323	DAGLY[e] <=>		0	0	5.14366e-11	3.41856e-13
